# Supplementary material for: Molecular profiling of the hippocampus of children with autism spectrum disorder
Source: Mol Psychiatry. 2024 Feb 14;29(7):1968–79. doi: 10.1038/s41380-024-02441-8 (PMC11408253; doi:10.1038/s41380-024-02441-8)
Supplement: Supplementary file 2 — Supplementary Table 1. [file 41380_2024_2441_MOESM2_ESM.xlsx]

## Sheet: All_DEGs
Gene	Status	log2(Control Count)	log2(ASD Count)	Mean Count	log2(Fold Change)	Std. Err. log2(Fold Change)	q Value	Significant
DGCR6	OK	-16.85	5.16	19.22	22.01	3.01	0	TRUE
LOC105370252	OK	-16.99	4.73	14.32	21.73	3.01	0	TRUE
ADCYAP1	OK	7.96	5.67	142.21	-2.29	0.42	0.00039	TRUE
PLA1A	OK	3.9	7.76	123.62	3.86	0.72	0.000456	TRUE
EHD3	OK	11.61	10.82	2414.97	-0.79	0.15	0.000699	TRUE
LPCAT4	OK	10.34	9.58	1009.37	-0.76	0.15	0.000699	TRUE
WEE1	OK	4.66	5.94	44.78	1.29	0.25	0.000723	TRUE
DACT1	OK	8.69	7.25	272.03	-1.43	0.28	0.000739	TRUE
FOLR1	OK	4.24	9.97	549.88	5.74	1.13	0.000767	TRUE
SCNN1A	OK	0.3	8.13	151.69	7.83	1.55	0.000767	TRUE
CACNA1I	OK	10.36	9.65	1038.68	-0.71	0.14	0.000821	TRUE
CP	OK	5.9	10.31	713.03	4.41	0.88	0.000821	TRUE
SLC6A16	OK	2.87	5.4	26.11	2.53	0.51	0.000821	TRUE
TTR	OK	9.92	16.62	54625.3	6.7	1.33	0.000821	TRUE
LOC284578	OK	7.49	6.38	127.83	-1.11	0.22	0.000915	TRUE
RSPO2	OK	8.6	7.04	249.76	-1.55	0.31	0.000915	TRUE
ARMC3	OK	4.93	7.47	109.85	2.54	0.52	0.000933	TRUE
DNALI1	OK	7.71	9	371.27	1.29	0.26	0.000933	TRUE
LRRC74B	OK	2.13	5.55	27.32	3.42	0.7	0.000933	TRUE
TMEM155	OK	9.61	7.29	444.16	-2.31	0.47	0.000933	TRUE
DNAI1	OK	4.59	6.57	62.4	1.99	0.41	0.00136	TRUE
EMP2	OK	7.76	9.06	387.9	1.3	0.27	0.00138	TRUE
GLP2R	OK	6.12	3.74	39.28	-2.38	0.5	0.00138	TRUE
ST6GALNAC2	OK	4.67	7.18	89.6	2.5	0.52	0.00138	TRUE
CGREF1	OK	9.81	9.01	691.06	-0.8	0.17	0.00139	TRUE
LOC158434	OK	1.08	4.57	13.78	3.49	0.73	0.00139	TRUE
HSPA7	OK	2.99	5.33	25.35	2.34	0.5	0.00163	TRUE
SOCS3	OK	4.38	7.74	124.75	3.36	0.71	0.00163	TRUE
CCDC85A	OK	10.17	9.07	822.49	-1.1	0.23	0.00164	TRUE
KCNC1	OK	9.96	9.03	739.8	-0.93	0.2	0.00177	TRUE
IFI30	OK	4.43	7.54	110.34	3.12	0.67	0.00178	TRUE
CA10	OK	10.46	9.31	993.67	-1.15	0.25	0.00183	TRUE
CNTN5	OK	8.82	6.63	262.17	-2.19	0.47	0.00183	TRUE
CXCL10	OK	1.09	7.86	126.41	6.77	1.46	0.00183	TRUE
EPHA2	OK	4.74	6.48	60.51	1.74	0.37	0.00183	TRUE
GAS2L2	OK	3.93	5.84	37.86	1.9	0.41	0.00183	TRUE
HOGA1	OK	5.5	6.78	80.27	1.28	0.28	0.00183	TRUE
LOC105374235	OK	4.67	1.19	12.96	-3.48	0.76	0.00183	TRUE
LOC105375630	OK	6.45	4.81	55.47	-1.64	0.36	0.00183	TRUE
LOC105378803	OK	5.19	2.75	20.48	-2.44	0.53	0.00183	TRUE
NT5DC3	OK	10.64	9.85	1236.61	-0.79	0.17	0.00183	TRUE
PLP2	OK	5.28	6.9	82.01	1.62	0.35	0.00183	TRUE
PPFIA4	OK	10.67	10.11	1345.12	-0.56	0.12	0.00183	TRUE
SERPINH1	OK	7.31	9.15	379.7	1.84	0.4	0.00183	TRUE
TRIOBP	OK	7.7	8.66	313.58	0.96	0.21	0.00183	TRUE
AIM1	OK	4.05	7.47	103.04	3.42	0.75	0.00197	TRUE
RHOD	OK	2.46	5.94	35.51	3.47	0.76	0.00198	TRUE
ANXA2	OK	7.62	9.35	441.33	1.72	0.38	0.00225	TRUE
CCDC173	OK	4.36	5.83	40.17	1.47	0.33	0.00225	TRUE
DRC3	OK	5.37	7.34	106.14	1.97	0.43	0.00225	TRUE
IRF7	OK	4.97	7.77	132.07	2.8	0.62	0.00225	TRUE
SOD3	OK	5.5	9.37	377.04	3.87	0.85	0.00225	TRUE
EPHX2	OK	7.26	8.3	239.79	1.04	0.23	0.00227	TRUE
B3GNT9	OK	7	7.91	188.45	0.9	0.2	0.00228	TRUE
TGM2	OK	7.98	10.19	746.72	2.21	0.49	0.00228	TRUE
TMEM72	OK	0.44	7.48	96.68	7.04	1.56	0.00228	TRUE
MEF2C	OK	11.9	10.02	2325.84	-1.88	0.42	0.00231	TRUE
LOC100129434	OK	5.73	4.22	34.6	-1.51	0.34	0.00245	TRUE
CCDC180	OK	6.28	7.34	123.24	1.07	0.24	0.00248	TRUE
FAM60A	OK	4.85	6.7	69.45	1.86	0.42	0.00248	TRUE
HVCN1	OK	6.56	9.09	336.11	2.52	0.57	0.00253	TRUE
CACNG2	OK	8.88	7.78	335.5	-1.1	0.25	0.00255	TRUE
ARPP21	OK	11.19	9.74	1538.49	-1.45	0.33	0.00256	TRUE
ASPHD2	OK	9.65	8.49	565.22	-1.16	0.26	0.00256	TRUE
C5AR1	OK	3.53	5.63	31.94	2.1	0.47	0.00256	TRUE
CCDC114	OK	4.57	7.29	95.11	2.72	0.61	0.00256	TRUE
GREM2	OK	8.44	6.77	219.08	-1.68	0.38	0.00256	TRUE
HPD	OK	2.84	9.09	297.38	6.25	1.41	0.00256	TRUE
SYN2	OK	13.33	11.74	6609.86	-1.59	0.36	0.00256	TRUE
F5	OK	3.46	9.02	284.37	5.56	1.26	0.00257	TRUE
KCNC3	OK	9.89	9.37	794.91	-0.52	0.12	0.00257	TRUE
PALMD	OK	7.36	8.28	243.32	0.92	0.21	0.00257	TRUE
RASGRP1	OK	10.57	8.97	970.77	-1.6	0.36	0.00257	TRUE
SLC12A4	OK	7.84	8.99	379.46	1.15	0.26	0.00257	TRUE
SLC22A8	OK	0.93	6.85	63.11	5.92	1.34	0.00257	TRUE
TEKT2	OK	4.28	5.78	38.61	1.5	0.34	0.00257	TRUE
TP73	OK	4.31	6.37	53.55	2.06	0.47	0.00257	TRUE
TTLL9	OK	5.89	7.45	121.2	1.56	0.35	0.00257	TRUE
CRB2	OK	7.97	9.07	406.16	1.1	0.25	0.00263	TRUE
LHFPL4	OK	10.52	9.77	1147.44	-0.75	0.17	0.00263	TRUE
LOC107984270	OK	2.68	5.08	21.23	2.41	0.55	0.00263	TRUE
MGAT5B	OK	10.02	9.03	760.62	-0.99	0.23	0.00263	TRUE
CDKN1A	OK	6.35	9.26	367.91	2.91	0.66	0.00267	TRUE
GEM	OK	5.96	7.69	139.76	1.73	0.39	0.00271	TRUE
VWA3A	OK	5.46	7.38	110.23	1.92	0.44	0.00271	TRUE
ICA1	OK	9.19	8.34	443.82	-0.84	0.19	0.00274	TRUE
TMEM139	OK	3.28	5.83	35.14	2.55	0.58	0.00279	TRUE
KRT8	OK	0.78	6.01	35.45	5.23	1.2	0.00295	TRUE
SERPING1	OK	8.13	9.46	508.76	1.33	0.31	0.00295	TRUE
SGMS2	OK	4.24	7	77.62	2.75	0.63	0.00295	TRUE
SLC13A4	OK	5.49	11.15	1247.08	5.66	1.3	0.00295	TRUE
TNFAIP8L1	OK	9.45	8.69	545.2	-0.76	0.17	0.00298	TRUE
TIAM2	OK	8.67	7.5	284.78	-1.17	0.27	0.00301	TRUE
KIAA1324	OK	10.02	8.96	746.08	-1.06	0.24	0.00302	TRUE
ADH1B	OK	2.37	4.73	16.63	2.36	0.55	0.00322	TRUE
CAPS	OK	7.98	10.02	675.05	2.04	0.47	0.00322	TRUE
CCDC81	OK	3.56	5.56	30.78	1.99	0.46	0.00322	TRUE
CFAP43	OK	6.23	8.19	192.39	1.96	0.46	0.00322	TRUE
CLDN5	OK	8.47	10.12	763.45	1.66	0.39	0.00322	TRUE
IL1R1	OK	5.53	7.13	96.7	1.6	0.37	0.00322	TRUE
MPP1	OK	9.4	9.04	596.08	-0.36	0.08	0.00322	TRUE
NXN	OK	7.34	8.26	239.39	0.91	0.21	0.00322	TRUE
PIANP	OK	11.37	10.82	2198.68	-0.55	0.13	0.00322	TRUE
SDR16C5	OK	5.91	3.65	34.55	-2.26	0.53	0.00322	TRUE
TMEM196	OK	7.25	5.7	98.32	-1.55	0.36	0.00322	TRUE
PLTP	OK	9.36	10.57	1119.77	1.21	0.28	0.00324	TRUE
ZMYND10	OK	6.01	8.03	170.8	2.02	0.47	0.00324	TRUE
CNTRL	OK	6.82	7.55	152.95	0.73	0.17	0.00327	TRUE
SLC5A5	OK	2.91	8.54	203.95	5.63	1.32	0.00327	TRUE
CLDN2	OK	2.43	9.19	316.23	6.76	1.58	0.00332	TRUE
ZNF217	OK	6.04	7.24	111.64	1.2	0.28	0.00332	TRUE
CXCL11	OK	0.17	7.46	95.01	7.29	1.71	0.00334	TRUE
ADAMTSL4	OK	3.35	5.8	34.75	2.45	0.57	0.00335	TRUE
CACNA1C	OK	9.59	8.8	596.42	-0.79	0.19	0.00335	TRUE
NPTX1	OK	13.42	12.16	7533.05	-1.26	0.3	0.00335	TRUE
RREB1	OK	5.74	7.16	101.56	1.42	0.33	0.00339	TRUE
GPRC5C	OK	6.84	8.12	202.52	1.28	0.3	0.00341	TRUE
C21orf58	OK	5.57	6.79	81.3	1.22	0.29	0.00346	TRUE
PRR34-AS1	OK	4.57	5.87	42.49	1.3	0.31	0.00346	TRUE
LOC105373390	OK	6.82	4.61	65.43	-2.22	0.52	0.00348	TRUE
THY1	OK	14.34	13.62	16294.4	-0.72	0.17	0.00348	TRUE
TNFRSF12A	OK	3.36	6.09	41.44	2.73	0.64	0.00348	TRUE
NRXN3	OK	11.15	9.92	1570.66	-1.23	0.29	0.00349	TRUE
TYMP	OK	3.88	6.3	49.35	2.43	0.57	0.00355	TRUE
COL8A2	OK	4.86	7.47	108.71	2.61	0.62	0.0036	TRUE
RAP1GAP2	OK	11.61	10.37	2157.34	-1.25	0.3	0.0036	TRUE
CYP11A1	OK	3.74	5.15	25.27	1.41	0.33	0.00361	TRUE
LINGO2	OK	8.82	7.26	291.66	-1.56	0.37	0.00361	TRUE
MYO5C	OK	5.89	7.16	104.5	1.27	0.3	0.00361	TRUE
SYT7	OK	11.59	10.6	2262.55	-0.99	0.23	0.00361	TRUE
TMEM59L	OK	13.11	12.38	6970.86	-0.73	0.17	0.00361	TRUE
PLEKHG4B	OK	3.65	5.94	38.92	2.29	0.54	0.00362	TRUE
CFB	OK	4.92	7.61	119.06	2.69	0.64	0.00372	TRUE
LINC00507	OK	5.69	2.12	26.09	-3.56	0.85	0.00372	TRUE
CHST3	OK	7.71	9.22	416.78	1.51	0.36	0.00373	TRUE
FSTL1	OK	9.14	10.17	882.01	1.04	0.25	0.00375	TRUE
HN1	OK	10.68	9.9	1269.65	-0.77	0.18	0.00378	TRUE
SEMA3C	OK	9.1	7.93	384.15	-1.16	0.28	0.00396	TRUE
TRIM5	OK	4.88	6.66	68.05	1.78	0.43	0.00397	TRUE
CYR61	OK	7.3	8.97	343.47	1.68	0.4	0.004	TRUE
DLEC1	OK	5	6.93	80.58	1.94	0.46	0.00403	TRUE
CDH9	OK	8.37	7.06	224.95	-1.31	0.32	0.00416	TRUE
COL19A1	OK	7.83	6.36	149.01	-1.47	0.35	0.00428	TRUE
IQCD	OK	4.35	5.59	35.36	1.25	0.3	0.00428	TRUE
TENM3	OK	10.57	9.15	1009	-1.42	0.34	0.00428	TRUE
AQP4-AS1	OK	4.62	6.34	54.87	1.71	0.41	0.00445	TRUE
ATP13A5	OK	3.68	6.75	63.93	3.07	0.74	0.00445	TRUE
CFAP54	OK	5.29	7.29	102.52	2.01	0.49	0.00445	TRUE
F11R	OK	7.06	7.9	190.01	0.84	0.2	0.00445	TRUE
FAM81B	OK	4.2	6.96	75.63	2.77	0.67	0.00445	TRUE
HSPA6	OK	3.08	6.22	44.05	3.14	0.76	0.00445	TRUE
LOC105379271	OK	-0.5	4.41	11.78	4.91	1.19	0.00445	TRUE
SLC8A2	OK	11.94	11.17	3053.37	-0.77	0.19	0.00445	TRUE
VWA5B1	OK	4.84	7.42	105.6	2.59	0.62	0.00445	TRUE
IFITM3	OK	9.72	11.79	2290.15	2.07	0.5	0.00455	TRUE
PTPRS	OK	11.74	11.3	2929.43	-0.44	0.11	0.00468	TRUE
CLDN3	OK	0.46	5.1	19.11	4.64	1.13	0.00472	TRUE
ITPRIP	OK	5.72	7.17	102.08	1.45	0.35	0.00479	TRUE
C1QTNF5	OK	6.69	10.26	708.12	3.57	0.87	0.00481	TRUE
KCNS2	OK	6.39	4.5	50.78	-1.88	0.46	0.00481	TRUE
APOLD1	OK	8.17	10.03	697.74	1.86	0.45	0.00482	TRUE
SLC12A7	OK	7.63	9.03	372.43	1.4	0.34	0.00493	TRUE
ECHDC2	OK	7.49	8.8	323.19	1.31	0.32	0.00498	TRUE
SLIT1	OK	12.46	11.4	4066.62	-1.06	0.26	0.00498	TRUE
BRCA1	OK	5.91	6.67	82.76	0.76	0.19	0.00512	TRUE
CFAP53	OK	4.83	6.82	74.12	1.99	0.49	0.00512	TRUE
GNAL	OK	11.69	10.59	2354.63	-1.09	0.27	0.00512	TRUE
MYOF	OK	6.23	8.02	174.13	1.78	0.44	0.00512	TRUE
NQO1	OK	7.93	9.12	413.21	1.19	0.29	0.00512	TRUE
PPIC	OK	5.47	6.48	68.49	1	0.25	0.00512	TRUE
S100A9	OK	1.31	5.35	23.11	4.04	0.99	0.00512	TRUE
SPATA6	OK	7.61	8.3	260.05	0.69	0.17	0.00512	TRUE
TM2D3	OK	10.6	9.96	1253.53	-0.64	0.16	0.00512	TRUE
USP40	OK	8.29	9.2	460.84	0.91	0.22	0.00512	TRUE
CNN2	OK	5.04	6.98	83.35	1.95	0.48	0.00517	TRUE
BDH2	OK	8.91	9.69	667.52	0.78	0.19	0.00529	TRUE
CNTNAP1	OK	11.99	11.07	3029.77	-0.92	0.23	0.00529	TRUE
GPI	OK	12.84	12.31	6137.06	-0.53	0.13	0.00529	TRUE
HELZ2	OK	4.85	7.53	112.72	2.68	0.66	0.00529	TRUE
KCNJ13	OK	4.09	9.15	313.58	5.06	1.25	0.00529	TRUE
RBFOX3	OK	10.68	9.95	1285.43	-0.73	0.18	0.00529	TRUE
SMIM5	OK	5.91	7.83	150.47	1.92	0.47	0.00529	TRUE
TTC38	OK	6.67	7.79	166.46	1.13	0.28	0.00529	TRUE
NHLH1	OK	5.88	4.76	41.71	-1.12	0.28	0.0053	TRUE
NUAK2	OK	3.29	4.98	21.49	1.68	0.42	0.0053	TRUE
TRPV4	OK	1.71	6.95	68.11	5.24	1.29	0.0053	TRUE
CRTAP	OK	10.41	11.11	1816.04	0.69	0.17	0.00536	TRUE
GPR35	OK	3.71	5.08	24.28	1.37	0.34	0.00536	TRUE
GRB2	OK	12	11.59	3549.12	-0.41	0.1	0.00536	TRUE
HSPB1	OK	9.23	11.33	1659.7	2.1	0.52	0.00536	TRUE
LEFTY2	OK	0.96	5.29	21.91	4.33	1.07	0.00536	TRUE
LIMK2	OK	7.76	8.9	356.86	1.14	0.28	0.00536	TRUE
SFRP5	OK	3.32	7.74	119.35	4.41	1.09	0.00536	TRUE
SLC4A5	OK	4.83	7.6	117.77	2.78	0.69	0.00536	TRUE
C12orf43	OK	8.8	8.24	368.8	-0.56	0.14	0.00537	TRUE
C14orf180	OK	1.79	8.16	155.85	6.37	1.58	0.00537	TRUE
C1orf64	OK	5.42	7.14	95.8	1.72	0.43	0.00537	TRUE
CAMKK1	OK	11.24	10.33	1806.43	-0.9	0.22	0.00537	TRUE
LINC00341	OK	5.9	7.04	98.27	1.14	0.28	0.00537	TRUE
PLCE1	OK	7.57	8.39	268.48	0.82	0.2	0.00537	TRUE
SYDE1	OK	5.9	7.34	114.49	1.44	0.36	0.00537	TRUE
WFDC3	OK	1.5	4.08	10.38	2.58	0.64	0.00537	TRUE
ADRA1B	OK	8.07	6.84	185.91	-1.24	0.31	0.00543	TRUE
CACNB4	OK	10.37	8.94	875.05	-1.42	0.35	0.00543	TRUE
CDHR4	OK	0.31	3.6	7.09	3.29	0.82	0.00543	TRUE
DUSP26	OK	10.13	9.57	927.8	-0.56	0.14	0.00543	TRUE
GBP1	OK	6.22	8.77	269.06	2.55	0.63	0.00543	TRUE
ROR2	OK	4.32	7.07	81.59	2.74	0.68	0.00543	TRUE
ZFP36L1	OK	9.94	10.96	1523.08	1.02	0.25	0.00543	TRUE
TNFAIP8	OK	3.92	6.37	51.66	2.46	0.61	0.00545	TRUE
CASP7	OK	6.47	7.69	152.18	1.22	0.3	0.0055	TRUE
SRPK3	OK	4	5.55	32.56	1.55	0.39	0.0055	TRUE
MSX1	OK	6.67	9.05	333.09	2.39	0.6	0.00557	TRUE
PTBP1	OK	8.44	9.53	559.54	1.09	0.27	0.0056	TRUE
SLC15A3	OK	5.53	7.61	126.41	2.07	0.52	0.00563	TRUE
LRP5	OK	6.8	8.08	196.83	1.27	0.32	0.00577	TRUE
SIGLEC1	OK	3.57	5.22	25.6	1.65	0.41	0.00577	TRUE
CREB3L2	OK	7.85	8.9	364.71	1.05	0.26	0.00581	TRUE
CALCOCO2	OK	9.27	10.1	876.99	0.83	0.21	0.00587	TRUE
CLUL1	OK	7.36	5.95	109.05	-1.4	0.35	0.00587	TRUE
CPXM2	OK	5.37	8.77	253.95	3.4	0.85	0.00587	TRUE
KDELC2	OK	6.79	7.55	151.99	0.76	0.19	0.00587	TRUE
S100A8	OK	0.21	5.83	31.16	5.62	1.41	0.00587	TRUE
EMP1	OK	6.79	8.14	202.7	1.35	0.34	0.00589	TRUE
SERINC2	OK	3.24	4.83	19.67	1.59	0.4	0.00589	TRUE
HBP1	OK	8.54	9.26	502.9	0.72	0.18	0.0059	TRUE
PNMA3	OK	10.17	9.37	889.14	-0.8	0.2	0.0059	TRUE
SLC6A17	OK	11.89	10.66	2617.03	-1.23	0.31	0.00598	TRUE
ACTL6A	OK	6.74	7.7	161.54	0.97	0.24	0.00602	TRUE
NFATC2	OK	5.22	6.81	77.65	1.59	0.4	0.00605	TRUE
ZFP36	OK	6.61	8.73	274.56	2.12	0.54	0.00605	TRUE
MT1E	OK	8.79	10.13	807.63	1.34	0.34	0.00608	TRUE
ACP7	OK	2.86	5.06	21.35	2.21	0.56	0.0061	TRUE
VEGFA	OK	8.84	9.8	691.41	0.96	0.24	0.00614	TRUE
CDK5R2	OK	10.88	10.04	1435.63	-0.83	0.21	0.00617	TRUE
DNAI2	OK	2.61	5.15	21.92	2.54	0.64	0.00617	TRUE
FYCO1	OK	7.64	8.59	299	0.95	0.24	0.00617	TRUE
KLC2	OK	11.2	10.59	1916.96	-0.61	0.15	0.00617	TRUE
RARG	OK	6.74	7.62	155.27	0.87	0.22	0.00617	TRUE
TBX3	OK	5.26	6.71	73.97	1.44	0.37	0.00617	TRUE
YBX3	OK	6.83	8.34	227.54	1.51	0.38	0.00617	TRUE
LRRC32	OK	6.39	8.12	188.29	1.73	0.44	0.00629	TRUE
TMEM98	OK	8.9	10.36	926.34	1.46	0.37	0.00634	TRUE
APOL1	OK	6.02	8.17	185.03	2.15	0.55	0.00636	TRUE
CAMK2N1	OK	13.92	13.22	12265.2	-0.7	0.18	0.00636	TRUE
DYNLT1	OK	8.05	8.96	391.13	0.92	0.23	0.00636	TRUE
GABBR2	OK	12.55	11.6	4431.56	-0.95	0.24	0.00636	TRUE
ISG20	OK	3.83	7.45	100.75	3.62	0.92	0.00636	TRUE
KCNQ5	OK	10.3	8.87	832.69	-1.42	0.36	0.00636	TRUE
LOC107984916	OK	2.14	5.77	31.34	3.62	0.92	0.00636	TRUE
NUMBL	OK	10.61	9.96	1259.84	-0.66	0.17	0.00636	TRUE
PYROXD2	OK	6.53	7.52	141.27	0.99	0.25	0.00636	TRUE
ZNRF1	OK	9.7	9.08	674.69	-0.62	0.16	0.00636	TRUE
CROCC2	OK	2.94	5.88	35.34	2.94	0.75	0.00637	TRUE
LOC100132057	OK	3.95	5.32	28.7	1.38	0.35	0.00637	TRUE
KCNH1	OK	9.35	8.11	450.71	-1.24	0.32	0.00641	TRUE
TMEM179	OK	10.4	9.77	1094.11	-0.63	0.16	0.00641	TRUE
PHYHIP	OK	13.64	12.91	10044.9	-0.73	0.19	0.00649	TRUE
NFKB2	OK	5.38	6.85	81.43	1.47	0.38	0.00653	TRUE
LOC107985323	OK	-0.09	4.47	12.37	4.56	1.17	0.0066	TRUE
PKD1L2	OK	4.07	6.23	48.2	2.16	0.55	0.0066	TRUE
ACSM5	OK	5.11	6.36	60.07	1.24	0.32	0.00668	TRUE
DYNLRB2	OK	4.87	6.48	61.6	1.61	0.41	0.00668	TRUE
LRRC46	OK	4.6	7	80.27	2.41	0.62	0.00668	TRUE
RBPMS	OK	6.04	7.42	122.42	1.38	0.35	0.00668	TRUE
SHD	OK	5.4	6.58	71.12	1.18	0.3	0.00668	TRUE
SLC30A3	OK	10.11	9.11	806.53	-1	0.25	0.00668	TRUE
PDE1B	OK	10.22	9.45	927	-0.77	0.2	0.00677	TRUE
SPAG8	OK	5.3	6.94	84.47	1.65	0.42	0.00677	TRUE
THOC3	OK	10.12	8.85	760.99	-1.26	0.32	0.00677	TRUE
SYN1	OK	12.83	12.06	5662.17	-0.76	0.2	0.00683	TRUE
SPAG6	OK	5.9	8.4	209.34	2.5	0.64	0.00685	TRUE
ACOX2	OK	5.61	7.08	95.42	1.47	0.38	0.00691	TRUE
SLC52A3	OK	4.36	6.6	61.72	2.25	0.58	0.00691	TRUE
COPG2IT1	OK	12.45	11.24	3876.77	-1.21	0.31	0.00694	TRUE
FBXO44	OK	11.8	11.32	3021.31	-0.47	0.12	0.00695	TRUE
LINC01106	OK	8.97	8.21	390.15	-0.76	0.2	0.00695	TRUE
PRX	OK	6	7.14	105.78	1.14	0.29	0.00695	TRUE
TMEM200B	OK	3.72	5.4	28.82	1.68	0.43	0.00705	TRUE
SSTR3	OK	7.97	6.93	181.22	-1.03	0.27	0.00708	TRUE
TTC25	OK	5.73	7.08	97.46	1.35	0.35	0.00708	TRUE
TFCP2L1	OK	3.83	7.26	89.02	3.43	0.89	0.00715	TRUE
ANO6	OK	8.03	8.77	355.96	0.74	0.19	0.00719	TRUE
RNF144A-AS1	OK	6.09	4.82	46.79	-1.27	0.33	0.00721	TRUE
LOC105369214	OK	1.09	4.33	11.84	3.24	0.84	0.00722	TRUE
RAB40A	OK	6.68	5.76	76.56	-0.92	0.24	0.00722	TRUE
CCDC40	OK	5.99	7.5	126.82	1.51	0.39	0.00725	TRUE
SHC4	OK	7.08	8.24	225.68	1.16	0.3	0.00725	TRUE
FOXD1	OK	3.73	5.18	25.6	1.45	0.38	0.00729	TRUE
GTF2F1	OK	10.54	10.12	1288.97	-0.42	0.11	0.00729	TRUE
HPCAL1	OK	10.85	9.96	1388.63	-0.88	0.23	0.00729	TRUE
LINC00880	OK	2.86	7.1	76.99	4.24	1.1	0.00729	TRUE
LOC200772	OK	-2.25	5.07	18.2	7.32	1.89	0.00729	TRUE
NFATC1	OK	5.62	7.24	104.23	1.63	0.42	0.00729	TRUE
SIX3-AS1	OK	0.1	4.14	9.97	4.04	1.05	0.00729	TRUE
AP2M1	OK	13.46	12.81	9065.29	-0.64	0.17	0.00733	TRUE
TUBA4B	OK	2.41	5.3	23.69	2.89	0.75	0.00735	TRUE
AKNA	OK	7.57	8.45	276.16	0.88	0.23	0.00739	TRUE
C1orf56	OK	5.31	6.19	57.6	0.88	0.23	0.00739	TRUE
CX3CL1	OK	12.21	11.43	3674.27	-0.77	0.2	0.00739	TRUE
DLGAP2	OK	9.66	8.69	597.22	-0.97	0.25	0.00739	TRUE
DRAM2	OK	8.01	8.46	309.05	0.45	0.12	0.00739	TRUE
EMILIN3	OK	5.3	6.8	78.08	1.49	0.39	0.00739	TRUE
ENTPD6	OK	11.87	11.3	3084.07	-0.57	0.15	0.00739	TRUE
FMO3	OK	2.88	4.61	16.53	1.73	0.45	0.00739	TRUE
HTR5A-AS1	OK	7.82	6.15	142.78	-1.67	0.43	0.00739	TRUE
LRRC18	OK	1.04	4.99	18.11	3.95	1.03	0.00739	TRUE
LRTOMT	OK	7.47	8.25	245.98	0.79	0.2	0.00739	TRUE
PPFIA2	OK	11.66	10.96	2563.26	-0.7	0.18	0.00739	TRUE
TRIM46	OK	8.77	8.35	377.43	-0.42	0.11	0.00739	TRUE
VPS33B	OK	8.47	7.99	299.8	-0.48	0.12	0.00739	TRUE
GPR4	OK	4.55	6.49	59.23	1.94	0.5	0.00747	TRUE
ADPRH	OK	4.94	6.48	62.27	1.55	0.4	0.00754	TRUE
FLNB	OK	9.61	10.34	1056.12	0.73	0.19	0.00754	TRUE
STK33	OK	6.3	7.59	140.03	1.28	0.33	0.00754	TRUE
FOXF1	OK	4.47	6.19	49.52	1.72	0.45	0.00755	TRUE
STYXL1	OK	7.5	8.28	250.6	0.78	0.2	0.00756	TRUE
BTBD9	OK	10.94	10.29	1580.03	-0.65	0.17	0.00758	TRUE
WDR38	OK	3.34	6.17	43.49	2.83	0.74	0.00758	TRUE
CMC4	OK	7	7.59	163.05	0.6	0.16	0.00764	TRUE
CRYAB	OK	12.25	13.89	10424.7	1.64	0.43	0.00764	TRUE
KANK1	OK	9.24	10.31	960.09	1.07	0.28	0.00764	TRUE
SLC4A2	OK	8.52	10.66	1038.6	2.14	0.56	0.00764	TRUE
GDPD2	OK	6.13	7.31	117.9	1.19	0.31	0.00765	TRUE
PRLR	OK	6.12	10.36	740.1	4.24	1.11	0.00765	TRUE
TIMP3	OK	10.89	11.94	2995.57	1.06	0.28	0.00765	TRUE
UHRF1	OK	4.05	5.99	41.8	1.94	0.51	0.00778	TRUE
CELSR3	OK	9.62	9.2	679.33	-0.43	0.11	0.00784	TRUE
ZNF274	OK	7.37	7.98	211.97	0.6	0.16	0.00784	TRUE
MORN5	OK	4.84	6.39	58.52	1.55	0.41	0.00797	TRUE
SIX5	OK	5.09	6.68	71.03	1.6	0.42	0.00797	TRUE
IER3	OK	5.48	7.93	151.61	2.45	0.64	0.00807	TRUE
ABCA4	OK	3.27	7.84	127.76	4.57	1.2	0.0081	TRUE
CXCL2	OK	2.26	5.02	19.66	2.76	0.73	0.0081	TRUE
HLA-E	OK	10.9	12.04	3145.33	1.14	0.3	0.0081	TRUE
SEZ6L2	OK	11.93	11.2	3069.86	-0.73	0.19	0.0081	TRUE
C21orf62	OK	4.46	6.84	71.76	2.38	0.63	0.00812	TRUE
HYAL1	OK	4.5	6.65	64.64	2.15	0.57	0.00812	TRUE
MT1X	OK	7.7	9.41	461.23	1.7	0.45	0.00812	TRUE
F2RL1	OK	3.42	5.69	32.66	2.27	0.6	0.00813	TRUE
DZIP1L	OK	3.96	5.4	30	1.44	0.38	0.00817	TRUE
LAMA4	OK	7.94	8.93	376.85	0.99	0.26	0.00817	TRUE
LINC01354	OK	5.54	7.25	103.64	1.71	0.45	0.00817	TRUE
SCAMP5	OK	13.14	12.44	7167.4	-0.7	0.18	0.00817	TRUE
NOTCH4	OK	7.25	8.15	222.55	0.9	0.24	0.00819	TRUE
GADD45B	OK	6.86	8.58	259.2	1.72	0.45	0.00823	TRUE
IGFBP7	OK	9.87	12.03	2686.74	2.16	0.57	0.00823	TRUE
RAB40C	OK	9.9	9.32	784.83	-0.58	0.15	0.00823	TRUE
SPOCK1	OK	12.76	12.03	5459.77	-0.73	0.19	0.00823	TRUE
OPRK1	OK	7.51	5.91	116.56	-1.6	0.42	0.00824	TRUE
TUBA1C	OK	6.52	8.46	231.25	1.94	0.51	0.00833	TRUE
CGN	OK	6.02	6.93	95.5	0.91	0.24	0.00834	TRUE
MT2A	OK	9.65	11.19	1628.58	1.54	0.41	0.00834	TRUE
SERPINA3	OK	7.53	10.78	1033.27	3.26	0.86	0.00834	TRUE
BCAT2	OK	6.92	8.39	236.38	1.46	0.39	0.00837	TRUE
ITPRIPL2	OK	7.31	7.93	204.82	0.62	0.16	0.00839	TRUE
ACAP1	OK	4.11	5.63	34.63	1.52	0.4	0.0084	TRUE
PLEKHA4	OK	6	7.86	155.11	1.86	0.49	0.0084	TRUE
EFNA4	OK	2.7	4.62	16.27	1.92	0.51	0.00843	TRUE
ACSS3	OK	7.45	8.36	257.81	0.91	0.24	0.00848	TRUE
CPAMD8	OK	5.45	7.35	107.73	1.9	0.5	0.00848	TRUE
FOXJ1	OK	6.62	9.43	418.05	2.82	0.75	0.00848	TRUE
LYPD8	OK	4.73	2.9	16.31	-1.83	0.48	0.00848	TRUE
SH2D5	OK	9.32	8.49	487.68	-0.83	0.22	0.00848	TRUE
SYBU	OK	11.17	10.52	1855.84	-0.64	0.17	0.00848	TRUE
NWD1	OK	8.1	10.28	794.04	2.18	0.58	0.00849	TRUE
GLB1L2	OK	5.27	7.5	115.4	2.23	0.59	0.00854	TRUE
HIST1H1C	OK	5.84	7.33	113.09	1.49	0.4	0.00859	TRUE
FLJ32255	OK	3.09	4.75	18.42	1.66	0.44	0.00865	TRUE
CCDC78	OK	5.35	7.03	89.08	1.68	0.45	0.00868	TRUE
CFAP70	OK	6.81	8.37	229.79	1.55	0.41	0.00884	TRUE
IFITM2	OK	7.54	9.25	413.28	1.71	0.45	0.00889	TRUE
TRAF4	OK	7.85	8.98	377.92	1.13	0.3	0.00894	TRUE
ADCY1	OK	12.38	11.33	3849.24	-1.06	0.28	0.00896	TRUE
HMG20B	OK	7.66	8.69	315.9	1.03	0.27	0.00896	TRUE
DOCK3	OK	11.26	10.5	1909.73	-0.76	0.2	0.00901	TRUE
NGEF	OK	10.82	9.56	1242.49	-1.26	0.34	0.00901	TRUE
FZD2	OK	4.41	6.41	55.76	2	0.53	0.00903	TRUE
CNRIP1	OK	11.58	10.96	2481.95	-0.62	0.16	0.00908	TRUE
GRM1	OK	9.77	8.55	605.93	-1.22	0.33	0.00908	TRUE
LOC107984826	OK	1.6	4.46	13.26	2.86	0.76	0.0091	TRUE
ACAD11	OK	8.06	9.04	406.68	0.99	0.26	0.00911	TRUE
CD99L2	OK	12.19	11.63	3859.38	-0.56	0.15	0.00911	TRUE
KCNB2	OK	7.46	6.4	126.76	-1.05	0.28	0.00911	TRUE
KLF2	OK	6.51	8.12	191.45	1.6	0.43	0.00911	TRUE
LINCR-0003	OK	6.45	3.69	47.28	-2.76	0.74	0.00911	TRUE
LOC105373195	OK	6.37	7.61	143.57	1.24	0.33	0.00911	TRUE
PLEKHG1	OK	7.85	8.54	306.56	0.68	0.18	0.00911	TRUE
RRAD	OK	4.77	6.5	61.32	1.73	0.46	0.00911	TRUE
DTX3L	OK	6.56	8.41	226.58	1.85	0.5	0.00914	TRUE
RHOV	OK	6.3	5.05	54.04	-1.25	0.33	0.00915	TRUE
BMP4	OK	3.94	6.38	51.81	2.44	0.65	0.0092	TRUE
UBE2T	OK	7.35	6.66	129.94	-0.69	0.19	0.0093	TRUE
SSTR1	OK	9.77	8.41	584.54	-1.36	0.36	0.00932	TRUE
ANXA1	OK	7.45	8.93	342.95	1.48	0.4	0.00933	TRUE
FCGRT	OK	7.62	8.8	330.11	1.17	0.31	0.00933	TRUE
ID3	OK	8.03	9.46	500.3	1.43	0.38	0.00933	TRUE
MRC2	OK	7.42	8.31	249.32	0.89	0.24	0.00933	TRUE
GBP2	OK	5.81	7.67	135.81	1.87	0.5	0.00934	TRUE
LAMA5	OK	7.28	8.17	227.08	0.9	0.24	0.00935	TRUE
ACTL6B	OK	9.48	8.59	538.63	-0.89	0.24	0.00939	TRUE
CDK2	OK	4.95	6.29	56.57	1.34	0.36	0.00939	TRUE
L3HYPDH	OK	6.63	7.4	136.83	0.77	0.21	0.00939	TRUE
SLC38A3	OK	8.29	9.4	508.71	1.11	0.3	0.00939	TRUE
SLC39A1	OK	8.52	9.36	524.01	0.84	0.23	0.00939	TRUE
TCF7	OK	5.27	7.07	90.15	1.8	0.48	0.00939	TRUE
LAMB2	OK	8.96	9.84	723.75	0.88	0.24	0.00946	TRUE
NPC2	OK	8.64	10.25	839.5	1.61	0.43	0.00946	TRUE
SATB2-AS1	OK	4.12	-0.09	8.51	-4.2	1.13	0.00947	TRUE
SMTN	OK	6.67	7.88	174.18	1.22	0.33	0.00952	TRUE
TNFRSF1A	OK	7.54	9.01	363.85	1.48	0.4	0.00952	TRUE
CARM1	OK	9.85	9.51	820.42	-0.34	0.09	0.00961	TRUE
SMOC1	OK	9.64	10.88	1383.36	1.24	0.33	0.00961	TRUE
SNCB	OK	12.2	11.39	3614.53	-0.81	0.22	0.00961	TRUE
TNS1	OK	10.02	10.93	1531.45	0.91	0.25	0.00961	TRUE
ANXA5	OK	10.17	10.82	1505.26	0.66	0.18	0.00967	TRUE
GOLGA6L10	OK	4.28	5.39	31.5	1.1	0.3	0.0097	TRUE
LOC107986673	OK	-0.45	3.31	5.67	3.76	1.02	0.00974	TRUE
SPAG17	OK	5.16	7.65	124.61	2.49	0.67	0.00974	TRUE
LIF	OK	-0.82	3.8	7.77	4.63	1.25	0.00977	TRUE
C2CD2L	OK	10.65	10.06	1317.99	-0.6	0.16	0.01	TRUE
COL6A1	OK	9	9.93	760.32	0.93	0.25	0.01	TRUE
LRRC55	OK	8.61	7.38	270.49	-1.24	0.33	0.01	TRUE
PDE8B	OK	10.35	9.84	1095.71	-0.52	0.14	0.01	TRUE
PLEKHG2	OK	5.59	6.72	78.86	1.13	0.31	0.01	TRUE
RNF112	OK	10.27	9.59	984.63	-0.67	0.18	0.01	TRUE
SH3GL2	OK	12.39	11.18	3715.3	-1.21	0.33	0.01	TRUE
TSHZ2	OK	8.93	7.22	304.96	-1.7	0.46	0.01	TRUE
ZBTB7B	OK	7.77	8.82	344.68	1.05	0.28	0.01	TRUE
IRF1	OK	5.92	7.71	140.58	1.79	0.49	0.0101	TRUE
LEPROT	OK	9.2	9.89	782.33	0.7	0.19	0.0101	TRUE
PTPN5	OK	10.78	9.92	1334.28	-0.86	0.23	0.0101	TRUE
RNF187	OK	12.3	11.78	4228.21	-0.52	0.14	0.0101	TRUE
CLIC6	OK	7.43	10.74	999.98	3.31	0.9	0.0102	TRUE
KCNV1	OK	9.81	8.37	593.81	-1.44	0.39	0.0102	TRUE
LRRTM1	OK	9.72	8.99	662.84	-0.73	0.2	0.0102	TRUE
MPPED2	OK	9.4	8.5	507.52	-0.91	0.25	0.0102	TRUE
NLRC5	OK	5.29	7.38	107.63	2.09	0.57	0.0102	TRUE
RTN4R	OK	9.05	8.33	417.09	-0.72	0.2	0.0102	TRUE
TSPAN6	OK	7.91	9.11	407.49	1.2	0.33	0.0102	TRUE
CXCL8	OK	0.66	3.62	7.36	2.96	0.81	0.0103	TRUE
LINC00174	OK	4.87	6.07	49.69	1.21	0.33	0.0103	TRUE
MED11	OK	7.03	7.72	173.96	0.69	0.19	0.0104	TRUE
SYT13	OK	11.96	10.6	2677.22	-1.37	0.37	0.0104	TRUE
ACTR1A	OK	11.96	11.66	3580.43	-0.29	0.08	0.0105	TRUE
CFAP157	OK	4.68	7.34	99.27	2.67	0.73	0.0105	TRUE
GSK3A	OK	11.18	10.77	2006.93	-0.41	0.11	0.0105	TRUE
GTF3C6	OK	9.14	9.48	645.02	0.34	0.09	0.0105	TRUE
LOXL3	OK	5.61	6.48	70.66	0.87	0.24	0.0105	TRUE
RAI14	OK	7.65	8.36	269.76	0.71	0.19	0.0105	TRUE
ACOT7	OK	11.61	10.74	2364.37	-0.88	0.24	0.0106	TRUE
C4orf47	OK	4.54	6.2	50.41	1.67	0.46	0.0106	TRUE
LINC01616	OK	7.64	6.66	146.6	-0.97	0.27	0.0106	TRUE
NGFR	OK	4.39	7.04	80.31	2.65	0.72	0.0106	TRUE
NSUN7	OK	3.69	5.11	24.57	1.42	0.39	0.0106	TRUE
SEMA3F	OK	5.06	7.12	90.12	2.05	0.56	0.0106	TRUE
TEKT3	OK	2.38	4.16	12.02	1.78	0.49	0.0106	TRUE
CACNA1B	OK	10.2	9.31	885.45	-0.89	0.24	0.0107	TRUE
COL4A6	OK	3.42	4.85	20.41	1.43	0.39	0.0107	TRUE
ITGB4	OK	8.07	9.7	571.41	1.62	0.44	0.0107	TRUE
PI4K2B	OK	6.56	7.18	121.75	0.63	0.17	0.0107	TRUE
PXN	OK	8.31	9.46	524.64	1.15	0.31	0.0107	TRUE
RHBDF1	OK	6.22	7.55	135.07	1.33	0.36	0.0107	TRUE
C7orf61	OK	4.58	6.67	65.69	2.09	0.57	0.0109	TRUE
ICK	OK	8.81	9.27	538.12	0.46	0.13	0.0109	TRUE
NEDD1	OK	6.35	7.11	111.75	0.76	0.21	0.0109	TRUE
RGCC	OK	9.6	10.83	1341.76	1.23	0.34	0.0109	TRUE
ATOH8	OK	6.55	8.32	215.68	1.77	0.49	0.011	TRUE
DNAAF3	OK	3.59	5.72	33.98	2.13	0.59	0.0111	TRUE
FAM163B	OK	10.61	9.45	1094.22	-1.16	0.32	0.0111	TRUE
FAM166B	OK	4.27	6.52	58.37	2.26	0.62	0.0111	TRUE
FAM183A	OK	4.13	6.42	54.27	2.29	0.63	0.0111	TRUE
GAS1	OK	6.07	7.15	107.43	1.08	0.3	0.0111	TRUE
GDI1	OK	13.67	13.27	11328.8	-0.4	0.11	0.0111	TRUE
LINC01447	OK	1.69	4.25	11.75	2.56	0.7	0.0111	TRUE
LOC105377286	OK	6.59	5.15	63.67	-1.44	0.4	0.0111	TRUE
MYD88	OK	6.4	7.6	143.71	1.21	0.33	0.0111	TRUE
OTX2	OK	3.23	8.02	143.86	4.78	1.32	0.0111	TRUE
PPFIBP2	OK	7.57	8.65	304.27	1.08	0.3	0.0111	TRUE
SUMO3	OK	11.2	10.56	1896.11	-0.65	0.18	0.0111	TRUE
TMEM215	OK	6.11	4.43	43.49	-1.68	0.46	0.0111	TRUE
TUBB6	OK	6.19	7.38	123.42	1.19	0.33	0.0111	TRUE
ENO2	OK	13.55	12.47	8587.85	-1.07	0.3	0.0112	TRUE
NFATC3	OK	8.48	9.46	542.95	0.98	0.27	0.0113	TRUE
SLC35F4	OK	4.76	3.4	18.22	-1.36	0.37	0.0113	TRUE
OSMR	OK	6.3	7.62	142.17	1.32	0.36	0.0114	TRUE
PPP1R3B	OK	5.28	6.47	65.7	1.19	0.33	0.0114	TRUE
EPB41L4A	OK	6.93	7.74	171.8	0.81	0.22	0.0115	TRUE
CD58	OK	5.06	6.14	53.44	1.09	0.3	0.0116	TRUE
DAGLA	OK	10.31	9.77	1055.47	-0.54	0.15	0.0116	TRUE
KIAA1211L	OK	10.46	9.95	1179.69	-0.51	0.14	0.0116	TRUE
OLFM1	OK	13.99	13.35	13148.2	-0.64	0.18	0.0116	TRUE
P2RY2	OK	3.29	5.47	28.31	2.17	0.6	0.0116	TRUE
BSCL2	OK	12.49	12.01	4873.26	-0.48	0.13	0.0117	TRUE
CPQ	OK	7.94	8.65	329.91	0.72	0.2	0.0117	TRUE
GNG5	OK	7.82	8.68	325.68	0.86	0.24	0.0117	TRUE
MDFIC	OK	6.95	8.09	204.18	1.14	0.32	0.0117	TRUE
CLDN23	OK	1.87	4.17	11.38	2.3	0.64	0.0118	TRUE
GPRIN1	OK	10.83	9.91	1357.67	-0.92	0.26	0.0118	TRUE
MAK	OK	2.42	5.13	21.29	2.71	0.75	0.0118	TRUE
P2RY14	OK	5.1	6.6	67.9	1.5	0.42	0.0118	TRUE
PZP	OK	2.53	4.89	18.59	2.36	0.65	0.0118	TRUE
SGK3	OK	7.87	8.91	366.63	1.04	0.29	0.0118	TRUE
SOX18	OK	5.09	6.42	61.81	1.33	0.37	0.0118	TRUE
TMEM185B	OK	8.62	9.02	461.97	0.4	0.11	0.0118	TRUE
C10orf105	OK	6.84	8.83	298.31	1.99	0.55	0.0119	TRUE
CDR2L	OK	8.37	9.54	554.67	1.17	0.32	0.0119	TRUE
EMP3	OK	6	7.08	102.23	1.07	0.3	0.0119	TRUE
MAEL	OK	6.3	5.09	54.77	-1.21	0.34	0.0119	TRUE
MSN	OK	10	10.78	1417.25	0.78	0.22	0.0119	TRUE
SPRN	OK	10.21	9.47	928.41	-0.73	0.2	0.0119	TRUE
WTIP	OK	6.3	7.32	122.23	1.01	0.28	0.0119	TRUE
MAPRE3	OK	12.09	11.58	3662.76	-0.51	0.14	0.012	TRUE
NOTCH1	OK	8.62	9.42	550.39	0.79	0.22	0.012	TRUE
UBE2O	OK	10.5	9.82	1156.41	-0.68	0.19	0.012	TRUE
ARHGAP28	OK	5.56	4.68	35.55	-0.88	0.25	0.0121	TRUE
HPS5	OK	7.53	8.13	235.63	0.6	0.17	0.0121	TRUE
LOC102723506	OK	-1.19	3.57	6.6	4.76	1.33	0.0121	TRUE
NSG1	OK	10.17	9.2	849.29	-0.97	0.27	0.0121	TRUE
PTH1R	OK	6.79	8.07	196.03	1.28	0.36	0.0121	TRUE
ROCK2	OK	10.91	10.29	1559.37	-0.62	0.17	0.0121	TRUE
STRIP1	OK	9.7	9.1	679.33	-0.61	0.17	0.0121	TRUE
TRIP10	OK	6.26	7.51	133.15	1.25	0.35	0.0121	TRUE
AFF1	OK	8.76	9.55	602.55	0.79	0.22	0.0122	TRUE
ATP6V1B2	OK	12.9	11.97	5680.32	-0.93	0.26	0.0122	TRUE
C16orf45	OK	12.34	11.65	4118.75	-0.69	0.19	0.0122	TRUE
CCKBR	OK	8.14	6.81	190.96	-1.33	0.37	0.0122	TRUE
GADD45G	OK	5.09	7.34	102.92	2.25	0.63	0.0122	TRUE
HIGD1B	OK	6.34	7.73	152	1.4	0.39	0.0122	TRUE
PARP4	OK	7.59	8.51	284.91	0.92	0.26	0.0122	TRUE
POU2AF1	OK	2.62	4.58	15.74	1.97	0.55	0.0122	TRUE
TBR1	OK	9.7	8.27	549.19	-1.43	0.4	0.0122	TRUE
ZNF664	OK	11.39	11.78	3134.92	0.4	0.11	0.0122	TRUE
ACY1	OK	6.4	7.09	112.37	0.68	0.19	0.0123	TRUE
C1orf52	OK	10.13	9.63	944.04	-0.5	0.14	0.0123	TRUE
CFAP77	OK	3.18	5.82	34.52	2.63	0.74	0.0123	TRUE
DRC7	OK	4.29	5.94	42.08	1.65	0.46	0.0123	TRUE
NPIPB3	OK	7.21	9.13	370.5	1.92	0.54	0.0123	TRUE
PDGFRB	OK	8.81	9.77	676.36	0.95	0.27	0.0123	TRUE
SFRP1	OK	8.02	10.82	1089.89	2.8	0.78	0.0123	TRUE
ABLIM2	OK	9.57	8.76	585.02	-0.81	0.23	0.0124	TRUE
ACSL5	OK	6.27	7.74	150.7	1.47	0.41	0.0124	TRUE
ANGPTL4	OK	6.89	8.65	270.69	1.76	0.49	0.0124	TRUE
CRNDE	OK	2.76	4.95	19.81	2.19	0.61	0.0124	TRUE
DDIT4	OK	8.83	10.27	872.53	1.44	0.4	0.0124	TRUE
DNAJC1	OK	6.96	7.67	167.46	0.71	0.2	0.0124	TRUE
FGF9	OK	7.54	6.68	141.45	-0.86	0.24	0.0124	TRUE
LINC01481	OK	5.23	6.29	59.47	1.06	0.3	0.0124	TRUE
LOC440461	OK	0.15	2.99	4.77	2.84	0.8	0.0124	TRUE
PBXIP1	OK	10.78	12.2	3339.43	1.41	0.4	0.0124	TRUE
PLIN3	OK	7.77	8.76	333.79	0.98	0.28	0.0124	TRUE
PLXNA4	OK	11.43	10.47	2039.49	-0.97	0.27	0.0124	TRUE
RUNDC1	OK	9.41	8.8	552.15	-0.61	0.17	0.0124	TRUE
SNAP23	OK	7.91	8.72	338.74	0.81	0.23	0.0124	TRUE
STXBP1	OK	13.64	12.62	9285.36	-1.02	0.29	0.0124	TRUE
TMBIM1	OK	9.72	10.73	1303.15	1.01	0.28	0.0124	TRUE
VAMP5	OK	6.88	8.09	201.62	1.21	0.34	0.0124	TRUE
ADM	OK	4.8	6.19	52.2	1.39	0.39	0.0125	TRUE
DYSF	OK	7.85	9.07	396.74	1.22	0.34	0.0125	TRUE
H6PD	OK	8.32	9.1	441.93	0.78	0.22	0.0125	TRUE
RNF175	OK	8.79	8.06	347.63	-0.73	0.21	0.0125	TRUE
TPI1	OK	13.37	12.84	8833.8	-0.52	0.15	0.0125	TRUE
WWC3	OK	8.37	9.22	472.85	0.85	0.24	0.0125	TRUE
ABCB9	OK	8.62	8.14	333.39	-0.49	0.14	0.0126	TRUE
ADARB1	OK	10.5	9.7	1116.57	-0.8	0.22	0.0126	TRUE
AGAP2-AS1	OK	3.24	4.62	17.65	1.38	0.39	0.0126	TRUE
ARFGEF3	OK	11.65	10.97	2559.23	-0.68	0.19	0.0126	TRUE
ATP2A3	OK	5.14	7.11	90.49	1.97	0.55	0.0126	TRUE
C2orf40	OK	5.85	8.29	195.02	2.44	0.69	0.0126	TRUE
CALML4	OK	4.8	6.81	73.28	2.01	0.56	0.0126	TRUE
CD2AP	OK	7.27	7.93	202.93	0.66	0.19	0.0126	TRUE
CDH23	OK	6.01	7.37	118.9	1.36	0.38	0.0126	TRUE
CTSK	OK	5.51	7.26	103.72	1.75	0.49	0.0126	TRUE
FAM46C	OK	4.04	7.32	93.44	3.27	0.92	0.0126	TRUE
ITPKB	OK	10.65	11.92	2831.82	1.27	0.36	0.0126	TRUE
PGBD5	OK	11.59	10.95	2489.78	-0.64	0.18	0.0126	TRUE
PNCK	OK	10.47	9.75	1119.51	-0.71	0.2	0.0126	TRUE
PRKAA2	OK	9.11	8.18	411.31	-0.94	0.26	0.0126	TRUE
RARRES2	OK	7.46	9.15	387.66	1.69	0.48	0.0126	TRUE
TM9SF1	OK	8.12	8.8	367.63	0.68	0.19	0.0126	TRUE
TMCO4	OK	4.69	6.21	51.74	1.52	0.43	0.0126	TRUE
FBLN1	OK	8.58	11.31	1543.08	2.73	0.77	0.0127	TRUE
GYPE	OK	5.73	4.17	34.23	-1.57	0.44	0.0127	TRUE
HARS	OK	10.56	10.26	1357.61	-0.29	0.08	0.0127	TRUE
KCNQ1OT1	OK	6.86	7.86	178.61	1.01	0.28	0.0127	TRUE
LLGL2	OK	5.73	7.05	95.79	1.32	0.37	0.0127	TRUE
C1orf194	OK	5.29	7.02	87.88	1.73	0.49	0.0128	TRUE
GPR1	OK	2.69	6.54	52.97	3.85	1.09	0.0128	TRUE
RRN3P2	OK	3.88	4.84	22.23	0.96	0.27	0.0128	TRUE
SLC40A1	OK	7.97	8.64	330.5	0.68	0.19	0.0128	TRUE
TOLLIP	OK	12.25	11.68	4008.96	-0.56	0.16	0.0128	TRUE
LMO7	OK	10.63	9.7	1179.76	-0.92	0.26	0.0129	TRUE
AKR1C3	OK	6.72	7.77	166.59	1.05	0.3	0.013	TRUE
RIPK4	OK	0.09	3.91	8.6	3.82	1.08	0.013	TRUE
APOL4	OK	4.11	6.45	55.18	2.35	0.66	0.0131	TRUE
ATXN3	OK	8.29	7.88	271.25	-0.41	0.12	0.0131	TRUE
KIRREL3	OK	9.61	8.85	608.98	-0.76	0.21	0.0131	TRUE
ANXA6	OK	12.32	11.54	3965.55	-0.78	0.22	0.0132	TRUE
CFH	OK	6.89	8.25	218.13	1.36	0.39	0.0132	TRUE
CMAHP	OK	4.6	5.8	41.15	1.2	0.34	0.0132	TRUE
CNNM3	OK	8.28	8.72	370.32	0.44	0.12	0.0132	TRUE
FBP2	OK	2.32	7.86	127.11	5.54	1.57	0.0132	TRUE
HK1	OK	12.23	11.48	3756.36	-0.75	0.21	0.0132	TRUE
KLF15	OK	7.92	9.4	474.89	1.47	0.42	0.0132	TRUE
LRRC23	OK	7.49	8.2	240.83	0.71	0.2	0.0132	TRUE
NDRG4	OK	14.23	13.62	15604.3	-0.61	0.17	0.0132	TRUE
RAC3	OK	8.5	8	305.12	-0.49	0.14	0.0132	TRUE
SMIM3	OK	6.57	7.99	180.44	1.42	0.4	0.0132	TRUE
ATP4B	OK	0.99	4.34	11.83	3.35	0.95	0.0133	TRUE
BATF2	OK	4.24	6.79	68.36	2.56	0.73	0.0133	TRUE
BST2	OK	7.74	9.64	526.74	1.9	0.54	0.0133	TRUE
C1orf228	OK	5.09	6.31	58.56	1.22	0.35	0.0133	TRUE
EPHB6	OK	10.31	9.34	934.35	-0.96	0.27	0.0133	TRUE
ERC2	OK	10.84	9.5	1237.81	-1.34	0.38	0.0133	TRUE
KIAA0040	OK	5.77	6.93	90.85	1.16	0.33	0.0133	TRUE
LRP11	OK	10.94	10.36	1613.49	-0.58	0.17	0.0133	TRUE
RFWD2	OK	9.36	8.95	569.71	-0.42	0.12	0.0133	TRUE
SLC46A1	OK	8.2	9.19	450.14	1	0.28	0.0133	TRUE
SYT3	OK	9.64	9.12	666.74	-0.52	0.15	0.0133	TRUE
TSPO	OK	6.88	7.83	176.47	0.95	0.27	0.0133	TRUE
VWA7	OK	6.64	5.7	73.98	-0.94	0.27	0.0133	TRUE
YWHAH	OK	14.44	13.37	15971.7	-1.07	0.3	0.0133	TRUE
CARHSP1	OK	8.82	9.69	653.37	0.87	0.25	0.0135	TRUE
CD164L2	OK	1.44	4.08	10.36	2.64	0.75	0.0135	TRUE
FGF1	OK	11.83	12.6	5028.76	0.77	0.22	0.0135	TRUE
OLIG2	OK	9.77	10.81	1367.09	1.04	0.29	0.0135	TRUE
PLXNB2	OK	9.09	9.96	787.59	0.87	0.25	0.0135	TRUE
PRPH2	OK	8.14	6.56	181.35	-1.58	0.45	0.0135	TRUE
SAMD11	OK	4.58	6.18	50.02	1.6	0.46	0.0135	TRUE
CDK5	OK	10.3	9.76	1049.25	-0.55	0.16	0.0136	TRUE
LNX1	OK	9.7	8.29	551.94	-1.41	0.4	0.0136	TRUE
MEF2D	OK	11.24	10.5	1899.9	-0.74	0.21	0.0136	TRUE
NTN1	OK	7.36	8.25	239.81	0.9	0.26	0.0136	TRUE
SLC25A22	OK	11.86	11.23	3002.71	-0.63	0.18	0.0136	TRUE
TTC29	OK	3.16	5.31	25.43	2.15	0.61	0.0136	TRUE
TXNIP	OK	10.4	11.68	2387.98	1.28	0.36	0.0136	TRUE
ALDH3B1	OK	4.52	5.86	41.89	1.34	0.38	0.0137	TRUE
IFITM1	OK	7.97	10.52	905.8	2.55	0.73	0.0137	TRUE
KBTBD6	OK	10.45	9.94	1173.37	-0.51	0.14	0.0137	TRUE
LOC100126784	OK	8.06	7.16	200.35	-0.91	0.26	0.0137	TRUE
MUM1L1	OK	8.27	7.18	220.91	-1.09	0.31	0.0137	TRUE
MYLK	OK	9.78	10.52	1196.64	0.75	0.21	0.0137	TRUE
PIN1	OK	11.07	10.61	1835.15	-0.45	0.13	0.0137	TRUE
PLXNB1	OK	10.65	11.56	2361.03	0.91	0.26	0.0137	TRUE
ABHD15	OK	5.65	6.48	71.46	0.83	0.24	0.0139	TRUE
CFAP73	OK	4.86	6.93	79.25	2.08	0.59	0.0139	TRUE
LOC100996635	OK	8.99	7.67	345.09	-1.32	0.38	0.0139	TRUE
B3GNT4	OK	7.09	6.37	107.52	-0.72	0.21	0.0141	TRUE
C16orf71	OK	3.59	5.01	22.88	1.41	0.4	0.0141	TRUE
CFAP126	OK	4.78	6.92	77.81	2.14	0.61	0.0141	TRUE
CFI	OK	4.97	6.32	57.47	1.35	0.39	0.0141	TRUE
FAM126B	OK	10.3	9.48	967.85	-0.83	0.24	0.0141	TRUE
FAM134A	OK	11.8	11.35	3047.65	-0.45	0.13	0.0141	TRUE
FFAR4	OK	5.72	4.44	36.07	-1.28	0.37	0.0141	TRUE
GDAP1L1	OK	9.21	8.53	472.91	-0.69	0.2	0.0141	TRUE
GFOD2	OK	9.73	9.28	728.24	-0.45	0.13	0.0141	TRUE
GSTK1	OK	8.52	9.28	505.34	0.76	0.22	0.0141	TRUE
HPSE2	OK	4.72	6.8	72.16	2.07	0.59	0.0141	TRUE
KIAA0513	OK	12.82	11.94	5447.87	-0.87	0.25	0.0141	TRUE
LOC102724527	OK	2.32	3.73	9.45	1.41	0.41	0.0141	TRUE
LOC105370125	OK	2.66	4.09	12.06	1.43	0.41	0.0141	TRUE
LSM14B	OK	10.42	10.04	1198.06	-0.38	0.11	0.0141	TRUE
LTF	OK	3.38	6.11	41.95	2.73	0.78	0.0141	TRUE
MAGI2-AS3	OK	8.83	9.72	663.86	0.89	0.25	0.0141	TRUE
MORC4	OK	6.82	7.5	149.68	0.68	0.2	0.0141	TRUE
RAB20	OK	4.09	5.64	34.72	1.55	0.44	0.0141	TRUE
RORC	OK	2.48	4.87	18.38	2.39	0.69	0.0141	TRUE
SHF	OK	8.77	8.09	348.17	-0.68	0.19	0.0141	TRUE
SLC16A12	OK	4.29	7.61	114.05	3.32	0.95	0.0141	TRUE
SLC28A3	OK	-0.37	4.99	17.42	5.35	1.54	0.0141	TRUE
TES	OK	4.68	6.03	46.94	1.35	0.39	0.0141	TRUE
TPM2	OK	8.69	9.65	623.26	0.96	0.28	0.0141	TRUE
TULP3	OK	7.45	8.13	231.35	0.68	0.19	0.0141	TRUE
WTH3DI	OK	6.41	5.32	60.74	-1.09	0.31	0.0141	TRUE
ADGB	OK	3.51	5.76	34.45	2.25	0.65	0.0142	TRUE
CHST6	OK	8.16	9.14	435.16	0.98	0.28	0.0142	TRUE
MED27	OK	8.87	8.45	404.4	-0.43	0.12	0.0142	TRUE
PDZRN4	OK	7.06	6.33	105.18	-0.73	0.21	0.0142	TRUE
SGK1	OK	9.69	10.86	1378.73	1.17	0.34	0.0142	TRUE
ZC3H12A	OK	2.65	4.24	13.07	1.58	0.46	0.0142	TRUE
ALDH4A1	OK	9.8	11	1516.64	1.2	0.35	0.0143	TRUE
KIF19	OK	5.8	7.68	136.07	1.88	0.54	0.0143	TRUE
STK32C	OK	9.93	9.39	810.05	-0.54	0.16	0.0143	TRUE
CCDC102A	OK	4.72	5.93	45.03	1.21	0.35	0.0144	TRUE
CIB1	OK	8.52	9.35	519.8	0.83	0.24	0.0144	TRUE
DRP2	OK	9.75	9.07	685.95	-0.68	0.2	0.0144	TRUE
FOXN3-AS1	OK	3.32	4.75	19.12	1.43	0.41	0.0144	TRUE
FXYD3	OK	3.24	5.4	27.07	2.16	0.62	0.0144	TRUE
IL15RA	OK	2.74	5.02	20.6	2.29	0.66	0.0144	TRUE
PDLIM4	OK	6.54	7.64	150.34	1.1	0.32	0.0144	TRUE
PLSCR1	OK	6.29	8.15	188.62	1.85	0.53	0.0144	TRUE
SGMS1	OK	9.01	9.48	622.97	0.47	0.13	0.0144	TRUE
SLC1A6	OK	9.27	8.51	481.4	-0.76	0.22	0.0144	TRUE
TNIP3	OK	5	2.37	17.58	-2.64	0.76	0.0144	TRUE
ZNF114	OK	3.81	5.09	24.77	1.28	0.37	0.0144	TRUE
AGTRAP	OK	7	8.15	212.57	1.15	0.33	0.0145	TRUE
BAZ2B	OK	8.9	9.62	645.44	0.72	0.21	0.0145	TRUE
BCAM	OK	7.76	8.62	311.33	0.86	0.25	0.0145	TRUE
CATIP	OK	2.23	4.41	13.57	2.18	0.63	0.0145	TRUE
LIMD1	OK	6.83	8.02	192.05	1.19	0.34	0.0145	TRUE
PACRG-AS3	OK	6.64	8.19	203.1	1.55	0.45	0.0145	TRUE
GMNC	OK	2.28	4.97	19.07	2.68	0.78	0.0146	TRUE
MGST2	OK	6.58	7.63	150.48	1.05	0.3	0.0146	TRUE
CDKN2B	OK	4.39	5.97	43.43	1.58	0.46	0.0147	TRUE
COLQ	OK	7	7.75	174.75	0.75	0.22	0.0147	TRUE
ITGA5	OK	5.75	7.24	106.07	1.49	0.43	0.0147	TRUE
LOC100506235	OK	3.88	4.93	23.23	1.05	0.3	0.0147	TRUE
PRRT2	OK	11.53	10.86	2362.99	-0.67	0.19	0.0147	TRUE
RTN4RL1	OK	9.85	8.93	688.75	-0.92	0.27	0.0147	TRUE
SMARCC1	OK	9.11	9.71	706.59	0.61	0.18	0.0147	TRUE
VPS26B	OK	11.44	10.99	2378.6	-0.45	0.13	0.0147	TRUE
AJUBA	OK	4.56	6.15	49.02	1.59	0.46	0.0148	TRUE
CTPS2	OK	7.22	7.8	188.99	0.58	0.17	0.0148	TRUE
MMP14	OK	7	9.02	338.48	2.02	0.59	0.0148	TRUE
TP53I13	OK	6.29	7.44	129.68	1.15	0.33	0.0148	TRUE
ZCCHC24	OK	11.15	12.09	3397.08	0.94	0.27	0.0148	TRUE
C9orf135	OK	4.2	5.87	39.92	1.67	0.49	0.0149	TRUE
CEL	OK	3.34	5.3	25.84	1.95	0.57	0.0149	TRUE
CLEC19A	OK	5.28	2.72	21.48	-2.57	0.74	0.0149	TRUE
CXCL16	OK	6.91	7.88	182.32	0.97	0.28	0.0149	TRUE
FAIM2	OK	14.02	13.55	14157.8	-0.47	0.14	0.0149	TRUE
ID1	OK	7.85	9.07	395.52	1.21	0.35	0.0149	TRUE
LOC107986247	OK	0.48	3.47	6.62	2.99	0.87	0.0149	TRUE
LRP10	OK	9.12	10.12	855.31	1	0.29	0.0149	TRUE
MCHR2	OK	4.85	0.77	14.23	-4.08	1.18	0.0149	TRUE
PGF	OK	5.21	6.98	84.99	1.77	0.51	0.0149	TRUE
RPS13	OK	11.03	11.64	2684.98	0.61	0.18	0.0149	TRUE
S100A11	OK	6.62	7.91	175.14	1.29	0.37	0.0149	TRUE
SERPIND1	OK	2.62	7.37	92.19	4.76	1.38	0.0149	TRUE
SMYD3	OK	8.62	7.92	312.86	-0.7	0.2	0.0149	TRUE
ZNF3	OK	7.91	8.42	295.65	0.51	0.15	0.0149	TRUE
ADAM23	OK	10.91	9.93	1414.52	-0.99	0.29	0.015	TRUE
C1QTNF6	OK	5.39	6.97	86.98	1.58	0.46	0.015	TRUE
CDC14B	OK	9	9.66	672.84	0.66	0.19	0.015	TRUE
FGFR2	OK	10.41	11.29	1976.97	0.87	0.25	0.015	TRUE
GYPC	OK	5.81	6.83	87.13	1.02	0.3	0.015	TRUE
HIF3A	OK	7.3	9.22	394.93	1.92	0.56	0.015	TRUE
HSPB8	OK	10.12	11.38	1952.2	1.26	0.37	0.015	TRUE
LOC107985430	OK	2.76	5.18	22.71	2.43	0.71	0.015	TRUE
MAPT	OK	13.49	12.93	9516.64	-0.57	0.16	0.015	TRUE
MYL12A	OK	8.56	9.43	545.75	0.87	0.25	0.015	TRUE
PSMB2	OK	10.85	10.4	1579.81	-0.46	0.13	0.015	TRUE
RHBDL3	OK	8.44	9.29	496.75	0.84	0.24	0.015	TRUE
STOM	OK	9.99	11.01	1579.17	1.02	0.3	0.015	TRUE
TGFBR1	OK	7.6	8.35	265.8	0.75	0.22	0.015	TRUE
TRIM56	OK	8.11	9.13	429.43	1.02	0.3	0.015	TRUE
FAM111A	OK	6.75	7.81	170.72	1.06	0.31	0.0151	TRUE
FAM167B	OK	1.36	3.88	9.1	2.51	0.73	0.0151	TRUE
RPH3A	OK	11.5	10.39	2060.24	-1.11	0.32	0.0151	TRUE
SCAMP2	OK	8.34	9.26	480.73	0.92	0.27	0.0151	TRUE
B4GALNT1	OK	11.37	10.67	2098.56	-0.7	0.2	0.0152	TRUE
CCDC69	OK	6.86	7.83	176.35	0.98	0.29	0.0152	TRUE
DNAJC30	OK	8.48	7.85	289.11	-0.62	0.18	0.0152	TRUE
EEF1A2	OK	13.24	12.43	7424.39	-0.81	0.24	0.0152	TRUE
FAM171A2	OK	9.27	8.48	477.97	-0.79	0.23	0.0152	TRUE
GLS2	OK	8.76	8.14	352.32	-0.62	0.18	0.0152	TRUE
GPX3	OK	7.88	10.73	1022.4	2.85	0.83	0.0152	TRUE
LRRTM4	OK	8.46	7.23	243.38	-1.23	0.36	0.0152	TRUE
LSR	OK	6.39	7.6	143.21	1.21	0.35	0.0152	TRUE
PARP3	OK	7.54	7.93	216.68	0.39	0.11	0.0152	TRUE
PLEKHA7	OK	6.53	7.43	135.75	0.9	0.26	0.0152	TRUE
RGL2	OK	8.67	9.4	552.2	0.73	0.21	0.0152	TRUE
S100A13	OK	9.16	10.1	856.44	0.95	0.28	0.0152	TRUE
SV2A	OK	12.71	12.09	5436.73	-0.61	0.18	0.0152	TRUE
TCEAL5	OK	10.38	9.71	1068.97	-0.67	0.2	0.0152	TRUE
TMEM35B	OK	5.83	6.63	79.55	0.8	0.23	0.0152	TRUE
WDR49	OK	4.69	6.01	46.74	1.32	0.39	0.0152	TRUE
ITGA6	OK	9.49	10.1	922.07	0.6	0.18	0.0153	TRUE
TMEM130	OK	13.05	12.22	6481.21	-0.83	0.24	0.0153	TRUE
ARHGEF10	OK	9	9.77	705.04	0.76	0.22	0.0154	TRUE
TLN1	OK	10.04	10.79	1441.4	0.76	0.22	0.0154	TRUE
DNAJA3	OK	9.81	9.46	794.22	-0.35	0.1	0.0155	TRUE
MRVI1	OK	9.65	10.89	1390.81	1.24	0.36	0.0155	TRUE
TESPA1	OK	9.08	5.49	273.62	-3.58	1.05	0.0155	TRUE
AASS	OK	8.68	9.56	595.03	0.88	0.26	0.0156	TRUE
DHRS3	OK	8.2	9.66	570.72	1.46	0.43	0.0156	TRUE
HILS1	OK	1.04	3.57	7.33	2.52	0.74	0.0156	TRUE
IL32	OK	5.13	7.21	96	2.09	0.61	0.0156	TRUE
NUPR1	OK	7.64	9.2	408.32	1.56	0.46	0.0156	TRUE
OLIG1	OK	10.93	11.93	2993.55	1	0.29	0.0156	TRUE
PRKACA	OK	11.12	10.7	1917.92	-0.42	0.12	0.0156	TRUE
WWTR1	OK	8.38	9.34	501.9	0.95	0.28	0.0156	TRUE
CBR1	OK	10.44	11.15	1866.14	0.71	0.21	0.0157	TRUE
CFAP45	OK	4.4	6.55	60.23	2.16	0.63	0.0157	TRUE
DLL1	OK	6.58	7.73	158.65	1.15	0.34	0.0157	TRUE
ELP3	OK	9.49	9.15	637.62	-0.34	0.1	0.0157	TRUE
ISYNA1	OK	7.78	9.27	434.19	1.5	0.44	0.0157	TRUE
LOC101927895	OK	3.17	4.65	17.65	1.48	0.43	0.0157	TRUE
PCK1	OK	0.16	3.68	7.42	3.52	1.03	0.0157	TRUE
SERPINI2	OK	3.22	4.99	21.4	1.76	0.52	0.0157	TRUE
ABCA3	OK	11.57	11.1	2586.41	-0.46	0.14	0.0158	TRUE
AP2A2	OK	11.32	10.84	2168.18	-0.48	0.14	0.0158	TRUE
MATN3	OK	5.19	6.23	57.11	1.04	0.3	0.0158	TRUE
PDLIM5	OK	9.53	10.26	1003.52	0.74	0.22	0.0158	TRUE
PLBD1	OK	3.82	6.26	47.85	2.44	0.72	0.0158	TRUE
PSMD8	OK	11.08	10.6	1830.89	-0.48	0.14	0.0158	TRUE
RIMBP2	OK	11.09	10.33	1702.02	-0.76	0.22	0.0158	TRUE
TCEAL2	OK	11.32	10.82	2154.01	-0.5	0.15	0.0158	TRUE
TNFRSF10D	OK	3.6	5.76	34.86	2.17	0.64	0.0158	TRUE
BGN	OK	8.59	9.6	595.8	1	0.3	0.0159	TRUE
BSN	OK	12.31	11.41	3808.4	-0.9	0.27	0.0159	TRUE
CDK5R1	OK	12.62	11.92	4995.96	-0.7	0.2	0.0159	TRUE
DLGAP1-AS1	OK	4.42	5.92	42.39	1.5	0.44	0.0159	TRUE
DUSP16	OK	8.47	9.14	467.86	0.67	0.2	0.0159	TRUE
GPX8	OK	3.92	5.97	40.86	2.05	0.6	0.0159	TRUE
LINC00641	OK	11.35	10.91	2239.43	-0.44	0.13	0.0159	TRUE
LPA	OK	4.04	1.71	9.35	-2.33	0.69	0.0159	TRUE
PIFO	OK	7.06	8.65	277.61	1.59	0.47	0.0159	TRUE
PLAUR	OK	3.76	5.13	25.15	1.38	0.4	0.0159	TRUE
PTPRN	OK	12.48	11.42	4108.84	-1.06	0.31	0.0159	TRUE
ATF7	OK	8.74	9.34	546.04	0.59	0.17	0.016	TRUE
ATP1A1-AS1	OK	4.24	5.49	32.88	1.24	0.37	0.016	TRUE
BOK	OK	9.51	10.78	1280.71	1.27	0.37	0.016	TRUE
C5orf49	OK	7.34	8.32	247.21	0.98	0.29	0.016	TRUE
FCN3	OK	0.52	3.8	8.16	3.28	0.97	0.016	TRUE
HSPB3	OK	4.72	3.16	16.96	-1.56	0.46	0.016	TRUE
2021-03-04	OK	9.46	8.61	536.14	-0.85	0.25	0.016	TRUE
MLKL	OK	4.48	6.66	64.61	2.18	0.64	0.016	TRUE
PARP9	OK	7.03	8.69	282.53	1.66	0.49	0.016	TRUE
PCBD2	OK	6.2	6.85	96.1	0.65	0.19	0.016	TRUE
PRKCDBP	OK	4.88	6.09	50.18	1.21	0.36	0.016	TRUE
RBMS2	OK	7.77	8.71	325.57	0.94	0.28	0.016	TRUE
ROCK1	OK	8.81	9.45	583.4	0.64	0.19	0.016	TRUE
SLC5A6	OK	8.22	9.36	490.71	1.14	0.34	0.016	TRUE
TMEM179B	OK	7.17	8.01	205.57	0.84	0.25	0.016	TRUE
WSB2	OK	12.58	12.09	5175.7	-0.5	0.15	0.016	TRUE
ALS2	OK	9.74	9.33	740.17	-0.41	0.12	0.0161	TRUE
BAMBI	OK	7.69	8.61	306.15	0.93	0.27	0.0161	TRUE
CDH22	OK	8.7	7.69	303.87	-1.01	0.3	0.0161	TRUE
FAM179A	OK	6.15	7.87	158.85	1.73	0.51	0.0161	TRUE
FLNC	OK	7.95	8.82	357.36	0.86	0.26	0.0161	TRUE
KANK2	OK	7.91	8.84	357.65	0.93	0.27	0.0161	TRUE
NRN1	OK	11.88	11.26	3065.87	-0.63	0.18	0.0161	TRUE
PLIN2	OK	6.54	7.52	141.77	0.98	0.29	0.0161	TRUE
RRP12	OK	8.81	8.38	385.35	-0.43	0.13	0.0161	TRUE
TMEM70	OK	9.54	8.78	579.81	-0.75	0.22	0.0161	TRUE
WASF2	OK	9.72	10.7	1283.07	0.98	0.29	0.0161	TRUE
DNAH11	OK	4.12	6.46	55.56	2.35	0.69	0.0162	TRUE
P4HA1	OK	8.45	9.32	506.45	0.88	0.26	0.0162	TRUE
SRP14-AS1	OK	6.06	7.29	114.96	1.22	0.36	0.0162	TRUE
ATP6V0C	OK	12.09	11.55	3631.78	-0.54	0.16	0.0163	TRUE
MOCS1	OK	7.9	8.56	314.24	0.66	0.2	0.0163	TRUE
RAB17	OK	2.78	6.27	44.84	3.5	1.03	0.0163	TRUE
ZMYND12	OK	5.32	6.26	59.62	0.94	0.28	0.0163	TRUE
DNAJB13	OK	3.02	4.59	16.71	1.57	0.47	0.0164	TRUE
FAM198A	OK	6.47	7.39	131.51	0.92	0.27	0.0164	TRUE
FGR	OK	5.26	6.83	79.04	1.57	0.47	0.0164	TRUE
HAPLN2	OK	8.74	10.3	875.65	1.56	0.46	0.0164	TRUE
LOC107984874	OK	3.91	5.57	32.45	1.66	0.49	0.0164	TRUE
PFKP	OK	11.73	11.05	2707.95	-0.68	0.2	0.0164	TRUE
TBX15	OK	3.06	4.28	14.35	1.22	0.36	0.0164	TRUE
ARF3	OK	13.7	13.08	10794.9	-0.62	0.18	0.0165	TRUE
ATP6V0E1	OK	8.99	9.92	758.07	0.93	0.28	0.0165	TRUE
C19orf54	OK	6.21	7.08	106.92	0.87	0.26	0.0165	TRUE
CCDC146	OK	7.1	7.96	197.54	0.86	0.25	0.0165	TRUE
CDC37	OK	10.83	10.5	1619.19	-0.32	0.1	0.0165	TRUE
MOB1A	OK	8.76	9.22	522.54	0.46	0.14	0.0165	TRUE
RRBP1	OK	8.86	9.74	675.99	0.89	0.26	0.0165	TRUE
TPRG1L	OK	11.81	11.33	3040.99	-0.48	0.14	0.0165	TRUE
BCDIN3D-AS1	OK	6.45	5.57	66.06	-0.88	0.26	0.0166	TRUE
CDHR5	OK	-1.71	4.41	11.59	6.12	1.82	0.0166	TRUE
CNGA4	OK	4.18	5.45	31.91	1.27	0.38	0.0166	TRUE
EPAS1	OK	11.1	11.84	2990.52	0.74	0.22	0.0166	TRUE
NEXN	OK	4.92	6.02	48.84	1.1	0.33	0.0166	TRUE
SERPINB6	OK	9.31	10.12	893.09	0.82	0.24	0.0166	TRUE
TPTEP1	OK	3.35	4.59	17.66	1.24	0.37	0.0166	TRUE
TSKU	OK	5.58	7.65	130.42	2.07	0.62	0.0166	TRUE
CLCNKA	OK	0.42	3.62	7.25	3.2	0.95	0.0167	TRUE
COPZ2	OK	5.89	6.68	82.62	0.78	0.23	0.0167	TRUE
LTBP1	OK	8.07	8.74	353.66	0.67	0.2	0.0167	TRUE
NBPF14	OK	8.4	9.38	513.98	0.98	0.29	0.0167	TRUE
PSMB9	OK	5.77	7.24	106.65	1.48	0.44	0.0167	TRUE
SLC25A14	OK	8.71	8.21	352.91	-0.5	0.15	0.0167	TRUE
SLFN13	OK	4.05	5.77	37.04	1.72	0.51	0.0167	TRUE
ODF3B	OK	3.43	5.61	31.29	2.18	0.65	0.0168	TRUE
LINC00844	OK	8.36	9.41	517.61	1.04	0.31	0.0169	TRUE
ATP6V0D1	OK	11.85	11.09	2878.59	-0.76	0.23	0.017	TRUE
CHI3L1	OK	7.02	8.69	282.09	1.66	0.5	0.017	TRUE
CKMT1A	OK	10.19	9.11	836.29	-1.08	0.32	0.017	TRUE
DNAAF1	OK	7.57	8.7	311.37	1.13	0.34	0.017	TRUE
ATP10D	OK	7.19	8.05	209.96	0.86	0.25	0.0171	TRUE
DGCR9	OK	8.4	7.28	240	-1.12	0.33	0.0171	TRUE
LOC101927268	OK	5.22	6.32	60.37	1.1	0.33	0.0171	TRUE
LOC285696	OK	6.03	4.73	44.39	-1.29	0.38	0.0171	TRUE
AACS	OK	10	9.33	820.31	-0.68	0.2	0.0172	TRUE
ATCAY	OK	12.09	11.42	3483.35	-0.66	0.2	0.0172	TRUE
BTG2	OK	8.53	9.99	717.14	1.46	0.43	0.0172	TRUE
C4B	OK	8.46	10.32	849.04	1.85	0.55	0.0172	TRUE
CCL14	OK	-1.75	3.43	5.95	5.19	1.55	0.0172	TRUE
CD302	OK	7.72	8.49	291.42	0.77	0.23	0.0172	TRUE
CELF4	OK	11.84	11.01	2797.12	-0.83	0.25	0.0172	TRUE
ERBIN	OK	10.46	11.21	1930.22	0.75	0.22	0.0172	TRUE
GJA4	OK	5.43	6.45	66.99	1.02	0.3	0.0172	TRUE
GRPEL1	OK	9.34	9.02	578.97	-0.31	0.09	0.0172	TRUE
HCP5	OK	5.37	6.47	66.86	1.11	0.33	0.0172	TRUE
JOSD1	OK	10.35	9.95	1135.4	-0.39	0.12	0.0172	TRUE
KHNYN	OK	8.42	9.23	480.95	0.81	0.24	0.0172	TRUE
LINC00643	OK	11.16	10.11	1647.83	-1.05	0.31	0.0172	TRUE
LOC101927300	OK	6.13	7.01	101.67	0.88	0.26	0.0172	TRUE
MKRN1	OK	10.79	10.42	1553.72	-0.37	0.11	0.0172	TRUE
NHLRC4	OK	3.27	5.05	22.31	1.78	0.53	0.0172	TRUE
PAIP2B	OK	11.35	12.55	4428.13	1.2	0.36	0.0172	TRUE
PAQR5	OK	5.28	6.54	68.04	1.25	0.37	0.0172	TRUE
PTDSS1	OK	10.37	9.84	1101.83	-0.53	0.16	0.0172	TRUE
RBM47	OK	4.28	7.53	108.69	3.25	0.97	0.0172	TRUE
RGS3	OK	8.94	9.93	750.53	0.99	0.29	0.0172	TRUE
SLC16A10	OK	3.61	6.48	53.72	2.87	0.86	0.0172	TRUE
ARHGEF28	OK	7.59	6.79	148.93	-0.8	0.24	0.0173	TRUE
CACNB3	OK	10.85	10.15	1460.73	-0.7	0.21	0.0173	TRUE
CCDC121	OK	6.15	6.81	93.34	0.66	0.2	0.0173	TRUE
CKMT1B	OK	10.72	9.92	1297.66	-0.8	0.24	0.0173	TRUE
COL4A4	OK	5.11	6.5	64.54	1.38	0.41	0.0173	TRUE
CYP4F35P	OK	3.6	5.54	30.72	1.95	0.58	0.0173	TRUE
FAM65C	OK	5.07	6.24	56.24	1.18	0.35	0.0173	TRUE
FARSA	OK	10.08	9.54	900.49	-0.55	0.16	0.0173	TRUE
FENDRR	OK	4.19	5.54	33.39	1.34	0.4	0.0173	TRUE
GPR158	OK	10.43	9.29	975.17	-1.14	0.34	0.0173	TRUE
HAS1	OK	5.37	4.31	29.86	-1.06	0.32	0.0173	TRUE
HMOX2	OK	10.74	10.2	1420.55	-0.54	0.16	0.0173	TRUE
HTR1E	OK	6.61	5.6	71.14	-1.01	0.3	0.0173	TRUE
LINC01007	OK	6.69	3.43	53.54	-3.27	0.98	0.0173	TRUE
LOC101929072	OK	3.24	4.49	16.44	1.25	0.37	0.0173	TRUE
LOC93622	OK	9.68	9.06	667.15	-0.62	0.19	0.0173	TRUE
LRRC1	OK	6.98	8	195.76	1.02	0.31	0.0173	TRUE
MANEAL	OK	9.6	9.02	638.85	-0.58	0.17	0.0173	TRUE
MYADM	OK	10.23	9.65	987.01	-0.57	0.17	0.0173	TRUE
NPTXR	OK	14.67	13.74	19371.8	-0.93	0.28	0.0173	TRUE
PARP10	OK	6.92	8.4	237.4	1.48	0.44	0.0173	TRUE
RUNDC3A	OK	13.03	12.69	7402.89	-0.34	0.1	0.0173	TRUE
RXFP1	OK	8	5.72	146.4	-2.28	0.68	0.0173	TRUE
TRIM22	OK	6.61	8.5	240.46	1.9	0.57	0.0173	TRUE
TTC21A	OK	5.93	6.84	89.95	0.92	0.28	0.0173	TRUE
ACVR1B	OK	10.38	9.78	1088.09	-0.59	0.18	0.0174	TRUE
ACVR2A	OK	9.4	8.59	520.35	-0.81	0.24	0.0174	TRUE
APOBEC3D	OK	2.31	3.86	10.13	1.56	0.47	0.0174	TRUE
BCO1	OK	3.61	6.36	49.85	2.75	0.83	0.0174	TRUE
BEX1	OK	12.36	11.6	4096.48	-0.76	0.23	0.0174	TRUE
CFAP69	OK	6.28	7.22	116.13	0.94	0.28	0.0174	TRUE
COL26A1	OK	9.41	8.81	556.68	-0.6	0.18	0.0174	TRUE
CYP20A1	OK	7.25	7.9	198.86	0.64	0.19	0.0174	TRUE
CYP27A1	OK	8.77	9.8	682.75	1.04	0.31	0.0174	TRUE
DLL4	OK	5.66	6.69	79.04	1.03	0.31	0.0174	TRUE
DNM1	OK	13.64	12.68	9430.96	-0.96	0.29	0.0174	TRUE
EHD4	OK	6.34	7.16	114.24	0.82	0.25	0.0174	TRUE
ENC1	OK	14.85	13.9	21902.6	-0.95	0.29	0.0174	TRUE
FAM181B	OK	8.01	9.09	411.29	1.08	0.32	0.0174	TRUE
FAM19A2	OK	10.23	8.83	801.47	-1.4	0.42	0.0174	TRUE
FAM84B	OK	8.17	9.39	493.79	1.21	0.36	0.0174	TRUE
FAT1	OK	9.59	10.43	1098.17	0.84	0.25	0.0174	TRUE
GALNT10	OK	8.49	9.72	619.59	1.23	0.37	0.0174	TRUE
HEPH	OK	8.19	9.18	447.7	1	0.3	0.0174	TRUE
HPRT1	OK	10.71	9.76	1239.66	-0.95	0.28	0.0174	TRUE
JUP	OK	8.09	8.86	376.68	0.77	0.23	0.0174	TRUE
KCNJ4	OK	10.15	9.34	874.64	-0.81	0.24	0.0174	TRUE
LINC00961	OK	3.16	4.52	16.45	1.35	0.41	0.0174	TRUE
LOC105375825	OK	3.1	1.11	5.11	-1.99	0.6	0.0174	TRUE
LSM11	OK	9.12	8.22	418.04	-0.91	0.27	0.0174	TRUE
MAVS	OK	9.9	10.62	1288.13	0.72	0.22	0.0174	TRUE
METRNL	OK	6.76	8.06	193.65	1.29	0.39	0.0174	TRUE
MVP	OK	7.87	8.9	366.21	1.03	0.31	0.0174	TRUE
PI16	OK	6.96	8.04	198.91	1.07	0.32	0.0174	TRUE
PNMAL1	OK	12.21	11.2	3444.99	-1.01	0.3	0.0174	TRUE
PRRT3	OK	8.74	8.12	346.45	-0.62	0.19	0.0174	TRUE
RIBC1	OK	4.06	5.58	33.38	1.51	0.45	0.0174	TRUE
SLC6A9	OK	8.46	9.44	536.27	0.99	0.3	0.0174	TRUE
SLCO4C1	OK	4.34	2.83	13.2	-1.51	0.46	0.0174	TRUE
SOCS7	OK	10.74	10.14	1398.47	-0.6	0.18	0.0174	TRUE
SOX13	OK	7.48	8.42	266.59	0.93	0.28	0.0174	TRUE
SRGAP3	OK	11.1	10.6	1853.33	-0.5	0.15	0.0174	TRUE
TAP1	OK	7.97	9.53	514.18	1.56	0.47	0.0174	TRUE
TNFRSF11B	OK	3.77	5.13	25.18	1.36	0.41	0.0174	TRUE
BASP1	OK	13.27	12.5	7677.51	-0.77	0.23	0.0175	TRUE
CD99	OK	9.47	10.52	1116.19	1.05	0.32	0.0175	TRUE
CHRM1	OK	10.78	10.08	1394.43	-0.7	0.21	0.0175	TRUE
CLEC2B	OK	4.66	5.95	44.87	1.28	0.39	0.0175	TRUE
ELOVL7	OK	7.94	8.97	383.4	1.03	0.31	0.0175	TRUE
KCTD4	OK	9.67	9.11	673.42	-0.56	0.17	0.0175	TRUE
LOC401261	OK	5.24	6.41	63.3	1.18	0.35	0.0175	TRUE
MCL1	OK	10.34	11.21	1873.39	0.87	0.26	0.0175	TRUE
PRKX	OK	7.03	8.44	247.46	1.41	0.42	0.0175	TRUE
S100A1	OK	9.56	10.71	1246.46	1.15	0.35	0.0175	TRUE
SLC14A1	OK	8.32	10.31	830.34	1.99	0.6	0.0175	TRUE
PPME1	OK	11.04	10.41	1707.09	-0.63	0.19	0.0176	TRUE
PRKAR1B	OK	12.66	12.02	5228.26	-0.64	0.19	0.0176	TRUE
GPR157	OK	-0.31	2.94	4.52	3.25	0.98	0.0177	TRUE
C2orf68	OK	7.51	8.31	255.58	0.81	0.24	0.0178	TRUE
LOC105376871	OK	0.12	2.6	3.77	2.48	0.75	0.0178	TRUE
RAB35	OK	9.81	9.35	765.29	-0.45	0.14	0.0178	TRUE
REST	OK	7.1	7.91	192.94	0.81	0.24	0.0178	TRUE
RGMB	OK	10.71	9.73	1229.27	-0.98	0.3	0.0178	TRUE
RSPH1	OK	7.59	8.58	294.63	0.99	0.3	0.0178	TRUE
SLC41A1	OK	9.8	10.45	1164.3	0.64	0.19	0.0178	TRUE
SP110	OK	6.26	7.87	161.02	1.61	0.49	0.0178	TRUE
TTLL4	OK	7.47	8.34	255.71	0.87	0.26	0.0178	TRUE
CCDC191	OK	6.73	7.37	138.4	0.64	0.19	0.0179	TRUE
ENKD1	OK	6.7	7.64	155.5	0.94	0.28	0.0179	TRUE
GPR146	OK	6.01	7.34	117.22	1.33	0.4	0.0179	TRUE
GRAMD3	OK	9.41	10.33	1006.71	0.92	0.28	0.0179	TRUE
HERC2P3	OK	7.07	8.5	257.26	1.43	0.43	0.0179	TRUE
TPMT	OK	9.12	8.66	474.23	-0.46	0.14	0.0179	TRUE
EFHD1	OK	10.68	11.78	2651.04	1.11	0.33	0.018	TRUE
MAGEL2	OK	7.42	6.62	132.4	-0.8	0.24	0.018	TRUE
PLPPR5	OK	9.74	8.93	658.12	-0.82	0.25	0.018	TRUE
FNDC9	OK	7.8	6.64	156.55	-1.16	0.35	0.0181	TRUE
GABPB2	OK	7.36	8.03	215.87	0.67	0.2	0.0181	TRUE
HLF	OK	11.39	10.34	1941.54	-1.05	0.32	0.0181	TRUE
KCNC2	OK	10.9	9.82	1366.79	-1.08	0.33	0.0181	TRUE
PITHD1	OK	11.45	10.9	2322.14	-0.56	0.17	0.0181	TRUE
SP100	OK	6.55	8.09	189.67	1.54	0.47	0.0181	TRUE
BACE2	OK	6.47	7.83	163.64	1.36	0.41	0.0182	TRUE
ECI1	OK	7.73	8.67	318.18	0.94	0.28	0.0182	TRUE
FSTL3	OK	6.41	7.46	134.03	1.05	0.32	0.0182	TRUE
GAP43	OK	12.74	11.76	5032.59	-0.99	0.3	0.0182	TRUE
LOC100130502	OK	-1.29	2.91	4.23	4.2	1.27	0.0182	TRUE
LOC105373604	OK	7.22	6.35	112.51	-0.87	0.26	0.0182	TRUE
PTMS	OK	12.05	11.53	3538.59	-0.52	0.16	0.0182	TRUE
SFXN3	OK	10.44	10.01	1199.53	-0.43	0.13	0.0182	TRUE
ABHD14B	OK	7.07	7.98	198.56	0.91	0.28	0.0183	TRUE
ALDOA	OK	14.29	13.9	17474.1	-0.4	0.12	0.0183	TRUE
KRAS	OK	10.65	9.82	1224.9	-0.83	0.25	0.0183	TRUE
TGFBI	OK	5.55	7.88	148.1	2.33	0.71	0.0183	TRUE
TMEM79	OK	5.69	6.81	84.41	1.12	0.34	0.0183	TRUE
TRIP6	OK	7.71	8.53	295.22	0.82	0.25	0.0183	TRUE
VIPR1	OK	8.37	7.2	231.78	-1.17	0.35	0.0183	TRUE
NTM-AS1	OK	5.71	6.94	90.25	1.23	0.37	0.0184	TRUE
TBCC	OK	8.74	8.29	365.83	-0.44	0.13	0.0184	TRUE
CAMKK2	OK	11.46	10.76	2233.71	-0.7	0.21	0.0185	TRUE
ICAM3	OK	4.87	5.67	40.8	0.8	0.24	0.0185	TRUE
IDH3B	OK	10.11	9.67	950.59	-0.44	0.13	0.0185	TRUE
TSPYL5	OK	10.25	9.59	979.89	-0.66	0.2	0.0186	TRUE
VSIG10	OK	6.75	7.57	152.07	0.82	0.25	0.0186	TRUE
ECI2	OK	8.6	9.18	490.11	0.58	0.18	0.0187	TRUE
ERBB2	OK	7.83	8.86	355.8	1.03	0.31	0.0187	TRUE
GLS	OK	12.48	11.5	4205.24	-0.98	0.3	0.0187	TRUE
LOC105371044	OK	0.02	2.68	3.91	2.65	0.81	0.0187	TRUE
LOC105377727	OK	3.86	2.04	8.92	-1.82	0.55	0.0187	TRUE
LRTM2	OK	9.37	8.36	481.68	-1.01	0.31	0.0187	TRUE
NKX2-2	OK	6.88	7.88	181.3	1	0.3	0.0187	TRUE
OR2W3	OK	4.34	2.91	13.44	-1.43	0.44	0.0187	TRUE
PIGN	OK	7.61	8.03	230.89	0.42	0.13	0.0187	TRUE
PRMT8	OK	8.54	7.48	268.19	-1.05	0.32	0.0187	TRUE
UST	OK	9.15	8.4	443.33	-0.75	0.23	0.0187	TRUE
VPS54	OK	8.3	8.7	369.23	0.4	0.12	0.0187	TRUE
VWF	OK	8.73	9.88	702.46	1.14	0.35	0.0187	TRUE
ZFP36L2	OK	8.79	9.71	654.47	0.92	0.28	0.0187	TRUE
ARHGEF11	OK	10.69	10.29	1437.87	-0.41	0.12	0.0188	TRUE
CSPG4	OK	8.45	9.53	560.33	1.08	0.33	0.0188	TRUE
GSTP1	OK	10.34	11.18	1850.36	0.85	0.26	0.0188	TRUE
LNP1	OK	7.63	7.02	161.23	-0.6	0.18	0.0188	TRUE
SNAP91	OK	12.72	11.79	5033.78	-0.93	0.28	0.0188	TRUE
DLX2	OK	4.61	3.52	17.47	-1.1	0.34	0.0189	TRUE
FAM129B	OK	8.74	9.69	642.38	0.95	0.29	0.0189	TRUE
NACC2	OK	11.02	11.76	2824.27	0.74	0.23	0.0189	TRUE
PARP12	OK	6.17	7.88	160.43	1.71	0.52	0.0189	TRUE
PCLO	OK	11.85	10.72	2612.76	-1.14	0.35	0.0189	TRUE
RALY	OK	9.76	10.41	1129.66	0.65	0.2	0.0189	TRUE
RGS9BP	OK	3.09	5.52	28.58	2.43	0.74	0.0189	TRUE
ZBED3	OK	4.19	5.01	25.76	0.81	0.25	0.0189	TRUE
ATRAID	OK	8.85	9.33	559.75	0.48	0.15	0.019	TRUE
CALHM1	OK	6.19	4.36	44.64	-1.83	0.56	0.019	TRUE
CXorf40B	OK	8.78	8.43	388.6	-0.35	0.11	0.019	TRUE
FOXO4	OK	9.79	10.58	1231.7	0.79	0.24	0.019	TRUE
LOC101928032	OK	4.41	6.11	46.94	1.7	0.52	0.019	TRUE
LRRC34	OK	5.84	6.63	79.7	0.79	0.24	0.019	TRUE
MFSD4A	OK	11.61	10.66	2318.22	-0.95	0.29	0.019	TRUE
PAK1	OK	11.92	10.5	2568.16	-1.41	0.43	0.019	TRUE
RBPMS2	OK	4.87	6.13	51.14	1.26	0.39	0.019	TRUE
RNPS1	OK	11.03	10.74	1888.17	-0.29	0.09	0.019	TRUE
SIX3	OK	3.41	5.93	37.66	2.51	0.77	0.019	TRUE
BCL7A	OK	9.58	9.11	652.05	-0.47	0.14	0.0191	TRUE
PCGF3	OK	9.71	9.23	709.2	-0.48	0.15	0.0191	TRUE
PEX11B	OK	9.79	9.28	742.18	-0.51	0.16	0.0191	TRUE
C11orf16	OK	0.92	4.25	11.14	3.33	1.02	0.0192	TRUE
DNAJC5	OK	12.44	11.91	4629.62	-0.53	0.16	0.0192	TRUE
GPER1	OK	6.69	7.67	157.1	0.98	0.3	0.0192	TRUE
RBMS1	OK	7.58	8.32	260.71	0.74	0.23	0.0192	TRUE
TGFB3	OK	8.35	9.6	568.61	1.25	0.38	0.0192	TRUE
FGFRL1	OK	8.12	9.45	504.54	1.33	0.41	0.0193	TRUE
LINC00899	OK	3.75	4.97	23.12	1.22	0.38	0.0193	TRUE
MAPK8IP3	OK	12.19	11.87	4173.87	-0.32	0.1	0.0193	TRUE
MSI1	OK	7.31	8.17	227.91	0.86	0.26	0.0193	TRUE
PHF24	OK	11.87	10.89	2742.43	-0.98	0.3	0.0193	TRUE
RNF123	OK	9.53	9.13	643.28	-0.41	0.12	0.0193	TRUE
SERINC5	OK	9.7	10.39	1105.26	0.68	0.21	0.0193	TRUE
TCTEX1D1	OK	6.37	7.88	164.97	1.51	0.46	0.0193	TRUE
MSI2	OK	10.34	11.12	1791.16	0.78	0.24	0.0194	TRUE
ARHGAP17	OK	7.73	8.57	302.21	0.84	0.26	0.0195	TRUE
ETV7	OK	2.4	4.69	16.34	2.29	0.7	0.0195	TRUE
USP5	OK	11.3	10.72	2072.29	-0.58	0.18	0.0195	TRUE
BAG3	OK	8.5	9.71	619.4	1.22	0.37	0.0196	TRUE
BTN3A1	OK	7.33	8.16	228.8	0.83	0.26	0.0196	TRUE
CSRP2	OK	7.51	8.47	275.57	0.96	0.29	0.0196	TRUE
HIC1	OK	4.06	5.35	29.7	1.3	0.4	0.0196	TRUE
LRFN2	OK	7.96	7.2	194.25	-0.77	0.24	0.0196	TRUE
PRB2	OK	2.35	4.23	12.43	1.88	0.58	0.0196	TRUE
RASA2	OK	8.76	8.41	384.22	-0.35	0.11	0.0196	TRUE
SLC9A3R1	OK	9.35	10.31	982.46	0.96	0.3	0.0196	TRUE
APOD	OK	11.6	12.63	4850.33	1.03	0.32	0.0197	TRUE
CDCA7L	OK	6.42	7.16	116.77	0.74	0.23	0.0197	TRUE
CDKN2A	OK	1.41	4.61	14.39	3.2	0.98	0.0197	TRUE
KAT2B	OK	10.11	10.77	1453.18	0.66	0.2	0.0197	TRUE
KIF5B	OK	11.75	12.35	4403.8	0.6	0.18	0.0197	TRUE
LCN10	OK	0.25	3.51	6.68	3.26	1	0.0197	TRUE
LINC01158	OK	7.09	8.17	217.31	1.08	0.33	0.0197	TRUE
LRAT	OK	5.56	6.69	77.14	1.13	0.35	0.0197	TRUE
MAATS1	OK	6.94	7.85	180.59	0.91	0.28	0.0197	TRUE
MEAF6	OK	10.83	10.36	1542.67	-0.47	0.14	0.0197	TRUE
POP7	OK	8.53	8.12	319.97	-0.42	0.13	0.0197	TRUE
SERINC4	OK	3	5.18	23.18	2.18	0.67	0.0197	TRUE
SSH3	OK	6.82	7.66	160.72	0.84	0.26	0.0197	TRUE
TGFBRAP1	OK	9	8.67	454.7	-0.33	0.1	0.0197	TRUE
TMEFF2	OK	10.47	9.77	1123.02	-0.69	0.21	0.0197	TRUE
TNFRSF14	OK	7.57	8.55	289.63	0.97	0.3	0.0197	TRUE
ZNF815P	OK	7.13	6.5	113.49	-0.63	0.19	0.0197	TRUE
CFAP47	OK	4.25	5.72	37.09	1.46	0.45	0.0198	TRUE
EPSTI1	OK	4.98	7.06	86.62	2.08	0.64	0.0198	TRUE
INPPL1	OK	9.04	9.94	773.06	0.9	0.28	0.0198	TRUE
LOC100506885	OK	2.72	4.1	12.28	1.37	0.42	0.0198	TRUE
LOC105371450	OK	5.68	6.55	74.26	0.87	0.27	0.0198	TRUE
MYO1C	OK	7.63	8.36	268.65	0.74	0.23	0.0198	TRUE
NID2	OK	5.4	6.94	85.37	1.54	0.47	0.0198	TRUE
ORAI1	OK	5.52	6.84	82.74	1.31	0.4	0.0198	TRUE
SCN1A	OK	10.01	9.19	789.76	-0.81	0.25	0.0198	TRUE
SDPR	OK	7.24	8.48	261.8	1.24	0.38	0.0198	TRUE
STK36	OK	7.43	8.18	236.04	0.75	0.23	0.0198	TRUE
TMEM63C	OK	9.29	8.46	478.03	-0.83	0.25	0.0198	TRUE
AMER3	OK	8.47	7.64	270.76	-0.83	0.26	0.0199	TRUE
BVES	OK	6.81	7.65	160.03	0.84	0.26	0.0199	TRUE
CD44	OK	8.05	9.54	522.67	1.49	0.46	0.0199	TRUE
CLIC1	OK	7.47	8.49	275.91	1.02	0.32	0.0199	TRUE
CSMD3	OK	9.06	8.42	429.68	-0.64	0.2	0.0199	TRUE
CYP4V2	OK	8.19	9.07	424.69	0.88	0.27	0.0199	TRUE
DISP1	OK	6.45	7.39	130.76	0.95	0.29	0.0199	TRUE
LOC100507140	OK	4.18	5.2	28.2	1.03	0.32	0.0199	TRUE
LOC440982	OK	1.82	3.93	9.83	2.11	0.65	0.0199	TRUE
OR7A5	OK	2.03	5.27	22.68	3.24	1	0.0199	TRUE
PRELP	OK	8.31	9.35	497.53	1.04	0.32	0.0199	TRUE
RSPO1	OK	3.2	-1.82	4.38	-5.01	1.55	0.0199	TRUE
TIMP1	OK	7.37	8.92	336.71	1.54	0.48	0.0199	TRUE
TIPARP	OK	8.41	9.09	450.49	0.67	0.21	0.0199	TRUE
GBP1P1	OK	1.81	4.72	15.8	2.91	0.9	0.02	TRUE
MMS19	OK	9.93	9.64	881.41	-0.29	0.09	0.0201	TRUE
B4GALT1	OK	6.3	7.83	158.52	1.53	0.47	0.0202	TRUE
CXCL1	OK	0.31	4.32	11.3	4.01	1.24	0.0202	TRUE
GRTP1	OK	4.16	5.49	32.48	1.33	0.41	0.0202	TRUE
LCN12	OK	4.3	5.66	36.33	1.36	0.42	0.0202	TRUE
TNFRSF10B	OK	7.01	8.29	228.22	1.28	0.4	0.0202	TRUE
ATL3	OK	9.13	9.6	676.25	0.48	0.15	0.0203	TRUE
GNB3	OK	4.4	5.94	42.91	1.54	0.48	0.0203	TRUE
IL18R1	OK	2.35	4.46	14.18	2.11	0.65	0.0203	TRUE
IL4R	OK	5.71	7.31	109.59	1.6	0.5	0.0203	TRUE
KLHL12	OK	10.09	9.55	906.77	-0.54	0.17	0.0203	TRUE
MED10	OK	9.43	8.96	586.08	-0.46	0.14	0.0203	TRUE
PPP2R5D	OK	10.6	10.13	1320.22	-0.47	0.14	0.0203	TRUE
PRKCZ	OK	11.59	11.21	2699.18	-0.39	0.12	0.0203	TRUE
PTPRR	OK	9.4	7.9	440.53	-1.5	0.46	0.0203	TRUE
SEC11A	OK	8.92	9.42	592.94	0.5	0.15	0.0203	TRUE
XKR8	OK	6.88	7.8	173.97	0.92	0.28	0.0203	TRUE
ISLR2	OK	8.96	7.58	333.26	-1.38	0.43	0.0204	TRUE
NRGN	OK	13.74	13.13	11141.1	-0.62	0.19	0.0204	TRUE
ALDH1L1	OK	8.69	9.62	614.5	0.93	0.29	0.0205	TRUE
C11orf96	OK	7.26	8.26	235.75	1	0.31	0.0205	TRUE
CSNK1D	OK	11.07	10.77	1931.74	-0.29	0.09	0.0205	TRUE
GDF5	OK	1.13	3.33	6.42	2.2	0.68	0.0205	TRUE
KIAA1549L	OK	11.75	10.7	2482.36	-1.05	0.32	0.0205	TRUE
NKX6-2	OK	8.54	9.89	680.88	1.35	0.42	0.0205	TRUE
BAZ1A	OK	6.18	7.24	114.72	1.06	0.33	0.0206	TRUE
PRPF19	OK	11.12	10.69	1918.87	-0.43	0.13	0.0206	TRUE
ABCC2	OK	1.85	3.69	8.62	1.84	0.57	0.0207	TRUE
C1QTNF1	OK	7.3	8.74	303.43	1.45	0.45	0.0207	TRUE
CDKN2AIPNL	OK	9.1	8.6	461.68	-0.5	0.15	0.0207	TRUE
CKMT2	OK	5.49	6.74	78.18	1.24	0.39	0.0207	TRUE
HIPK2	OK	12.85	13.65	10332.8	0.8	0.25	0.0207	TRUE
LINC00890	OK	3.4	-0.38	5.28	-3.78	1.17	0.0208	TRUE
LOC101928692	OK	1.55	3.38	6.95	1.82	0.57	0.0209	TRUE
AZGP1	OK	4.15	6.16	46.68	2.01	0.63	0.0211	TRUE
FHIT	OK	7.22	9.26	398.72	2.03	0.63	0.0211	TRUE
INCENP	OK	8.97	8.32	402.98	-0.65	0.2	0.0211	TRUE
NPIPB15	OK	4.6	6.53	61.13	1.93	0.6	0.0211	TRUE
NPTN	OK	12.82	12	5536.54	-0.81	0.25	0.0211	TRUE
P2RX5	OK	8.17	7.17	210.32	-1	0.31	0.0211	TRUE
SLC7A14	OK	11.46	10.25	1950.95	-1.21	0.38	0.0211	TRUE
BRINP2	OK	10.11	9.43	881.06	-0.69	0.21	0.0212	TRUE
C1QL4	OK	1.46	3.8	8.79	2.34	0.73	0.0212	TRUE
CHST14	OK	6.02	7.01	99.15	0.99	0.31	0.0212	TRUE
CNNM1	OK	9.59	8.91	614.15	-0.67	0.21	0.0212	TRUE
COPS7A	OK	10.87	10.46	1624.77	-0.42	0.13	0.0212	TRUE
ERLIN2	OK	9.15	9.6	681.63	0.45	0.14	0.0212	TRUE
LOC107987104	OK	3.91	5.05	24.8	1.15	0.36	0.0212	TRUE
PDE4D	OK	9.32	8.67	513.79	-0.66	0.2	0.0212	TRUE
PLOD2	OK	8.41	9.19	471.06	0.78	0.24	0.0212	TRUE
PQLC3	OK	6.79	7.38	140.81	0.59	0.18	0.0212	TRUE
STON1	OK	5.66	6.91	88.16	1.25	0.39	0.0212	TRUE
TP53INP1	OK	7.54	8.33	259.18	0.8	0.25	0.0212	TRUE
C17orf51	OK	10.62	9.9	1241.52	-0.73	0.23	0.0213	TRUE
CACFD1	OK	7.66	8.67	312.77	1.01	0.31	0.0213	TRUE
CCDC8	OK	6.08	7.11	105.47	1.02	0.32	0.0213	TRUE
CLSTN3	OK	12.39	11.25	3798	-1.14	0.35	0.0213	TRUE
COL4A1	OK	7.78	8.61	312.55	0.83	0.26	0.0213	TRUE
GLB1L	OK	6.06	6.87	93.73	0.81	0.25	0.0213	TRUE
HSPA1A	OK	11.78	13.46	7696.54	1.68	0.53	0.0213	TRUE
LMTK3	OK	10.61	10.23	1368.7	-0.39	0.12	0.0213	TRUE
LRP2BP	OK	6.66	7.73	160.96	1.07	0.34	0.0213	TRUE
NEDD9	OK	6.69	7.82	169.31	1.13	0.35	0.0213	TRUE
NFKBIE	OK	7.94	7.49	209.58	-0.45	0.14	0.0213	TRUE
PDLIM2	OK	7.22	8.01	207.56	0.79	0.25	0.0213	TRUE
SERPINE1	OK	2.68	4.77	17.7	2.09	0.65	0.0213	TRUE
SIDT1	OK	8.82	8.13	359.2	-0.69	0.22	0.0213	TRUE
SLC16A5	OK	2.77	4.31	13.85	1.54	0.48	0.0213	TRUE
SMIM12	OK	9.1	8.75	485.54	-0.35	0.11	0.0213	TRUE
SORBS3	OK	8.67	9.66	625.76	0.99	0.31	0.0213	TRUE
TCFL5	OK	9.45	10.25	977.9	0.8	0.25	0.0213	TRUE
TRAM1	OK	9.46	10.03	885.89	0.57	0.18	0.0213	TRUE
VIM	OK	11.49	12.34	4108.99	0.85	0.27	0.0213	TRUE
DSG2	OK	3.77	6.32	49.34	2.55	0.8	0.0214	TRUE
GSDMD	OK	6.36	7.52	136.61	1.16	0.36	0.0214	TRUE
KCNE4	OK	6.11	7.31	117.09	1.2	0.37	0.0214	TRUE
LMTK2	OK	11.08	10.19	1628.45	-0.9	0.28	0.0214	TRUE
LOC105377123	OK	-1.23	3.33	5.61	4.56	1.43	0.0214	TRUE
MFNG	OK	4.83	6.2	52.77	1.37	0.43	0.0214	TRUE
SLC16A4	OK	5.4	6.69	74.94	1.28	0.4	0.0214	TRUE
ZNF621	OK	8.69	9.42	559.11	0.73	0.23	0.0214	TRUE
CSF1	OK	8.12	9.48	513.91	1.36	0.42	0.0215	TRUE
NEK11	OK	7.41	8.26	243.95	0.85	0.27	0.0215	TRUE
ABCF3	OK	9.79	9.41	776.46	-0.38	0.12	0.0216	TRUE
APOBEC3G	OK	4.13	5.58	33.73	1.45	0.45	0.0216	TRUE
CORO2A	OK	7.41	6.71	134.99	-0.71	0.22	0.0216	TRUE
CYP2J2	OK	7.69	8.79	333.32	1.09	0.34	0.0216	TRUE
FAM107A	OK	13.71	14.8	21515.1	1.09	0.34	0.0216	TRUE
KLHDC7A	OK	-0.56	6.17	39.12	6.73	2.11	0.0216	TRUE
LINC01511	OK	3.06	-0.71	4.19	-3.77	1.18	0.0216	TRUE
MADD	OK	11.97	11.32	3220.33	-0.65	0.2	0.0216	TRUE
NBPF19	OK	7.25	8.27	235.97	1.02	0.32	0.0216	TRUE
PACSIN3	OK	7.97	8.65	331.9	0.68	0.21	0.0216	TRUE
RPS25	OK	11.57	12.17	3879.54	0.6	0.19	0.0216	TRUE
SDC4	OK	9.58	11.14	1568.96	1.56	0.49	0.0216	TRUE
SLC25A44	OK	10.45	9.96	1184.54	-0.49	0.15	0.0216	TRUE
SLC9A6	OK	12.01	11.31	3274.71	-0.71	0.22	0.0216	TRUE
TUBA8	OK	9.47	8.49	521.31	-0.98	0.31	0.0216	TRUE
CA12	OK	7.13	9.73	521.47	2.59	0.81	0.0217	TRUE
IL20RA	OK	5.19	6.37	61.54	1.18	0.37	0.0217	TRUE
PLCD1	OK	7.65	8.65	308.92	0.99	0.31	0.0217	TRUE
C1orf115	OK	10.94	10.06	1479.23	-0.88	0.28	0.0218	TRUE
CAPSL	OK	4.75	6.69	67.99	1.94	0.61	0.0218	TRUE
DAB2	OK	7.42	8.04	221.06	0.63	0.2	0.0218	TRUE
DCST2	OK	1.39	3.22	6.21	1.83	0.57	0.0218	TRUE
DLGAP1-AS4	OK	5.63	3.1	27.44	-2.53	0.79	0.0218	TRUE
EYA2	OK	6.12	7.25	114.26	1.14	0.36	0.0218	TRUE
LCA5	OK	7.42	8.04	221.2	0.62	0.19	0.0218	TRUE
LINC01301	OK	4.79	5.75	41.84	0.96	0.3	0.0218	TRUE
TMEM51	OK	6.36	7.13	113.66	0.77	0.24	0.0218	TRUE
UNC13C	OK	10.55	9.63	1118.14	-0.92	0.29	0.0218	TRUE
ADCY10P1	OK	4.95	6.52	63.74	1.58	0.49	0.0219	TRUE
APOBEC3F	OK	3.36	4.88	20.6	1.52	0.48	0.0219	TRUE
CSF3	OK	-1.22	3.28	5.43	4.5	1.41	0.0219	TRUE
EFHC1	OK	8.07	8.84	370.64	0.76	0.24	0.0219	TRUE
ITPR3	OK	6.08	7.24	112.37	1.16	0.36	0.0219	TRUE
NUP62CL	OK	1.97	4.12	11.2	2.15	0.68	0.0219	TRUE
OTUD5	OK	10.76	10.49	1572.53	-0.27	0.09	0.0219	TRUE
RPS15A	OK	10.6	11.25	2027.64	0.65	0.2	0.0219	TRUE
TGIF1	OK	6.11	7.32	117.92	1.21	0.38	0.0219	TRUE
JAKMIP1	OK	10.63	10.02	1291.23	-0.61	0.19	0.022	TRUE
B2M	OK	12.04	12.91	6086.93	0.87	0.27	0.0221	TRUE
EPHA10	OK	8.62	7.61	287.27	-1.01	0.32	0.0221	TRUE
ESAM	OK	7.89	8.76	343.47	0.87	0.27	0.0221	TRUE
GBP4	OK	7.34	8.99	348.19	1.65	0.52	0.0221	TRUE
KCNG1	OK	8.47	7.33	250.03	-1.13	0.36	0.0221	TRUE
KIF12	OK	6.39	5.33	60.39	-1.05	0.33	0.0221	TRUE
LIN7A	OK	9.87	8.94	696.21	-0.93	0.29	0.0221	TRUE
LOC107987136	OK	1.87	3.6	8.2	1.72	0.54	0.0221	TRUE
MPZL1	OK	9.41	9.86	814.04	0.45	0.14	0.0221	TRUE
NDN	OK	10.86	10.29	1530.7	-0.56	0.18	0.0221	TRUE
PLEKHF1	OK	5.39	6.79	79.02	1.4	0.44	0.0221	TRUE
PREP	OK	9.06	8.44	434.45	-0.62	0.2	0.0221	TRUE
SFTPD	OK	5.15	4.32	27.07	-0.83	0.26	0.0221	TRUE
STOML1	OK	10.29	9.83	1067.61	-0.46	0.14	0.0221	TRUE
ADGRL4	OK	6.49	7.45	135.68	0.96	0.3	0.0222	TRUE
ATP2B2	OK	12.48	11.63	4349.48	-0.85	0.27	0.0222	TRUE
DHDDS	OK	9.18	8.69	490.06	-0.48	0.15	0.0222	TRUE
LOC101927752	OK	7.34	7.87	201.09	0.53	0.17	0.0222	TRUE
MRPL23	OK	8.1	8.65	343.15	0.56	0.17	0.0222	TRUE
PAPSS2	OK	6.19	7.33	120.42	1.14	0.36	0.0222	TRUE
C9orf24	OK	6.64	8.08	192.08	1.45	0.46	0.0223	TRUE
CD200	OK	10.89	10.01	1434.16	-0.88	0.28	0.0223	TRUE
FHDC1	OK	3.95	5.39	29.77	1.44	0.46	0.0223	TRUE
GRIPAP1	OK	10.89	10.42	1610.29	-0.47	0.15	0.0223	TRUE
GRM7	OK	9.21	8.38	453.12	-0.84	0.26	0.0223	TRUE
KCNAB2	OK	13.12	12.71	7697.61	-0.41	0.13	0.0223	TRUE
LOC645321	OK	7.4	8.31	248.98	0.91	0.29	0.0223	TRUE
ME3	OK	9.42	8.78	553.43	-0.65	0.2	0.0223	TRUE
PDE2A	OK	12.55	11.76	4637.49	-0.79	0.25	0.0223	TRUE
PRIMA1	OK	7.09	8.44	249.59	1.34	0.42	0.0223	TRUE
RAB13	OK	8.33	9.35	500.14	1.02	0.32	0.0223	TRUE
RGS8	OK	9.03	7.88	367.5	-1.15	0.36	0.0223	TRUE
RND2	OK	9.25	10.17	899.21	0.92	0.29	0.0223	TRUE
SNU13	OK	11.57	11.15	2628.1	-0.43	0.13	0.0223	TRUE
SULT1C4	OK	7.86	8.69	328.75	0.83	0.26	0.0223	TRUE
TM9SF4	OK	10.35	10.04	1169	-0.31	0.1	0.0223	TRUE
TOB1	OK	8.78	9.69	647.38	0.92	0.29	0.0223	TRUE
CRMP1	OK	12.23	11.58	3860.01	-0.65	0.2	0.0225	TRUE
DCLK3	OK	7.45	6.14	118.52	-1.31	0.41	0.0225	TRUE
GATA2	OK	5.26	6.23	58.16	0.98	0.31	0.0225	TRUE
KDELR3	OK	3.84	5.08	24.84	1.25	0.39	0.0225	TRUE
LOC102724046	OK	-0.22	3.8	7.9	4.02	1.27	0.0225	TRUE
MOV10	OK	7.44	8.6	289.25	1.16	0.37	0.0225	TRUE
TANC2	OK	11.12	10.49	1802.6	-0.62	0.2	0.0225	TRUE
TMEM63B	OK	10.17	9.71	984.25	-0.46	0.15	0.0225	TRUE
COL4A3	OK	5.09	6.54	65.86	1.45	0.46	0.0226	TRUE
GUSB	OK	7.28	8.13	223.23	0.85	0.27	0.0226	TRUE
KIAA1958	OK	7.86	8.58	313.78	0.73	0.23	0.0226	TRUE
NRM	OK	4.78	5.81	42.92	1.03	0.33	0.0226	TRUE
CASP4	OK	4.49	5.78	39.91	1.28	0.41	0.0227	TRUE
ICAM2	OK	6.92	7.96	189.56	1.03	0.33	0.0227	TRUE
NPIPB6	OK	4.91	6.11	50.99	1.2	0.38	0.0227	TRUE
NRXN1	OK	12.33	11.42	3855.47	-0.91	0.29	0.0227	TRUE
ATP6V1G2	OK	12.82	12.09	5695.92	-0.73	0.23	0.0228	TRUE
SLC2A3	OK	11.07	10.12	1593.27	-0.95	0.3	0.0228	TRUE
TNRC6C-AS1	OK	6.85	8.33	227.13	1.48	0.47	0.0228	TRUE
CCDC65	OK	5.32	6.46	65.87	1.14	0.36	0.0229	TRUE
ICAM1	OK	5.32	6.79	78.03	1.47	0.47	0.0229	TRUE
NIPAL2	OK	8.79	8.13	354.9	-0.65	0.21	0.0229	TRUE
NUDT11	OK	9.74	8.63	609.43	-1.11	0.35	0.0229	TRUE
RIMKLA	OK	10.28	9.41	941.27	-0.87	0.27	0.0229	TRUE
SMO	OK	7.04	8.44	247.25	1.4	0.44	0.023	TRUE
TSC22D4	OK	10.49	11.41	2130.8	0.92	0.29	0.023	TRUE
CERS6	OK	11.02	10.15	1572.35	-0.87	0.28	0.0231	TRUE
EXOC7	OK	11.57	11.36	2822.69	-0.21	0.07	0.0231	TRUE
GPR160	OK	4.72	3.14	16.92	-1.59	0.5	0.0231	TRUE
PSKH1	OK	8.08	9.02	403.54	0.94	0.3	0.0231	TRUE
RBBP8	OK	6.78	8.1	198.23	1.32	0.42	0.0231	TRUE
TMEM140	OK	6.39	8.02	178.2	1.63	0.52	0.0231	TRUE
HTRA1	OK	11.86	12.53	4906.63	0.67	0.21	0.0232	TRUE
LINC00982	OK	6.79	7.94	183.13	1.14	0.36	0.0232	TRUE
LOC102723539	OK	5.42	6.47	67.42	1.05	0.33	0.0232	TRUE
LRP2	OK	7.4	8.56	281.45	1.16	0.37	0.0232	TRUE
SASS6	OK	5.64	6.31	65.82	0.67	0.21	0.0232	TRUE
THUMPD1	OK	9.87	9.49	820.81	-0.38	0.12	0.0232	TRUE
GOLGA2P5	OK	5	6.29	56.76	1.29	0.41	0.0233	TRUE
KCNB1	OK	11.21	10.27	1756.77	-0.93	0.3	0.0233	TRUE
LOC101928295	OK	3.68	1.52	7.46	-2.17	0.69	0.0233	TRUE
LOC107984751	OK	3.63	5.22	25.82	1.59	0.5	0.0233	TRUE
NEK7	OK	9.77	10.26	1065.5	0.5	0.16	0.0233	TRUE
XRCC3	OK	6.24	6.91	99.58	0.67	0.21	0.0233	TRUE
DCTN1	OK	13.12	12.52	7266.92	-0.6	0.19	0.0234	TRUE
DMPK	OK	9.01	9.78	710.02	0.77	0.24	0.0234	TRUE
FAM189A2	OK	7.54	8.69	308.93	1.16	0.37	0.0234	TRUE
ITPKA	OK	9.51	8.84	582.67	-0.66	0.21	0.0234	TRUE
PDK4	OK	8.97	10.37	945.64	1.4	0.44	0.0234	TRUE
GBGT1	OK	4.63	5.77	40.73	1.13	0.36	0.0235	TRUE
KANK3	OK	6.15	7.28	116.56	1.13	0.36	0.0235	TRUE
LOC100289650	OK	4.06	5.71	35.83	1.64	0.52	0.0235	TRUE
MRPL1	OK	8.71	8.23	354.69	-0.48	0.15	0.0235	TRUE
UBXN2A	OK	6.7	7.22	128.25	0.52	0.16	0.0235	TRUE
MAPKAPK2	OK	9.08	9.88	756.44	0.79	0.25	0.0236	TRUE
MS4A15	OK	3.76	0.4	6.94	-3.36	1.07	0.0236	TRUE
NT5DC2	OK	7.6	8.63	302.9	1.03	0.33	0.0236	TRUE
PLIN4	OK	5.39	7.32	105.42	1.93	0.62	0.0236	TRUE
PPP1R3G	OK	4.99	6.45	61.8	1.46	0.46	0.0236	TRUE
SIN3B	OK	10.95	10.62	1764.74	-0.33	0.11	0.0236	TRUE
TINAGL1	OK	6.57	7.7	155.64	1.12	0.36	0.0236	TRUE
ADAMTSL5	OK	3.82	5.2	26.35	1.38	0.44	0.0237	TRUE
AIFM3	OK	9.66	10.65	1239.63	0.99	0.31	0.0237	TRUE
S100B	OK	12.11	13.07	6659.03	0.96	0.31	0.0237	TRUE
SLC35F3	OK	8.68	8	326.57	-0.68	0.22	0.0237	TRUE
TMEM241	OK	7.98	7.19	195.36	-0.78	0.25	0.0237	TRUE
CNTN6	OK	7.08	5.71	90.73	-1.38	0.44	0.0238	TRUE
HMCES	OK	9.07	8.73	476.35	-0.33	0.11	0.0238	TRUE
LOC105369742	OK	0.32	2.47	3.57	2.15	0.69	0.0238	TRUE
LOC105372401	OK	3.51	4.84	20.63	1.33	0.42	0.0238	TRUE
MPST	OK	7.62	8.53	289.81	0.91	0.29	0.0238	TRUE
NISCH	OK	11.77	11.38	3050.98	-0.39	0.13	0.0238	TRUE
PHF19	OK	8.04	8.9	379.42	0.86	0.28	0.0238	TRUE
RPS19	OK	11.43	12.27	3939.37	0.84	0.27	0.0238	TRUE
SCARF1	OK	5.76	6.63	78.27	0.86	0.28	0.0238	TRUE
SLC9A7	OK	10.48	9.82	1145.13	-0.66	0.21	0.0238	TRUE
SMAP2	OK	11.32	10.65	2044.5	-0.66	0.21	0.0238	TRUE
ZNF618	OK	6.64	7.17	123.65	0.53	0.17	0.0238	TRUE
ELL3	OK	3.97	5.87	38.68	1.9	0.61	0.0239	TRUE
FAM222A	OK	8.04	9.17	431.54	1.13	0.36	0.0239	TRUE
FAM227A	OK	6.07	7.24	112.16	1.17	0.37	0.0239	TRUE
FBXL2	OK	9.84	9.08	715.53	-0.76	0.24	0.0239	TRUE
SSFA2	OK	10.7	11.09	1941.13	0.4	0.13	0.0239	TRUE
LRRC4	OK	10.2	9.49	930.06	-0.71	0.23	0.024	TRUE
PRRC2B	OK	12.92	12.53	6759.31	-0.4	0.13	0.024	TRUE
EVC	OK	6.74	7.56	151.3	0.82	0.26	0.0241	TRUE
TDRD3	OK	7.92	8.28	279.14	0.37	0.12	0.0241	TRUE
ZMAT4	OK	8.71	7.84	316.58	-0.87	0.28	0.0241	TRUE
AP2S1	OK	10.46	10.03	1212.4	-0.43	0.14	0.0242	TRUE
CHRNA6	OK	3.76	1.59	7.87	-2.17	0.69	0.0242	TRUE
FTL	OK	13.6	14.45	17761.7	0.85	0.27	0.0242	TRUE
SAE1	OK	10.66	10.13	1351.42	-0.53	0.17	0.0242	TRUE
SLC7A2	OK	7.12	8.25	228.89	1.13	0.36	0.0242	TRUE
DHRSX	OK	6.63	7.41	137.42	0.78	0.25	0.0243	TRUE
DUSP1	OK	8.86	10.19	843.31	1.33	0.43	0.0243	TRUE
APBB2	OK	10.35	10.8	1559.44	0.44	0.14	0.0244	TRUE
CHST1	OK	11.07	10.47	1754.77	-0.6	0.19	0.0244	TRUE
HKDC1	OK	3.73	5.18	25.67	1.45	0.47	0.0244	TRUE
PABPC1L	OK	6.13	7.18	110.74	1.05	0.34	0.0244	TRUE
PRDX4	OK	7.54	8.04	227.88	0.5	0.16	0.0244	TRUE
ATP6AP1	OK	11.93	11.45	3305.43	-0.48	0.15	0.0245	TRUE
CPT2	OK	7.38	8.1	224.36	0.72	0.23	0.0245	TRUE
EGFLAM	OK	2.84	4.57	16.13	1.74	0.56	0.0245	TRUE
ENSA	OK	12.22	11.72	4019.2	-0.5	0.16	0.0245	TRUE
GRIK5	OK	10.85	10.41	1584.94	-0.44	0.14	0.0245	TRUE
KIF24	OK	5.02	5.86	46.27	0.84	0.27	0.0245	TRUE
LOC105374546	OK	2.16	3.5	8.16	1.34	0.43	0.0245	TRUE
LOC107987245	OK	2.75	4	11.71	1.25	0.4	0.0245	TRUE
LOXL4	OK	2.94	4.7	17.58	1.76	0.56	0.0245	TRUE
MAP1S	OK	9.32	9.04	577.67	-0.28	0.09	0.0245	TRUE
MEF2A	OK	10.9	10.29	1555.8	-0.61	0.19	0.0245	TRUE
MTA3	OK	11.04	10.6	1805.03	-0.44	0.14	0.0245	TRUE
NUDT4	OK	11.47	10.66	2182.39	-0.81	0.26	0.0245	TRUE
OMA1	OK	6.91	7.6	159.69	0.69	0.22	0.0245	TRUE
ORAI3	OK	6.82	7.87	178.05	1.04	0.33	0.0245	TRUE
PRSS8	OK	0.46	4.04	9.5	3.58	1.15	0.0245	TRUE
PTCHD1	OK	8.23	7.21	217.86	-1.02	0.33	0.0245	TRUE
PTPN3	OK	8.93	8.09	371.34	-0.84	0.27	0.0245	TRUE
RGS4	OK	12.14	10.75	3013.92	-1.39	0.44	0.0245	TRUE
RTN4	OK	14.15	13.58	14995.9	-0.57	0.18	0.0245	TRUE
STX1A	OK	11.69	10.78	2470.84	-0.92	0.29	0.0245	TRUE
TMEM216	OK	6.68	7.63	154.09	0.95	0.3	0.0245	TRUE
CEP152	OK	4.49	5.46	33.97	0.97	0.31	0.0246	TRUE
HMP19	OK	13.42	12.58	8361.89	-0.85	0.27	0.0246	TRUE
LINGO1	OK	12.09	11.4	3464.18	-0.69	0.22	0.0246	TRUE
MXRA8	OK	6.39	7.43	131.32	1.03	0.33	0.0246	TRUE
NCKIPSD	OK	9.83	9.39	780.19	-0.44	0.14	0.0246	TRUE
PNMA6A	OK	9.38	8.78	543.76	-0.61	0.19	0.0246	TRUE
RAPGEFL1	OK	11.22	10.79	2053.47	-0.43	0.14	0.0246	TRUE
RHOC	OK	9.45	10.24	973.24	0.79	0.25	0.0246	TRUE
SLCO4A1	OK	5.99	7.82	151.28	1.83	0.59	0.0246	TRUE
SYPL2	OK	4.23	5.96	42.17	1.73	0.56	0.0246	TRUE
SZRD1	OK	9.57	10.28	1020.64	0.72	0.23	0.0246	TRUE
TMEM52B	OK	5.22	3.97	25.69	-1.25	0.4	0.0246	TRUE
TRPM3	OK	9.01	11.85	2221.74	2.83	0.91	0.0246	TRUE
CDCA5	OK	5.8	4.97	42.6	-0.83	0.27	0.0247	TRUE
CFAP44	OK	8.26	8.87	393.1	0.6	0.19	0.0247	TRUE
COL5A1	OK	5.45	6.56	70.91	1.11	0.36	0.0247	TRUE
HIST2H2BE	OK	8.89	9.76	685.99	0.87	0.28	0.0247	TRUE
OTUB1	OK	11.65	11.12	2680	-0.53	0.17	0.0247	TRUE
PDPR	OK	9.07	9.88	754.69	0.8	0.26	0.0247	TRUE
RPLP1	OK	11.95	12.76	5556.09	0.81	0.26	0.0247	TRUE
SLC2A4	OK	4.61	5.86	42.55	1.25	0.4	0.0247	TRUE
GSE1	OK	9.48	8.82	573.72	-0.66	0.21	0.025	TRUE
NKAPP1	OK	3.1	4.17	13.65	1.07	0.35	0.025	TRUE
TBX6	OK	3.22	4.59	17.28	1.37	0.44	0.025	TRUE
VSIG8	OK	-0.54	3.11	4.95	3.64	1.17	0.025	TRUE
A2ML1	OK	5.79	6.65	79.68	0.86	0.28	0.0251	TRUE
ALX4	OK	3.23	5.14	23.38	1.91	0.62	0.0251	TRUE
LOC101928424	OK	3.39	4.51	17.08	1.12	0.36	0.0251	TRUE
RAPSN	OK	-0.1	2.55	3.57	2.65	0.85	0.0251	TRUE
TEAD2	OK	5.65	6.87	86.27	1.23	0.39	0.0251	TRUE
TMED1	OK	7.28	8.01	210.21	0.73	0.23	0.0251	TRUE
KLKB1	OK	5.22	6.47	64.89	1.24	0.4	0.0252	TRUE
MAP7D2	OK	10.89	9.92	1399.93	-0.97	0.31	0.0252	TRUE
CMYA5	OK	7.17	7.67	175.86	0.49	0.16	0.0253	TRUE
SOX10	OK	10.11	11.14	1724.42	1.02	0.33	0.0253	TRUE
STEAP4	OK	1.14	4.11	10.31	2.97	0.96	0.0253	TRUE
AP3M2	OK	10.71	9.91	1291.34	-0.8	0.26	0.0254	TRUE
APMAP	OK	11.47	10.88	2319.48	-0.59	0.19	0.0254	TRUE
HEPACAM	OK	11.26	12.09	3484.16	0.83	0.27	0.0254	TRUE
L1CAM	OK	11.49	10.39	2047.46	-1.09	0.35	0.0254	TRUE
LIME1	OK	5.95	7.13	103.79	1.18	0.38	0.0254	TRUE
HMGB2	OK	7.99	8.59	324.52	0.59	0.19	0.0255	TRUE
ACTN1	OK	10.51	9.9	1183.96	-0.61	0.2	0.0256	TRUE
AGBL2	OK	3.84	5.74	35.39	1.9	0.61	0.0256	TRUE
C2CD2	OK	8.39	8.95	419.89	0.56	0.18	0.0256	TRUE
IER2	OK	7.87	9.06	394.49	1.19	0.38	0.0256	TRUE
IKBKB	OK	8.27	8.82	384.83	0.55	0.18	0.0256	TRUE
PDHX	OK	10.1	9.6	923.54	-0.5	0.16	0.0256	TRUE
SLC43A1	OK	4.91	5.8	43.81	0.88	0.29	0.0256	TRUE
SPRYD3	OK	12.41	11.68	4276.28	-0.72	0.23	0.0256	TRUE
ADRA2B	OK	3.62	5.68	33.29	2.07	0.67	0.0257	TRUE
NXNL1	OK	-1.74	3.19	5.05	4.93	1.59	0.0257	TRUE
SLC2A12	OK	7.62	9.43	461.95	1.81	0.58	0.0257	TRUE
SLC39A12	OK	8.7	10.98	1282.08	2.28	0.74	0.0257	TRUE
SRRD	OK	9.1	8.61	463.53	-0.5	0.16	0.0257	TRUE
TBC1D25	OK	8.91	8.4	403.11	-0.51	0.16	0.0257	TRUE
ACAN	OK	3.97	4.9	23.26	0.93	0.3	0.0258	TRUE
EPHX1	OK	10.46	11.18	1898.04	0.72	0.23	0.0258	TRUE
EVA1C	OK	6.2	7.06	105.91	0.86	0.28	0.0258	TRUE
GLIS3	OK	6.95	8.06	200.87	1.11	0.36	0.0258	TRUE
IL17RC	OK	6.72	7.57	151.47	0.85	0.28	0.0258	TRUE
LINC00847	OK	8.05	8.52	319.84	0.47	0.15	0.0258	TRUE
MYO10	OK	11.09	11.81	2933.13	0.72	0.23	0.0258	TRUE
PPFIA1	OK	9.37	9.82	790.55	0.45	0.14	0.0258	TRUE
TUBG1	OK	9.08	8.61	460.95	-0.47	0.15	0.0258	TRUE
ENTPD4	OK	10.32	9.65	1023.3	-0.68	0.22	0.0259	TRUE
LOC107986718	OK	0.86	3.38	6.43	2.52	0.82	0.0259	TRUE
MTUS1	OK	10.69	11.44	2262.02	0.76	0.25	0.0259	TRUE
NFKBIA	OK	8.52	9.49	556.44	0.97	0.31	0.0259	TRUE
STX1B	OK	11.76	11.09	2776.74	-0.68	0.22	0.0259	TRUE
SYNGR1	OK	13.23	12.49	7544.75	-0.74	0.24	0.0259	TRUE
YAP1	OK	8.59	9.5	567.59	0.91	0.29	0.0259	TRUE
CTPS1	OK	8.43	8.02	299.24	-0.42	0.13	0.026	TRUE
MC1R	OK	5.41	6.31	62.35	0.9	0.29	0.026	TRUE
DPF1	OK	9.62	8.91	620.91	-0.71	0.23	0.0261	TRUE
GOLGA6L9	OK	6.49	7.43	134.44	0.94	0.31	0.0261	TRUE
LINC00622	OK	6.57	5.76	73.19	-0.81	0.26	0.0261	TRUE
ATF3	OK	6.52	7.75	158.21	1.22	0.4	0.0262	TRUE
CECR6	OK	9.65	8.96	637.82	-0.69	0.22	0.0262	TRUE
AARS	OK	11.79	11.43	3113.99	-0.36	0.12	0.0263	TRUE
LOC101929380	OK	0.28	2.55	3.71	2.27	0.74	0.0263	TRUE
NUDT18	OK	7.57	6.72	144.56	-0.86	0.28	0.0263	TRUE
PPIP5K1	OK	10.04	9.26	815.18	-0.78	0.25	0.0263	TRUE
RASSF5	OK	8.41	7.55	257.72	-0.86	0.28	0.0263	TRUE
RELA	OK	8.54	9.31	512.86	0.77	0.25	0.0263	TRUE
RNF135	OK	5.77	6.74	82.91	0.97	0.32	0.0263	TRUE
ANAPC16	OK	9.37	9.94	833.97	0.57	0.19	0.0264	TRUE
AP3B2	OK	11.07	10.37	1707.48	-0.71	0.23	0.0264	TRUE
CFAP65	OK	5.72	6.8	84.36	1.08	0.35	0.0264	TRUE
COL5A3	OK	9.29	9.97	830.38	0.69	0.22	0.0264	TRUE
DIRAS1	OK	11.43	10.69	2159.48	-0.73	0.24	0.0264	TRUE
EIF4A2	OK	13.88	13.34	12550.4	-0.54	0.17	0.0264	TRUE
ELAVL2	OK	10.14	8.79	760.05	-1.35	0.44	0.0264	TRUE
INSIG2	OK	9.57	9	626.53	-0.57	0.18	0.0264	TRUE
LOC105371492	OK	2.87	4.5	15.58	1.63	0.53	0.0264	TRUE
PROS1	OK	8.12	9.97	666.45	1.85	0.6	0.0264	TRUE
RRAS	OK	6.59	7.59	147.91	1	0.32	0.0264	TRUE
SMAD6	OK	5.61	6.86	85.26	1.25	0.41	0.0264	TRUE
SOWAHB	OK	5.79	3.24	30.56	-2.54	0.83	0.0264	TRUE
SRGN	OK	7.62	8.53	289.4	0.91	0.3	0.0264	TRUE
TMX1	OK	8.12	8.56	332.1	0.44	0.14	0.0264	TRUE
VDAC3	OK	11.48	10.94	2382.75	-0.54	0.18	0.0264	TRUE
MCRIP2	OK	7.4	8.45	265.67	1.05	0.34	0.0265	TRUE
RPL21P28	OK	6.84	7.44	146.42	0.6	0.19	0.0265	TRUE
VPS4A	OK	11.08	10.88	2009.15	-0.2	0.06	0.0265	TRUE
CLCN6	OK	10.47	10.16	1268.06	-0.31	0.1	0.0266	TRUE
CLSTN1	OK	13.78	13.24	11714.3	-0.55	0.18	0.0266	TRUE
KCNJ9	OK	11.89	10.89	2771.01	-1	0.32	0.0266	TRUE
KIAA1161	OK	10.27	11.18	1814.91	0.91	0.29	0.0266	TRUE
MAP2K1	OK	12.44	11.55	4175.44	-0.89	0.29	0.0266	TRUE
NPIPA3	OK	2.87	5.82	33.86	2.95	0.96	0.0266	TRUE
CDK20	OK	8.93	8.25	388.66	-0.69	0.22	0.0267	TRUE
COL18A1	OK	8.07	9.08	414.53	1.01	0.33	0.0267	TRUE
HYAL2	OK	7.73	8.62	309.2	0.89	0.29	0.0267	TRUE
BHMT	OK	5.5	4.09	30.03	-1.4	0.46	0.0268	TRUE
CT45A10	OK	1.18	4.07	10.09	2.89	0.94	0.0268	TRUE
EPS8	OK	8.59	9.18	489.34	0.58	0.19	0.0268	TRUE
FBXL7	OK	8.43	9.32	502.76	0.89	0.29	0.0268	TRUE
LOC105374455	OK	3.81	1.42	7.92	-2.39	0.78	0.0268	TRUE
PRDX2	OK	12.01	11.65	3636.74	-0.36	0.12	0.0268	TRUE
PSMD3	OK	10.55	10.18	1313.75	-0.37	0.12	0.0268	TRUE
RAB11FIP1	OK	6.34	8.08	182.97	1.74	0.57	0.0268	TRUE
RALA	OK	10.54	10.3	1365.39	-0.23	0.08	0.0268	TRUE
SLC12A5	OK	12.33	11.49	3923.2	-0.85	0.28	0.0268	TRUE
VANGL1	OK	6.37	6.99	106.7	0.62	0.2	0.0268	TRUE
ACSF2	OK	6.92	7.82	177.63	0.9	0.29	0.0269	TRUE
RRNAD1	OK	7.43	8.11	228.03	0.68	0.22	0.0269	TRUE
ZNF564	OK	6.67	7.11	121.08	0.44	0.14	0.0269	TRUE
EFCAB12	OK	4.88	6.26	54.98	1.38	0.45	0.0271	TRUE
FGF14	OK	9.48	8.6	538	-0.88	0.29	0.0271	TRUE
LOC102723670	OK	2.85	4.41	14.77	1.56	0.51	0.0271	TRUE
LOC105374338	OK	8.52	7.83	292.09	-0.69	0.22	0.0271	TRUE
NUDCD3	OK	12.01	11.53	3499.4	-0.49	0.16	0.0271	TRUE
NXPH2	OK	7.91	6.63	164.55	-1.29	0.42	0.0271	TRUE
PDCD2	OK	9.2	8.82	515.16	-0.38	0.12	0.0271	TRUE
SMKR1	OK	6.73	6.21	88.77	-0.52	0.17	0.0271	TRUE
ANXA11	OK	10.66	10.16	1360.92	-0.5	0.16	0.0272	TRUE
ARHGAP19	OK	7.41	7.92	208.82	0.51	0.17	0.0272	TRUE
ARID5A	OK	6.78	7.78	169.32	1.01	0.33	0.0272	TRUE
CYP27C1	OK	2.41	4.01	11.11	1.6	0.52	0.0272	TRUE
EPM2AIP1	OK	10.44	10.04	1207.99	-0.39	0.13	0.0272	TRUE
FOXK2	OK	10.2	9.92	1063.09	-0.28	0.09	0.0272	TRUE
FZD8	OK	7.08	8.29	231.45	1.21	0.4	0.0272	TRUE
HDAC7	OK	7.76	8.64	315.11	0.88	0.29	0.0272	TRUE
LOC107986865	OK	1.89	3.93	9.9	2.04	0.67	0.0272	TRUE
NIT2	OK	8.36	7.71	263.95	-0.65	0.21	0.0272	TRUE
PPARA	OK	8.42	9.3	498.43	0.88	0.29	0.0272	TRUE
RNF114	OK	9.38	9.96	844.57	0.58	0.19	0.0272	TRUE
SAT1	OK	10.27	11.06	1717.86	0.79	0.26	0.0272	TRUE
SLC27A1	OK	9.16	10.05	835.04	0.89	0.29	0.0272	TRUE
SNAPIN	OK	8.51	8.84	415.88	0.33	0.11	0.0272	TRUE
UNC5D	OK	9.22	7.96	409.14	-1.25	0.41	0.0272	TRUE
WDR93	OK	3.5	4.92	21.51	1.41	0.46	0.0272	TRUE
CADM3	OK	13.37	12.6	8239.69	-0.77	0.25	0.0273	TRUE
GABARAPL1	OK	13.04	12.15	6328.45	-0.88	0.29	0.0273	TRUE
IQSEC2	OK	11.45	10.97	2369.75	-0.49	0.16	0.0273	TRUE
JPH2	OK	4.25	5.51	33.4	1.26	0.41	0.0273	TRUE
RN7SK	OK	6.85	8.14	204.96	1.29	0.42	0.0273	TRUE
RPS27	OK	11.42	12.18	3766.54	0.76	0.25	0.0273	TRUE
SLC2A1	OK	10.36	11.15	1829.35	0.79	0.26	0.0273	TRUE
VWA3B	OK	4.89	6.37	58.3	1.48	0.48	0.0273	TRUE
ADIRF	OK	8.89	9.72	672.56	0.83	0.27	0.0274	TRUE
AMT	OK	6.64	7.41	137.42	0.77	0.25	0.0274	TRUE
CELF3	OK	11.56	11.13	2601.2	-0.44	0.14	0.0274	TRUE
CORO1A	OK	10.29	9.55	982.33	-0.74	0.24	0.0274	TRUE
CRY2	OK	11.03	10.67	1841.18	-0.36	0.12	0.0274	TRUE
EFEMP2	OK	8.29	9.01	421.49	0.72	0.24	0.0274	TRUE
FKBP1A	OK	12.6	12.1	5226.39	-0.5	0.16	0.0274	TRUE
OLFML2A	OK	6.17	6.97	100.57	0.8	0.26	0.0274	TRUE
PKD2	OK	8.41	8.89	412.03	0.48	0.16	0.0274	TRUE
SQRDL	OK	6.04	6.94	96.78	0.9	0.3	0.0274	TRUE
ELAVL1	OK	10.52	10.27	1341.8	-0.25	0.08	0.0275	TRUE
EMILIN1	OK	6.12	7.08	104.71	0.96	0.31	0.0275	TRUE
GNL3	OK	9.42	8.95	581.48	-0.47	0.15	0.0275	TRUE
HADHA	OK	10.67	11.14	1970.9	0.47	0.15	0.0275	TRUE
PARD6G	OK	5.5	6.28	62.83	0.78	0.26	0.0275	TRUE
ROR1	OK	4.63	5.61	37.67	0.98	0.32	0.0275	TRUE
SYTL3	OK	4.32	6.41	55.01	2.09	0.69	0.0275	TRUE
ABHD5	OK	8.26	8.63	355.51	0.37	0.12	0.0277	TRUE
AFAP1-AS1	OK	4.77	1.95	14.71	-2.83	0.93	0.0277	TRUE
FAM3C	OK	11.68	10.65	2379.42	-1.04	0.34	0.0277	TRUE
ZFAND4	OK	6.69	7.29	132.23	0.6	0.2	0.0277	TRUE
ELK3	OK	6.92	7.54	156.1	0.62	0.2	0.0278	TRUE
RPS18	OK	12.18	12.79	5951.15	0.61	0.2	0.0278	TRUE
UBE2E2	OK	10.2	9.74	1003.25	-0.47	0.15	0.0278	TRUE
BRINP1	OK	11.39	10.79	2195.24	-0.61	0.2	0.0279	TRUE
LEF1	OK	6.97	7.94	189.85	0.97	0.32	0.0279	TRUE
ADAM11	OK	11.14	10.48	1808.74	-0.65	0.22	0.028	TRUE
ADAMTS8	OK	8.45	7.6	265.69	-0.85	0.28	0.028	TRUE
ANKRD52	OK	10.21	9.79	1023.9	-0.42	0.14	0.028	TRUE
ATAD3C	OK	5.23	6.76	75.74	1.53	0.5	0.028	TRUE
C22orf24	OK	5.33	3.96	26.94	-1.37	0.45	0.028	TRUE
CALD1	OK	9.92	10.54	1248.22	0.62	0.2	0.028	TRUE
COMT	OK	10.13	10.7	1414.96	0.57	0.19	0.028	TRUE
DNER	OK	11.78	12.1	3996.61	0.32	0.1	0.028	TRUE
ETV4	OK	4.2	5.6	34.55	1.4	0.46	0.028	TRUE
FLT1	OK	9.6	10.39	1077.73	0.79	0.26	0.028	TRUE
FRZB	OK	7.63	8.89	345.89	1.26	0.41	0.028	TRUE
GLUL	OK	13.96	14.63	20982.8	0.67	0.22	0.028	TRUE
LOC102724731	OK	3.84	5.1	25.05	1.26	0.41	0.028	TRUE
MITF	OK	7.28	8.09	219.06	0.81	0.27	0.028	TRUE
MOB3C	OK	6.92	8.01	195.05	1.09	0.36	0.028	TRUE
NUP160	OK	7.66	8.07	237.84	0.4	0.13	0.028	TRUE
PPP2CA	OK	12.4	11.85	4478.84	-0.54	0.18	0.028	TRUE
PRKACB	OK	13.25	12.54	7702.85	-0.71	0.24	0.028	TRUE
TST	OK	7.59	8.36	265.33	0.77	0.25	0.028	TRUE
VASP	OK	7.14	8.05	208.16	0.91	0.3	0.028	TRUE
RNF41	OK	10.64	10.05	1304.94	-0.59	0.19	0.0281	TRUE
CGNL1	OK	9.2	10.04	838.64	0.84	0.28	0.0282	TRUE
HSPG2	OK	6.51	7.57	144.38	1.06	0.35	0.0282	TRUE
LOC100287808	OK	4.86	3.71	20.39	-1.15	0.38	0.0282	TRUE
LOC105377068	OK	4.05	2.26	10.21	-1.79	0.59	0.0282	TRUE
MDH1	OK	13.16	12.36	7053.37	-0.81	0.27	0.0282	TRUE
PAK7	OK	9.16	8.11	413.54	-1.05	0.35	0.0282	TRUE
PPP2R1A	OK	13.22	12.84	8348.3	-0.38	0.12	0.0282	TRUE
PSMD2	OK	11.42	11	2364.88	-0.42	0.14	0.0282	TRUE
RBP7	OK	5.89	7.17	104.78	1.28	0.42	0.0282	TRUE
SLC25A29	OK	9.83	10.76	1353.86	0.93	0.31	0.0282	TRUE
LOC107984886	OK	1.75	3.34	7.02	1.59	0.52	0.0283	TRUE
MSRB2	OK	8.71	9.14	497.35	0.43	0.14	0.0283	TRUE
TGFB2-OT1	OK	7.2	7.98	204.02	0.79	0.26	0.0283	TRUE
ACADS	OK	7.18	7.82	188.56	0.65	0.21	0.0285	TRUE
ADAM33	OK	5.45	6.66	74.48	1.21	0.4	0.0285	TRUE
AKT2	OK	9.66	10.23	1021.91	0.57	0.19	0.0286	TRUE
ARHGDIG	OK	10.85	10.26	1513.84	-0.58	0.19	0.0286	TRUE
FAM231D	OK	5.66	6.22	63.39	0.56	0.19	0.0286	TRUE
FXYD1	OK	9.4	10.32	1001.84	0.93	0.31	0.0286	TRUE
EID2	OK	9.19	8.51	466.81	-0.68	0.22	0.0287	TRUE
ABL1	OK	10.09	10.68	1386.54	0.6	0.2	0.0288	TRUE
CDC26	OK	7.34	7.81	195.58	0.47	0.15	0.0288	TRUE
CSMD1	OK	9.54	8.79	582.9	-0.75	0.25	0.0288	TRUE
ECHDC3	OK	4.43	6.12	47.42	1.69	0.56	0.0288	TRUE
EFNB3	OK	11.14	10.31	1722.33	-0.83	0.28	0.0288	TRUE
FAM133A	OK	6.88	6.01	89.13	-0.87	0.29	0.0288	TRUE
IFI27	OK	8.61	9.98	724.49	1.37	0.45	0.0288	TRUE
IGFBP2	OK	7.17	8.44	253.78	1.27	0.42	0.0288	TRUE
KLHL35	OK	6.82	6.24	92.63	-0.58	0.19	0.0288	TRUE
LOC107986298	OK	8.05	8.97	391.36	0.92	0.3	0.0288	TRUE
MEIS1	OK	6.78	7.81	171.5	1.03	0.34	0.0288	TRUE
MICA	OK	5.87	6.89	90.92	1.02	0.34	0.0288	TRUE
MXI1	OK	10.37	11	1712.88	0.62	0.21	0.0288	TRUE
MYOT	OK	5.2	6.29	59.25	1.09	0.36	0.0288	TRUE
OTUD7B	OK	8.6	9.27	511.73	0.67	0.22	0.0288	TRUE
PIEZO1	OK	7.44	8.46	268.97	1.02	0.34	0.0288	TRUE
RALGPS1	OK	10	9.62	896.57	-0.39	0.13	0.0288	TRUE
RBM38	OK	7.74	8.65	314.74	0.9	0.3	0.0288	TRUE
SLC22A3	OK	5.31	6.39	63.62	1.08	0.36	0.0288	TRUE
SUSD2	OK	4.19	5.2	28.2	1.01	0.33	0.0288	TRUE
TCEAL6	OK	9.35	8.38	480.88	-0.97	0.32	0.0288	TRUE
VEGFB	OK	9.45	10.31	1006.43	0.86	0.28	0.0288	TRUE
CCL19	OK	3.87	5.66	33.9	1.79	0.59	0.029	TRUE
EGR3	OK	10.56	9.74	1158.01	-0.83	0.27	0.029	TRUE
NCALD	OK	12.49	11.38	4088.7	-1.11	0.37	0.0291	TRUE
SNTB1	OK	7.83	8.82	347.86	0.98	0.33	0.0291	TRUE
TUBA4A	OK	12.19	11.24	3458.15	-0.95	0.32	0.0291	TRUE
ZIC4	OK	5.54	6.86	83.8	1.32	0.44	0.0291	TRUE
BNIP2	OK	8.85	9.32	557.22	0.47	0.15	0.0292	TRUE
C2orf80	OK	9.5	8.64	549.83	-0.86	0.29	0.0292	TRUE
CD8A	OK	6.59	6.09	81.18	-0.51	0.17	0.0292	TRUE
CTNS	OK	6.93	7.55	157.06	0.61	0.2	0.0292	TRUE
CTSZ	OK	8.68	9.45	566.25	0.77	0.26	0.0292	TRUE
MAGT1	OK	8.82	9.5	598.67	0.68	0.23	0.0292	TRUE
RTP1	OK	4.75	3.03	16.85	-1.73	0.57	0.0292	TRUE
SLC7A9	OK	2.25	4.33	13.06	2.08	0.69	0.0292	TRUE
FBXO16	OK	6.25	5.21	55.02	-1.04	0.34	0.0293	TRUE
TSPYL1	OK	12.75	12.05	5473.69	-0.7	0.23	0.0293	TRUE
RARRES3	OK	7.13	8.31	235.75	1.19	0.39	0.0294	TRUE
SGPP2	OK	9.42	8.83	560.37	-0.59	0.2	0.0294	TRUE
CLEC1A	OK	3.91	5.11	25.56	1.2	0.4	0.0295	TRUE
IL16	OK	5.06	6.11	52.49	1.05	0.35	0.0295	TRUE
RPS12	OK	11.66	12.29	4197.19	0.63	0.21	0.0295	TRUE
RTN3	OK	14.85	14.17	23511.7	-0.68	0.23	0.0295	TRUE
SERPINA5	OK	1.27	4.1	10.35	2.83	0.94	0.0295	TRUE
VIM-AS1	OK	2.13	3.67	8.87	1.54	0.51	0.0295	TRUE
VWA5A	OK	9.08	8.49	443.1	-0.58	0.19	0.0295	TRUE
BDNF	OK	9.81	8.64	628.48	-1.16	0.39	0.0296	TRUE
CYP4F24P	OK	3.59	5.55	30.68	1.96	0.65	0.0296	TRUE
ANG	OK	2.99	4.48	15.67	1.48	0.49	0.0297	TRUE
BTBD10	OK	10.5	9.74	1125.52	-0.76	0.25	0.0297	TRUE
COPG1	OK	10.96	10.56	1733.3	-0.41	0.14	0.0297	TRUE
FMO4	OK	4.23	5.26	29.37	1.03	0.34	0.0297	TRUE
LOC107986344	OK	2.29	3.74	9.43	1.45	0.48	0.0297	TRUE
NDEL1	OK	10.06	9.45	870.01	-0.62	0.21	0.0297	TRUE
TCN2	OK	7.29	8.3	241.75	1.01	0.34	0.0297	TRUE
ANKRD40	OK	11.16	11.84	3029.81	0.69	0.23	0.0298	TRUE
CAT	OK	9.02	9.65	672	0.63	0.21	0.0298	TRUE
FOS	OK	8.95	10.74	1151	1.79	0.6	0.0298	TRUE
HNRNPF	OK	9.58	10.09	943.05	0.51	0.17	0.0298	TRUE
MDFI	OK	5.51	7.01	90.24	1.5	0.5	0.0298	TRUE
MTCH1	OK	13.05	12.59	7238.33	-0.46	0.15	0.0298	TRUE
NCBP3	OK	8.69	9.08	482.39	0.4	0.13	0.0298	TRUE
NECAB2	OK	9.76	8.78	636.17	-0.98	0.33	0.0298	TRUE
NUP37	OK	5.72	6.17	62.95	0.45	0.15	0.0298	TRUE
PLD3	OK	13.12	12.47	7163.76	-0.64	0.21	0.0298	TRUE
PNMA1	OK	11.94	11.36	3230.54	-0.59	0.2	0.0298	TRUE
PPP1R14B	OK	8.06	9	398.91	0.94	0.31	0.0298	TRUE
PRCC	OK	9.74	9.54	797.13	-0.2	0.07	0.0298	TRUE
PRDM16	OK	7.05	7.96	195.35	0.91	0.3	0.0298	TRUE
SYP	OK	14.15	13.22	13535.3	-0.94	0.31	0.0298	TRUE
AAGAB	OK	9.84	9.26	751.57	-0.58	0.19	0.0299	TRUE
ARMCX2	OK	10.17	9.72	988.62	-0.45	0.15	0.0299	TRUE
ASNS	OK	10.97	10.46	1682.12	-0.51	0.17	0.0299	TRUE
C10orf35	OK	9.3	8.6	500.21	-0.7	0.23	0.0299	TRUE
C1orf198	OK	10.71	11.51	2349.17	0.8	0.27	0.0299	TRUE
KDELC1	OK	4.65	5.46	35.37	0.81	0.27	0.0299	TRUE
KLHL18	OK	8.83	8.3	378.79	-0.53	0.18	0.0299	TRUE
NOTCH3	OK	8.9	9.74	678.97	0.84	0.28	0.0299	TRUE
PPP1R18	OK	7.7	8.53	294.95	0.83	0.28	0.0299	TRUE
RAB3A	OK	12.61	11.83	4852.89	-0.78	0.26	0.0299	TRUE
RYK	OK	8.23	8.74	368.51	0.51	0.17	0.0299	TRUE
RYR2	OK	11.22	10.22	1742.72	-1	0.33	0.0299	TRUE
SLC2A6	OK	8.58	8.15	328.97	-0.43	0.14	0.0299	TRUE
WDR78	OK	6.04	7.14	106.44	1.11	0.37	0.0299	TRUE
ZCCHC17	OK	10.7	10.26	1425.59	-0.44	0.15	0.0299	TRUE
LOC105371008	OK	3.63	4.82	20.97	1.19	0.4	0.03	TRUE
ZNF436	OK	9.66	9.08	666.09	-0.58	0.19	0.03	TRUE
ANGPTL2	OK	8.21	9.08	429.42	0.87	0.29	0.0301	TRUE
NRCAM	OK	13.01	12.27	6463.87	-0.74	0.25	0.0301	TRUE
PMS2P5	OK	7.18	6.58	118.3	-0.6	0.2	0.0301	TRUE
TTC7A	OK	7.94	8.91	372.77	0.98	0.33	0.0302	TRUE
FLNA	OK	10.08	10.93	1552.17	0.86	0.29	0.0303	TRUE
BRE-AS1	OK	4.51	6.15	48.79	1.64	0.55	0.0304	TRUE
GAS7	OK	13.04	12.41	6822.05	-0.63	0.21	0.0304	TRUE
LL22NC03-13G6.2	OK	6.36	2.67	41.38	-3.69	1.23	0.0304	TRUE
MIMT1	OK	4.92	3.37	19.53	-1.55	0.52	0.0304	TRUE
PTGR2	OK	7.89	8.34	283.67	0.45	0.15	0.0304	TRUE
TGFBR3	OK	7.78	8.52	299.5	0.74	0.25	0.0304	TRUE
ZNF395	OK	8.54	9.23	495.4	0.69	0.23	0.0304	TRUE
ANKRD34A	OK	9.34	8.81	540.59	-0.54	0.18	0.0305	TRUE
ATP6V0A1	OK	12.56	12.02	5009.66	-0.54	0.18	0.0305	TRUE
C5orf64	OK	5.72	6.62	77.32	0.9	0.3	0.0305	TRUE
CD164	OK	10.46	10.9	1676.38	0.44	0.15	0.0305	TRUE
CHSY1	OK	8.03	8.59	328.2	0.56	0.19	0.0305	TRUE
DCTPP1	OK	8.22	7.64	245.56	-0.58	0.19	0.0305	TRUE
LOC107986165	OK	-0.89	3.7	7.25	4.59	1.54	0.0305	TRUE
LOC107987266	OK	0.12	2.74	4.1	2.61	0.88	0.0305	TRUE
LPIN3	OK	4.61	6.06	47.2	1.45	0.48	0.0305	TRUE
MB21D2	OK	7.28	6.54	121.65	-0.74	0.25	0.0305	TRUE
NID1	OK	6.97	7.75	174.04	0.78	0.26	0.0305	TRUE
POU3F2	OK	8.46	9.11	459.52	0.65	0.22	0.0305	TRUE
PSMD13	OK	10.38	10.08	1198.2	-0.31	0.1	0.0305	TRUE
CDH13	OK	10.35	9.11	897.94	-1.24	0.42	0.0306	TRUE
CLIP3	OK	13.08	12.59	7300.16	-0.49	0.16	0.0306	TRUE
CRTAC1	OK	8.63	7.75	298.9	-0.89	0.3	0.0306	TRUE
FAM216A	OK	8.68	8.04	331.3	-0.64	0.22	0.0306	TRUE
HS3ST4	OK	9.7	8.73	610.55	-0.97	0.33	0.0306	TRUE
KDSR	OK	9.71	10.04	952.05	0.33	0.11	0.0306	TRUE
MAFF	OK	5.13	6.65	70.36	1.53	0.51	0.0306	TRUE
MGME1	OK	6.68	7.26	129.84	0.57	0.19	0.0306	TRUE
NES	OK	9.3	10.11	887.69	0.81	0.27	0.0306	TRUE
OSBPL9	OK	9.04	9.51	635.22	0.46	0.15	0.0306	TRUE
TBC1D22B	OK	8.8	8.45	394.29	-0.35	0.12	0.0306	TRUE
UPP1	OK	7.45	8.38	260.13	0.93	0.31	0.0306	TRUE
ZNF324	OK	7.87	7.35	196.15	-0.52	0.17	0.0306	TRUE
ALS2CR12	OK	3.87	5.23	26.89	1.36	0.46	0.0307	TRUE
COG1	OK	10.28	9.63	998.82	-0.65	0.22	0.0307	TRUE
LRFN5	OK	9.47	8.66	544.6	-0.82	0.27	0.0307	TRUE
PLOD3	OK	8.12	9.27	462.01	1.15	0.39	0.0307	TRUE
SH3BP2	OK	8.46	9.31	504.88	0.85	0.29	0.0307	TRUE
SLC16A9	OK	7.84	9.12	405.84	1.28	0.43	0.0307	TRUE
TEF	OK	11.62	11.15	2674.86	-0.47	0.16	0.0307	TRUE
B3GNT7	OK	7.02	8	197.67	0.98	0.33	0.0308	TRUE
BRE	OK	9.53	8.99	613.66	-0.54	0.18	0.0308	TRUE
EHD2	OK	7.59	8.49	283.31	0.9	0.3	0.0308	TRUE
FAM168B	OK	12.37	11.99	4638.76	-0.38	0.13	0.0308	TRUE
GYLTL1B	OK	-2.23	4.8	15.12	7.03	2.36	0.0308	TRUE
LINC01011	OK	5.6	6.22	62.46	0.61	0.21	0.0308	TRUE
LINC01089	OK	6.1	7.33	118.17	1.23	0.41	0.0308	TRUE
LTBP3	OK	9.46	10.02	882.89	0.55	0.19	0.0308	TRUE
MAP3K15	OK	2.37	5.16	21.65	2.79	0.94	0.0308	TRUE
MSRB3	OK	8.21	8.92	396.69	0.71	0.24	0.0308	TRUE
MYCBPAP	OK	3.25	4.67	18.13	1.42	0.48	0.0308	TRUE
PCSK2	OK	11.02	9.87	1462.68	-1.15	0.39	0.0308	TRUE
PXDN	OK	6.71	7.7	159.88	0.99	0.33	0.0308	TRUE
SDR42E2	OK	0.65	2.74	4.33	2.1	0.7	0.0308	TRUE
SGPL1	OK	9.15	9.69	706.06	0.53	0.18	0.0308	TRUE
WIPI1	OK	6.65	7.32	132.33	0.66	0.22	0.0308	TRUE
ZIC2	OK	7.45	8.43	266.76	0.99	0.33	0.0308	TRUE
LOC101926935	OK	5.02	6.31	57.62	1.29	0.43	0.0309	TRUE
PSMD5	OK	8.8	8.47	396.2	-0.33	0.11	0.0309	TRUE
APBA2	OK	12	11.52	3475.31	-0.47	0.16	0.0311	TRUE
BEND6	OK	10.1	9.32	848.84	-0.78	0.26	0.0311	TRUE
FZD5	OK	5.98	7.06	101.04	1.08	0.36	0.0311	TRUE
GPR83	OK	9.27	8.24	447.76	-1.03	0.35	0.0311	TRUE
HSDL1	OK	10.24	9.68	999.33	-0.56	0.19	0.0311	TRUE
KCNK1	OK	10.45	9.66	1083.36	-0.79	0.27	0.0311	TRUE
LARP1	OK	12.35	11.87	4429.41	-0.48	0.16	0.0311	TRUE
LIMS1	OK	7.5	7.99	220.51	0.49	0.16	0.0311	TRUE
LOC105370266	OK	4.5	3.04	14.89	-1.46	0.49	0.0311	TRUE
LOC105376387	OK	0.51	2.45	3.61	1.94	0.65	0.0311	TRUE
SELENBP1	OK	8.85	9.63	639.56	0.78	0.26	0.0311	TRUE
SHISA9	OK	10.03	9.18	795.92	-0.85	0.29	0.0311	TRUE
SLC2A4RG	OK	7.4	8.28	245.09	0.87	0.29	0.0311	TRUE
USP11	OK	12.34	11.77	4276.67	-0.57	0.19	0.0311	TRUE
ZNF662	OK	6.75	7.35	137.85	0.6	0.2	0.0311	TRUE
BHLHB9	OK	9.71	8.72	614.42	-1	0.34	0.0312	TRUE
GNG3	OK	12.02	11.32	3293.5	-0.71	0.24	0.0312	TRUE
GRIN3A	OK	9.17	7.66	375.94	-1.51	0.51	0.0312	TRUE
CC2D2A	OK	7.69	8.18	251.66	0.5	0.17	0.0313	TRUE
CTDSP1	OK	9.1	9.96	790.06	0.85	0.29	0.0313	TRUE
HTR5A	OK	8.42	7.32	244.37	-1.11	0.37	0.0313	TRUE
SGSM1	OK	9.87	9.26	762.78	-0.61	0.21	0.0313	TRUE
SPSB1	OK	7.28	8.36	248.96	1.08	0.36	0.0313	TRUE
SRRM4	OK	10.04	9.26	814.92	-0.78	0.26	0.0313	TRUE
TMEM35A	OK	10.88	9.98	1411.21	-0.9	0.3	0.0313	TRUE
BAG4	OK	10.35	9.55	1007.66	-0.81	0.27	0.0314	TRUE
CCK	OK	10.72	9.66	1212.49	-1.05	0.36	0.0314	TRUE
EFTUD2	OK	9.95	9.55	860.12	-0.39	0.13	0.0314	TRUE
PTPRJ	OK	10.17	9.83	1021.87	-0.34	0.11	0.0314	TRUE
SLC36A1	OK	8.75	8	336.8	-0.76	0.26	0.0314	TRUE
VAMP8	OK	5.41	7.04	90.36	1.63	0.55	0.0314	TRUE
LOC401320	OK	6.93	7.57	158.87	0.65	0.22	0.0315	TRUE
MBLAC2	OK	9.39	8.59	516.28	-0.8	0.27	0.0315	TRUE
NMI	OK	5.18	6.43	63.29	1.26	0.42	0.0315	TRUE
OLFM3	OK	9.59	8.22	517.03	-1.37	0.46	0.0315	TRUE
SKA2	OK	9.3	9.65	723.51	0.34	0.12	0.0315	TRUE
SLC9C2	OK	2.34	3.85	10.12	1.51	0.51	0.0315	TRUE
UBA1	OK	12.02	11.78	3804.68	-0.24	0.08	0.0315	TRUE
SLC38A10	OK	8.65	9.13	486.57	0.48	0.16	0.0316	TRUE
AMIGO1	OK	10.66	10	1297.87	-0.67	0.23	0.0317	TRUE
C10orf54	OK	8.71	9.79	669.34	1.08	0.36	0.0317	TRUE
LECT1	OK	4.74	5.64	39.23	0.9	0.3	0.0317	TRUE
RRAGB	OK	9.45	8.82	566.35	-0.63	0.21	0.0317	TRUE
RRP36	OK	8.4	8.07	300.26	-0.32	0.11	0.0317	TRUE
SPTBN4	OK	10.53	10.01	1234.22	-0.52	0.17	0.0317	TRUE
TPD52L1	OK	8.73	9.79	671.28	1.05	0.36	0.0317	TRUE
TREX1	OK	7.09	7.76	179.61	0.67	0.23	0.0317	TRUE
TSPAN7	OK	13.95	13.48	13487	-0.47	0.16	0.0317	TRUE
FAM217B	OK	10.08	9.52	894.49	-0.55	0.19	0.0318	TRUE
GRP	OK	7.75	6.33	142.44	-1.42	0.48	0.0318	TRUE
LOC107984220	OK	4.85	5.91	45.75	1.07	0.36	0.0318	TRUE
TBC1D24	OK	10.16	9.62	951.75	-0.53	0.18	0.0318	TRUE
FAM46B	OK	2.2	3.96	10.49	1.76	0.6	0.0319	TRUE
IFRD2	OK	6.97	7.85	182.65	0.88	0.3	0.0319	TRUE
NRSN2	OK	11.79	11.31	3002.86	-0.47	0.16	0.0319	TRUE
OFD1	OK	7.65	8.5	287.77	0.85	0.29	0.0319	TRUE
PHF23	OK	9.28	8.93	549.22	-0.35	0.12	0.0319	TRUE
RAP2B	OK	10.35	9.73	1059.6	-0.62	0.21	0.0319	TRUE
S1PR3	OK	6.74	7.63	155.53	0.89	0.3	0.0319	TRUE
SMIM13	OK	11.15	10.6	1885.51	-0.56	0.19	0.0319	TRUE
CDKN2C	OK	6.34	7.24	118.87	0.9	0.3	0.032	TRUE
HFE	OK	4.3	5.44	32.56	1.14	0.39	0.032	TRUE
TRDN	OK	3.49	5.38	27.65	1.89	0.64	0.032	TRUE
FKBP10	OK	7.91	8.76	343.65	0.85	0.29	0.0321	TRUE
GGT5	OK	7.06	8.24	225.06	1.18	0.4	0.0321	TRUE
HEYL	OK	6.29	7.52	134.59	1.23	0.42	0.0321	TRUE
LINC00202-1	OK	4.87	6.18	52.51	1.31	0.44	0.0321	TRUE
NECAP2	OK	8.15	9.01	408.78	0.87	0.29	0.0321	TRUE
PLD2	OK	7.7	8.47	287.37	0.77	0.26	0.0321	TRUE
PPM1H	OK	10.78	10.27	1477.11	-0.51	0.17	0.0321	TRUE
PSMB8	OK	7.17	8.4	247.58	1.23	0.42	0.0321	TRUE
RBM4B	OK	8.18	8.92	394.04	0.73	0.25	0.0321	TRUE
SLC16A1	OK	9.53	10.56	1153.43	1.03	0.35	0.0321	TRUE
SLC5A7	OK	4.12	1.95	10.11	-2.17	0.73	0.0321	TRUE
TLR9	OK	3.55	5.08	23.64	1.53	0.52	0.0321	TRUE
ARG2	OK	8.56	7.53	274.07	-1.03	0.35	0.0323	TRUE
LRRC8B	OK	11.37	10.56	2039.02	-0.81	0.27	0.0323	TRUE
STAT3	OK	9.87	10.33	1125.96	0.47	0.16	0.0323	TRUE
CALY	OK	10.68	10.01	1309.22	-0.67	0.23	0.0324	TRUE
RNF130	OK	10.96	11.7	2705.31	0.74	0.25	0.0324	TRUE
SYNE2	OK	8.55	9.55	577.56	1	0.34	0.0324	TRUE
CSMD2	OK	8.82	8.32	379.98	-0.5	0.17	0.0325	TRUE
FERMT1	OK	6.22	6.89	98.31	0.67	0.23	0.0325	TRUE
KIAA1107	OK	10	8.94	738.59	-1.06	0.36	0.0325	TRUE
LMX1A	OK	1.74	5.75	30.56	4.01	1.36	0.0325	TRUE
GPR17	OK	8.81	10.05	778.89	1.24	0.42	0.0326	TRUE
KIAA2022	OK	9.5	8.45	522.78	-1.05	0.36	0.0326	TRUE
LOC100996573	OK	4.38	5.76	38.82	1.39	0.47	0.0326	TRUE
MLLT11	OK	12.56	11.56	4416.15	-1	0.34	0.0326	TRUE
TRAM2	OK	6.18	6.96	100.59	0.78	0.27	0.0326	TRUE
TRIO	OK	11.09	10.61	1849.49	-0.48	0.16	0.0327	TRUE
B4GAT1	OK	12.55	11.88	4790.68	-0.67	0.23	0.0328	TRUE
CACNA1D	OK	8.38	7.73	268.62	-0.65	0.22	0.0328	TRUE
EPHB4	OK	5.82	6.86	88.64	1.04	0.35	0.0328	TRUE
MLIP	OK	7.13	5.65	91.59	-1.48	0.5	0.0328	TRUE
RABGGTA	OK	8.27	7.89	270.43	-0.37	0.13	0.0328	TRUE
TCF12	OK	10.1	10.6	1343.11	0.5	0.17	0.0328	TRUE
TRIM37	OK	11.56	10.66	2267.46	-0.9	0.3	0.0328	TRUE
UBE2V1	OK	11.36	10.91	2247.5	-0.45	0.15	0.0328	TRUE
ATP6V1E1	OK	12.46	11.88	4637.46	-0.58	0.2	0.0329	TRUE
BCL6B	OK	5.22	6.19	56.49	0.97	0.33	0.0329	TRUE
C11orf70	OK	4.66	5.95	44.89	1.28	0.44	0.0329	TRUE
C7orf49	OK	8.3	8.83	389.81	0.52	0.18	0.0329	TRUE
CNPY4	OK	6.87	7.47	148.99	0.6	0.2	0.0329	TRUE
PAK2	OK	10.02	10.37	1189.9	0.35	0.12	0.0329	TRUE
PTRF	OK	9.59	10.53	1151.24	0.93	0.32	0.0329	TRUE
SUGCT	OK	4.65	5.65	38.71	1	0.34	0.0329	TRUE
ZMAT2	OK	11.07	10.48	1760.04	-0.59	0.2	0.0329	TRUE
GALK1	OK	6.04	6.72	87.11	0.68	0.23	0.033	TRUE
HECW1	OK	8.94	7.6	331.16	-1.35	0.46	0.033	TRUE
HMGA1	OK	9.73	9.33	738.02	-0.41	0.14	0.033	TRUE
PCAT19	OK	4.93	6.44	60.74	1.51	0.51	0.033	TRUE
PKI55	OK	10.28	9.67	1014.73	-0.61	0.21	0.033	TRUE
SLITRK3	OK	9.26	8.55	484.53	-0.7	0.24	0.033	TRUE
ADAMTS3	OK	6.69	5.8	77.59	-0.89	0.3	0.0331	TRUE
NDRG1	OK	11.76	12.6	4935.46	0.84	0.29	0.0332	TRUE
NPHP3	OK	7.38	7.93	207.7	0.55	0.19	0.0332	TRUE
ORC2	OK	8.45	8.17	316.68	-0.28	0.1	0.0332	TRUE
PLIN5	OK	5.88	7.04	97.95	1.15	0.39	0.0332	TRUE
SLC43A3	OK	6.11	7.08	104.88	0.98	0.33	0.0332	TRUE
SOX8	OK	10.31	11.41	2052.94	1.1	0.37	0.0332	TRUE
SULT4A1	OK	12.28	11.53	3882.45	-0.75	0.26	0.0332	TRUE
TCAF1	OK	12.13	11.34	3460.45	-0.79	0.27	0.0332	TRUE
ABCC9	OK	7.63	8.34	265.92	0.71	0.24	0.0333	TRUE
GNA13	OK	9.51	10.15	947	0.64	0.22	0.0333	TRUE
IGSF10	OK	8.02	6.85	182.26	-1.17	0.4	0.0333	TRUE
LOC105370092	OK	-1.37	3.53	6.38	4.89	1.67	0.0333	TRUE
NAP1L5	OK	11.66	10.66	2368.48	-1	0.34	0.0333	TRUE
PCF11-AS1	OK	4.64	5.76	40.67	1.12	0.38	0.0333	TRUE
SLC16A6	OK	6.49	8.3	211.13	1.81	0.62	0.0333	TRUE
TAGLN3	OK	12.24	11.46	3760.75	-0.78	0.27	0.0333	TRUE
TCEAL7	OK	10.49	9.82	1153.7	-0.67	0.23	0.0333	TRUE
WDR63	OK	4.3	6.48	57.06	2.18	0.74	0.0333	TRUE
ZYG11B	OK	11.26	10.47	1894.6	-0.79	0.27	0.0333	TRUE
EFCAB2	OK	8.99	9.66	669.26	0.67	0.23	0.0334	TRUE
GANC	OK	6.72	7.15	125.46	0.43	0.15	0.0334	TRUE
TECPR1	OK	10.22	9.75	1012.96	-0.47	0.16	0.0334	TRUE
VPS36	OK	10.25	9.63	988.79	-0.62	0.21	0.0334	TRUE
ZNF234	OK	6.3	6.87	99.38	0.56	0.19	0.0334	TRUE
AKAP3	OK	4.96	5.82	44.68	0.86	0.29	0.0335	TRUE
ARMC4	OK	4.57	5.9	43.19	1.33	0.46	0.0335	TRUE
CACNB1	OK	11.13	10.5	1809.57	-0.63	0.22	0.0335	TRUE
CYP39A1	OK	4.18	5.52	33.03	1.33	0.45	0.0335	TRUE
SEMA3E	OK	8.3	6.75	203.84	-1.56	0.53	0.0335	TRUE
SLBP	OK	9.96	9.55	862.23	-0.41	0.14	0.0335	TRUE
NEK9	OK	9.39	9.98	852.99	0.59	0.2	0.0336	TRUE
L3MBTL2	OK	9.48	9.09	623.02	-0.39	0.13	0.0337	TRUE
PRDM8	OK	9.7	8.71	610.52	-0.99	0.34	0.0337	TRUE
SARS	OK	11.76	11.12	2800.57	-0.63	0.22	0.0337	TRUE
SDCCAG3	OK	7.37	7.89	203.73	0.52	0.18	0.0337	TRUE
SLC17A6	OK	7.33	5.35	96.38	-1.98	0.68	0.0337	TRUE
TSPYL4	OK	12.54	11.86	4745.19	-0.68	0.23	0.0337	TRUE
ZNF98	OK	2.8	0.43	3.94	-2.37	0.81	0.0337	TRUE
CLEC2L	OK	8.89	8.33	391.47	-0.56	0.19	0.0338	TRUE
PPP1R11	OK	10.4	10.12	1219.86	-0.28	0.1	0.0338	TRUE
CDC42EP1	OK	9.3	10.38	1005.91	1.08	0.37	0.0339	TRUE
HLA-DMA	OK	5.92	6.95	94.65	1.03	0.35	0.0339	TRUE
UCN	OK	4.26	5.5	33.16	1.24	0.42	0.0339	TRUE
LOC101926907	OK	2.61	4.12	12.15	1.51	0.52	0.034	TRUE
SNHG10	OK	5.44	6.04	55.4	0.6	0.21	0.034	TRUE
SNHG18	OK	4.51	6.24	51.3	1.73	0.59	0.034	TRUE
TBX2-AS1	OK	1.62	3.13	6.11	1.51	0.52	0.034	TRUE
APOL3	OK	6.52	7.8	162.3	1.28	0.44	0.0341	TRUE
APP	OK	14.94	14.43	26445.9	-0.51	0.18	0.0341	TRUE
BTRC	OK	11.12	10.49	1802.11	-0.63	0.22	0.0341	TRUE
CHI3L2	OK	5.12	6.66	70.7	1.54	0.53	0.0341	TRUE
DDR1	OK	11.52	12.23	3943.15	0.71	0.24	0.0341	TRUE
FBF1	OK	7.66	8.22	253.64	0.55	0.19	0.0341	TRUE
LOC100996716	OK	5.64	6.51	71.95	0.87	0.3	0.0341	TRUE
SLC38A11	OK	5.28	6.62	70.99	1.34	0.46	0.0341	TRUE
SPTSSB	OK	7.52	6.58	135.77	-0.94	0.32	0.0341	TRUE
YIF1A	OK	7.93	8.61	322.51	0.68	0.23	0.0341	TRUE
ACTR1B	OK	10.77	10.48	1575.17	-0.28	0.1	0.0342	TRUE
FIGNL1	OK	7.96	7.61	220.68	-0.35	0.12	0.0342	TRUE
LRRC47	OK	10.29	9.9	1093.2	-0.38	0.13	0.0342	TRUE
ZNF69	OK	4.9	5.79	43.62	0.89	0.3	0.0342	TRUE
ATOH7	OK	6.63	5.6	71.77	-1.03	0.35	0.0343	TRUE
CYP4X1	OK	8.42	7.67	267.93	-0.75	0.26	0.0343	TRUE
DOCK1	OK	10.01	10.65	1338.51	0.64	0.22	0.0343	TRUE
EFS	OK	9	10.01	790.14	1.01	0.35	0.0343	TRUE
LOC105371839	OK	8.71	8.07	337.36	-0.64	0.22	0.0343	TRUE
STMND1	OK	2.03	3.68	8.79	1.65	0.57	0.0343	TRUE
TAPBPL	OK	6.59	7.47	140.07	0.88	0.3	0.0343	TRUE
TMEM108	OK	8.98	8.51	429.36	-0.46	0.16	0.0343	TRUE
CELSR2	OK	12.83	12.23	5955.37	-0.6	0.21	0.0344	TRUE
CERS2	OK	10.45	11.35	2055.97	0.9	0.31	0.0344	TRUE
DNMT3B	OK	4.06	5.04	25.41	0.98	0.34	0.0344	TRUE
MMRN1	OK	2.83	4.78	18.11	1.95	0.67	0.0344	TRUE
NPFFR2	OK	3.28	0.53	5.27	-2.75	0.94	0.0344	TRUE
PPP1R13L	OK	4.69	5.99	46.22	1.31	0.45	0.0344	TRUE
RPL7L1	OK	11.39	10.92	2282.2	-0.46	0.16	0.0344	TRUE
ADGRL1	OK	12.47	12.15	5065.12	-0.32	0.11	0.0345	TRUE
C11orf88	OK	4.1	6.91	72.61	2.8	0.96	0.0345	TRUE
DGKG	OK	10.3	9.64	1012.07	-0.66	0.23	0.0345	TRUE
DNAAF5	OK	7.49	8.01	222.04	0.52	0.18	0.0345	TRUE
GRIK2	OK	10.09	9.5	891.52	-0.59	0.2	0.0345	TRUE
LOC101928979	OK	4.16	2.65	11.62	-1.51	0.52	0.0345	TRUE
LOC107986847	OK	1.8	6.9	65.9	5.1	1.75	0.0345	TRUE
[truncated: 852 more rows]

## Sheet: DEG_Upregulated
Gene	Status	log2(Control Count)	log2(ASD Count)	Mean Count	log2(Fold Change)	Std. Err. log2(Fold Change)	q Value	Significant
DGCR6	OK	-16.85	5.16	19.22	22.01	3.01	0	TRUE
LOC105370252	OK	-16.99	4.73	14.32	21.73	3.01	0	TRUE
IL1RL1	OK	-2.77	5.34	21.8	8.1	2.99	0.0468	TRUE
SCNN1A	OK	0.3	8.13	151.69	7.83	1.55	0.000767	TRUE
LOC200772	OK	-2.25	5.07	18.2	7.32	1.89	0.00729	TRUE
CXCL11	OK	0.17	7.46	95.01	7.29	1.71	0.00334	TRUE
TMEM72	OK	0.44	7.48	96.68	7.04	1.56	0.00228	TRUE
GYLTL1B	OK	-2.23	4.8	15.12	7.03	2.36	0.0308	TRUE
MFRP	OK	2.25	9.15	308.28	6.9	2.53	0.0457	TRUE
CXCL10	OK	1.09	7.86	126.41	6.77	1.46	0.00183	TRUE
CLDN2	OK	2.43	9.19	316.23	6.76	1.58	0.00332	TRUE
KLHDC7A	OK	-0.56	6.17	39.12	6.73	2.11	0.0216	TRUE
TTR	OK	9.92	16.62	54625.3	6.7	1.33	0.000821	TRUE
C14orf180	OK	1.79	8.16	155.85	6.37	1.58	0.00537	TRUE
HPD	OK	2.84	9.09	297.38	6.25	1.41	0.00256	TRUE
CDHR5	OK	-1.71	4.41	11.59	6.12	1.82	0.0166	TRUE
SLC22A8	OK	0.93	6.85	63.11	5.92	1.34	0.00257	TRUE
FOLR1	OK	4.24	9.97	549.88	5.74	1.13	0.000767	TRUE
SLC13A4	OK	5.49	11.15	1247.08	5.66	1.3	0.00295	TRUE
SLC5A5	OK	2.91	8.54	203.95	5.63	1.32	0.00327	TRUE
S100A8	OK	0.21	5.83	31.16	5.62	1.41	0.00587	TRUE
F5	OK	3.46	9.02	284.37	5.56	1.26	0.00257	TRUE
FBP2	OK	2.32	7.86	127.11	5.54	1.57	0.0132	TRUE
SLC28A3	OK	-0.37	4.99	17.42	5.35	1.54	0.0141	TRUE
TRPV4	OK	1.71	6.95	68.11	5.24	1.29	0.0053	TRUE
KRT8	OK	0.78	6.01	35.45	5.23	1.2	0.00295	TRUE
CCL14	OK	-1.75	3.43	5.95	5.19	1.55	0.0172	TRUE
LOC107986847	OK	1.8	6.9	65.9	5.1	1.75	0.0345	TRUE
KCNJ13	OK	4.09	9.15	313.58	5.06	1.25	0.00529	TRUE
NXNL1	OK	-1.74	3.19	5.05	4.93	1.59	0.0257	TRUE
LOC105379271	OK	-0.5	4.41	11.78	4.91	1.19	0.00445	TRUE
LOC105370092	OK	-1.37	3.53	6.38	4.89	1.67	0.0333	TRUE
OTX2	OK	3.23	8.02	143.86	4.78	1.32	0.0111	TRUE
LOC102723506	OK	-1.19	3.57	6.6	4.76	1.33	0.0121	TRUE
SERPIND1	OK	2.62	7.37	92.19	4.76	1.38	0.0149	TRUE
CLDN3	OK	0.46	5.1	19.11	4.64	1.13	0.00472	TRUE
LIF	OK	-0.82	3.8	7.77	4.63	1.25	0.00977	TRUE
LOC107986165	OK	-0.89	3.7	7.25	4.59	1.54	0.0305	TRUE
ABCA4	OK	3.27	7.84	127.76	4.57	1.2	0.0081	TRUE
LOC107985323	OK	-0.09	4.47	12.37	4.56	1.17	0.0066	TRUE
LOC105377123	OK	-1.23	3.33	5.61	4.56	1.43	0.0214	TRUE
CSF3	OK	-1.22	3.28	5.43	4.5	1.41	0.0219	TRUE
CP	OK	5.9	10.31	713.03	4.41	0.88	0.000821	TRUE
SFRP5	OK	3.32	7.74	119.35	4.41	1.09	0.00536	TRUE
LEFTY2	OK	0.96	5.29	21.91	4.33	1.07	0.00536	TRUE
LINC00880	OK	2.86	7.1	76.99	4.24	1.1	0.00729	TRUE
PRLR	OK	6.12	10.36	740.1	4.24	1.11	0.00765	TRUE
LOC100130502	OK	-1.29	2.91	4.23	4.2	1.27	0.0182	TRUE
TYRP1	OK	4.28	8.39	189.87	4.12	1.48	0.0414	TRUE
S100A9	OK	1.31	5.35	23.11	4.04	0.99	0.00512	TRUE
SIX3-AS1	OK	0.1	4.14	9.97	4.04	1.05	0.00729	TRUE
LOC102724046	OK	-0.22	3.8	7.9	4.02	1.27	0.0225	TRUE
CXCL1	OK	0.31	4.32	11.3	4.01	1.24	0.0202	TRUE
LMX1A	OK	1.74	5.75	30.56	4.01	1.36	0.0325	TRUE
LRRC18	OK	1.04	4.99	18.11	3.95	1.03	0.00739	TRUE
SOD3	OK	5.5	9.37	377.04	3.87	0.85	0.00225	TRUE
PLA1A	OK	3.9	7.76	123.62	3.86	0.72	0.000456	TRUE
GPR1	OK	2.69	6.54	52.97	3.85	1.09	0.0128	TRUE
RIPK4	OK	0.09	3.91	8.6	3.82	1.08	0.013	TRUE
LOC107986673	OK	-0.45	3.31	5.67	3.76	1.02	0.00974	TRUE
LINC01132	OK	-0.89	2.82	4.06	3.71	1.34	0.0433	TRUE
VSIG8	OK	-0.54	3.11	4.95	3.64	1.17	0.025	TRUE
ISG20	OK	3.83	7.45	100.75	3.62	0.92	0.00636	TRUE
LOC107984916	OK	2.14	5.77	31.34	3.62	0.92	0.00636	TRUE
PRSS8	OK	0.46	4.04	9.5	3.58	1.15	0.0245	TRUE
C1QTNF5	OK	6.69	10.26	708.12	3.57	0.87	0.00481	TRUE
PCK1	OK	0.16	3.68	7.42	3.52	1.03	0.0157	TRUE
RAB17	OK	2.78	6.27	44.84	3.5	1.03	0.0163	TRUE
LOC158434	OK	1.08	4.57	13.78	3.49	0.73	0.00139	TRUE
RHOD	OK	2.46	5.94	35.51	3.47	0.76	0.00198	TRUE
LOC101929727	OK	-0.19	3.26	5.58	3.45	1.24	0.0419	TRUE
TFCP2L1	OK	3.83	7.26	89.02	3.43	0.89	0.00715	TRUE
LRRC74B	OK	2.13	5.55	27.32	3.42	0.7	0.000933	TRUE
AIM1	OK	4.05	7.47	103.04	3.42	0.75	0.00197	TRUE
CPXM2	OK	5.37	8.77	253.95	3.4	0.85	0.00587	TRUE
SOCS3	OK	4.38	7.74	124.75	3.36	0.71	0.00163	TRUE
ATP4B	OK	0.99	4.34	11.83	3.35	0.95	0.0133	TRUE
C11orf16	OK	0.92	4.25	11.14	3.33	1.02	0.0192	TRUE
SLC16A12	OK	4.29	7.61	114.05	3.32	0.95	0.0141	TRUE
CLIC6	OK	7.43	10.74	999.98	3.31	0.9	0.0102	TRUE
CDHR4	OK	0.31	3.6	7.09	3.29	0.82	0.00543	TRUE
FCN3	OK	0.52	3.8	8.16	3.28	0.97	0.016	TRUE
FAM46C	OK	4.04	7.32	93.44	3.27	0.92	0.0126	TRUE
SERPINA3	OK	7.53	10.78	1033.27	3.26	0.86	0.00834	TRUE
LCN10	OK	0.25	3.51	6.68	3.26	1	0.0197	TRUE
RBM47	OK	4.28	7.53	108.69	3.25	0.97	0.0172	TRUE
GPR157	OK	-0.31	2.94	4.52	3.25	0.98	0.0177	TRUE
SLC34A2	OK	0.45	3.69	7.59	3.25	1.12	0.0345	TRUE
LOC105369214	OK	1.09	4.33	11.84	3.24	0.84	0.00722	TRUE
OR7A5	OK	2.03	5.27	22.68	3.24	1	0.0199	TRUE
CLCNKA	OK	0.42	3.62	7.25	3.2	0.95	0.0167	TRUE
CDKN2A	OK	1.41	4.61	14.39	3.2	0.98	0.0197	TRUE
HSPA6	OK	3.08	6.22	44.05	3.14	0.76	0.00445	TRUE
IFI30	OK	4.43	7.54	110.34	3.12	0.67	0.00178	TRUE
ALAS2	OK	0.04	3.13	5.18	3.09	1.13	0.045	TRUE
ATP13A5	OK	3.68	6.75	63.93	3.07	0.74	0.00445	TRUE
LOC107986247	OK	0.48	3.47	6.62	2.99	0.87	0.0149	TRUE
STEAP4	OK	1.14	4.11	10.31	2.97	0.96	0.0253	TRUE
CXCL8	OK	0.66	3.62	7.36	2.96	0.81	0.0103	TRUE
NPIPA3	OK	2.87	5.82	33.86	2.95	0.96	0.0266	TRUE
LOC107985181	OK	0.2	3.15	5.31	2.95	1.07	0.0442	TRUE
CROCC2	OK	2.94	5.88	35.34	2.94	0.75	0.00637	TRUE
CDKN1A	OK	6.35	9.26	367.91	2.91	0.66	0.00267	TRUE
GBP1P1	OK	1.81	4.72	15.8	2.91	0.9	0.02	TRUE
TUBA4B	OK	2.41	5.3	23.69	2.89	0.75	0.00735	TRUE
CT45A10	OK	1.18	4.07	10.09	2.89	0.94	0.0268	TRUE
SLC16A10	OK	3.61	6.48	53.72	2.87	0.86	0.0172	TRUE
LOC107984826	OK	1.6	4.46	13.26	2.86	0.76	0.0091	TRUE
GPX3	OK	7.88	10.73	1022.4	2.85	0.83	0.0152	TRUE
LOC440461	OK	0.15	2.99	4.77	2.84	0.8	0.0124	TRUE
WDR38	OK	3.34	6.17	43.49	2.83	0.74	0.00758	TRUE
TRPM3	OK	9.01	11.85	2221.74	2.83	0.91	0.0246	TRUE
SERPINA5	OK	1.27	4.1	10.35	2.83	0.94	0.0295	TRUE
FOXJ1	OK	6.62	9.43	418.05	2.82	0.75	0.00848	TRUE
LAG3	OK	0.74	3.55	7.09	2.81	0.99	0.0383	TRUE
IRF7	OK	4.97	7.77	132.07	2.8	0.62	0.00225	TRUE
SFRP1	OK	8.02	10.82	1089.89	2.8	0.78	0.0123	TRUE
C11orf88	OK	4.1	6.91	72.61	2.8	0.96	0.0345	TRUE
MAP3K15	OK	2.37	5.16	21.65	2.79	0.94	0.0308	TRUE
SLC4A5	OK	4.83	7.6	117.77	2.78	0.69	0.00536	TRUE
FAM81B	OK	4.2	6.96	75.63	2.77	0.67	0.00445	TRUE
SERPINF1	OK	9.18	11.95	2403.82	2.77	0.97	0.0383	TRUE
CXCL2	OK	2.26	5.02	19.66	2.76	0.73	0.0081	TRUE
SGMS2	OK	4.24	7	77.62	2.75	0.63	0.00295	TRUE
BCO1	OK	3.61	6.36	49.85	2.75	0.83	0.0174	TRUE
ROR2	OK	4.32	7.07	81.59	2.74	0.68	0.00543	TRUE
TNFRSF12A	OK	3.36	6.09	41.44	2.73	0.64	0.00348	TRUE
FBLN1	OK	8.58	11.31	1543.08	2.73	0.77	0.0127	TRUE
LTF	OK	3.38	6.11	41.95	2.73	0.78	0.0141	TRUE
CCDC114	OK	4.57	7.29	95.11	2.72	0.61	0.00256	TRUE
MAK	OK	2.42	5.13	21.29	2.71	0.75	0.0118	TRUE
CFB	OK	4.92	7.61	119.06	2.69	0.64	0.00372	TRUE
HELZ2	OK	4.85	7.53	112.72	2.68	0.66	0.00529	TRUE
GMNC	OK	2.28	4.97	19.07	2.68	0.78	0.0146	TRUE
CFAP157	OK	4.68	7.34	99.27	2.67	0.73	0.0105	TRUE
NGFR	OK	4.39	7.04	80.31	2.65	0.72	0.0106	TRUE
LOC105371044	OK	0.02	2.68	3.91	2.65	0.81	0.0187	TRUE
RAPSN	OK	-0.1	2.55	3.57	2.65	0.85	0.0251	TRUE
PTGDR	OK	0.22	2.87	4.47	2.65	0.96	0.0445	TRUE
CD164L2	OK	1.44	4.08	10.36	2.64	0.75	0.0135	TRUE
CFAP77	OK	3.18	5.82	34.52	2.63	0.74	0.0123	TRUE
LOC105376391	OK	1.32	3.94	9.4	2.62	0.91	0.0367	TRUE
COL8A2	OK	4.86	7.47	108.71	2.61	0.62	0.0036	TRUE
LOC107987266	OK	0.12	2.74	4.1	2.61	0.88	0.0305	TRUE
VWA5B1	OK	4.84	7.42	105.6	2.59	0.62	0.00445	TRUE
CA12	OK	7.13	9.73	521.47	2.59	0.81	0.0217	TRUE
WFDC3	OK	1.5	4.08	10.38	2.58	0.64	0.00537	TRUE
LINC01447	OK	1.69	4.25	11.75	2.56	0.7	0.0111	TRUE
BATF2	OK	4.24	6.79	68.36	2.56	0.73	0.0133	TRUE
TMEM139	OK	3.28	5.83	35.14	2.55	0.58	0.00279	TRUE
GBP1	OK	6.22	8.77	269.06	2.55	0.63	0.00543	TRUE
IFITM1	OK	7.97	10.52	905.8	2.55	0.73	0.0137	TRUE
DSG2	OK	3.77	6.32	49.34	2.55	0.8	0.0214	TRUE
TTLL10	OK	0.39	2.94	4.73	2.55	0.89	0.0373	TRUE
ARMC3	OK	4.93	7.47	109.85	2.54	0.52	0.000933	TRUE
DNAI2	OK	2.61	5.15	21.92	2.54	0.64	0.00617	TRUE
SLC6A16	OK	2.87	5.4	26.11	2.53	0.51	0.000821	TRUE
HVCN1	OK	6.56	9.09	336.11	2.52	0.57	0.00253	TRUE
HILS1	OK	1.04	3.57	7.33	2.52	0.74	0.0156	TRUE
LOC107986718	OK	0.86	3.38	6.43	2.52	0.82	0.0259	TRUE
FAM167B	OK	1.36	3.88	9.1	2.51	0.73	0.0151	TRUE
SIX3	OK	3.41	5.93	37.66	2.51	0.77	0.019	TRUE
ST6GALNAC2	OK	4.67	7.18	89.6	2.5	0.52	0.00138	TRUE
SPAG6	OK	5.9	8.4	209.34	2.5	0.64	0.00685	TRUE
SPAG17	OK	5.16	7.65	124.61	2.49	0.67	0.00974	TRUE
LOC105376871	OK	0.12	2.6	3.77	2.48	0.75	0.0178	TRUE
LOC105379521	OK	2.14	4.63	15.35	2.48	0.9	0.0433	TRUE
UBQLNL	OK	0.86	3.33	6.26	2.47	0.88	0.0399	TRUE
TNFAIP8	OK	3.92	6.37	51.66	2.46	0.61	0.00545	TRUE
ADAMTSL4	OK	3.35	5.8	34.75	2.45	0.57	0.00335	TRUE
IER3	OK	5.48	7.93	151.61	2.45	0.64	0.00807	TRUE
BMP4	OK	3.94	6.38	51.81	2.44	0.65	0.0092	TRUE
C2orf40	OK	5.85	8.29	195.02	2.44	0.69	0.0126	TRUE
PLBD1	OK	3.82	6.26	47.85	2.44	0.72	0.0158	TRUE
TYMP	OK	3.88	6.3	49.35	2.43	0.57	0.00355	TRUE
LOC107985430	OK	2.76	5.18	22.71	2.43	0.71	0.015	TRUE
RGS9BP	OK	3.09	5.52	28.58	2.43	0.74	0.0189	TRUE
LRRC71	OK	3.04	5.46	27.51	2.42	0.88	0.045	TRUE
LOC107984270	OK	2.68	5.08	21.23	2.41	0.55	0.00263	TRUE
LRRC46	OK	4.6	7	80.27	2.41	0.62	0.00668	TRUE
IRX5	OK	0.77	3.19	5.7	2.41	0.89	0.0467	TRUE
MSX1	OK	6.67	9.05	333.09	2.39	0.6	0.00557	TRUE
RORC	OK	2.48	4.87	18.38	2.39	0.69	0.0141	TRUE
LOC101929427	OK	0.29	2.69	4.03	2.39	0.88	0.0456	TRUE
C21orf62	OK	4.46	6.84	71.76	2.38	0.63	0.00812	TRUE
ADH1B	OK	2.37	4.73	16.63	2.36	0.55	0.00322	TRUE
PZP	OK	2.53	4.89	18.59	2.36	0.65	0.0118	TRUE
APOL4	OK	4.11	6.45	55.18	2.35	0.66	0.0131	TRUE
DNAH11	OK	4.12	6.46	55.56	2.35	0.69	0.0162	TRUE
HSPA7	OK	2.99	5.33	25.35	2.34	0.5	0.00163	TRUE
C1QL4	OK	1.46	3.8	8.79	2.34	0.73	0.0212	TRUE
PTPRVP	OK	0.16	2.5	3.56	2.34	0.86	0.0461	TRUE
TGFBI	OK	5.55	7.88	148.1	2.33	0.71	0.0183	TRUE
SLFNL1	OK	1.92	4.24	11.92	2.33	0.81	0.0356	TRUE
C1orf158	OK	2.4	4.7	16.46	2.31	0.8	0.0352	TRUE
CLDN23	OK	1.87	4.17	11.38	2.3	0.64	0.0118	TRUE
PLEKHG4B	OK	3.65	5.94	38.92	2.29	0.54	0.00362	TRUE
FAM183A	OK	4.13	6.42	54.27	2.29	0.63	0.0111	TRUE
IL15RA	OK	2.74	5.02	20.6	2.29	0.66	0.0144	TRUE
ETV7	OK	2.4	4.69	16.34	2.29	0.7	0.0195	TRUE
SLC39A12	OK	8.7	10.98	1282.08	2.28	0.74	0.0257	TRUE
LOC101927354	OK	0.77	3.05	5.25	2.28	0.83	0.045	TRUE
F2RL1	OK	3.42	5.69	32.66	2.27	0.6	0.00813	TRUE
LOC101929380	OK	0.28	2.55	3.71	2.27	0.74	0.0263	TRUE
FAM166B	OK	4.27	6.52	58.37	2.26	0.62	0.0111	TRUE
SLC52A3	OK	4.36	6.6	61.72	2.25	0.58	0.00691	TRUE
GADD45G	OK	5.09	7.34	102.92	2.25	0.63	0.0122	TRUE
ADGB	OK	3.51	5.76	34.45	2.25	0.65	0.0142	TRUE
CCDC33	OK	4.08	6.32	50.95	2.24	0.82	0.0455	TRUE
GLB1L2	OK	5.27	7.5	115.4	2.23	0.59	0.00854	TRUE
TGM2	OK	7.98	10.19	746.72	2.21	0.49	0.00228	TRUE
ACP7	OK	2.86	5.06	21.35	2.21	0.56	0.0061	TRUE
LOC105371401	OK	1.29	3.51	7.25	2.21	0.81	0.0455	TRUE
GDF5	OK	1.13	3.33	6.42	2.2	0.68	0.0205	TRUE
CRNDE	OK	2.76	4.95	19.81	2.19	0.61	0.0124	TRUE
NWD1	OK	8.1	10.28	794.04	2.18	0.58	0.00849	TRUE
CATIP	OK	2.23	4.41	13.57	2.18	0.63	0.0145	TRUE
MLKL	OK	4.48	6.66	64.61	2.18	0.64	0.016	TRUE
ODF3B	OK	3.43	5.61	31.29	2.18	0.65	0.0168	TRUE
SERINC4	OK	3	5.18	23.18	2.18	0.67	0.0197	TRUE
WDR63	OK	4.3	6.48	57.06	2.18	0.74	0.0333	TRUE
P2RY2	OK	3.29	5.47	28.31	2.17	0.6	0.0116	TRUE
TNFRSF10D	OK	3.6	5.76	34.86	2.17	0.64	0.0158	TRUE
PKD1L2	OK	4.07	6.23	48.2	2.16	0.55	0.0066	TRUE
IGFBP7	OK	9.87	12.03	2686.74	2.16	0.57	0.00823	TRUE
FXYD3	OK	3.24	5.4	27.07	2.16	0.62	0.0144	TRUE
CFAP45	OK	4.4	6.55	60.23	2.16	0.63	0.0157	TRUE
APOL1	OK	6.02	8.17	185.03	2.15	0.55	0.00636	TRUE
HYAL1	OK	4.5	6.65	64.64	2.15	0.57	0.00812	TRUE
TTC29	OK	3.16	5.31	25.43	2.15	0.61	0.0136	TRUE
NUP62CL	OK	1.97	4.12	11.2	2.15	0.68	0.0219	TRUE
LOC105369742	OK	0.32	2.47	3.57	2.15	0.69	0.0238	TRUE
SLPI	OK	0.88	3.03	5.24	2.15	0.8	0.0489	TRUE
CCDC60	OK	2.72	4.86	18.71	2.15	0.8	0.0497	TRUE
SLC4A2	OK	8.52	10.66	1038.6	2.14	0.56	0.00764	TRUE
CFAP126	OK	4.78	6.92	77.81	2.14	0.61	0.0141	TRUE
MT1A	OK	1.95	4.09	10.93	2.14	0.78	0.0439	TRUE
DNAAF3	OK	3.59	5.72	33.98	2.13	0.59	0.0111	TRUE
VEPH1	OK	3.33	5.46	28.34	2.13	0.75	0.0388	TRUE
ZFP36	OK	6.61	8.73	274.56	2.12	0.54	0.00605	TRUE
IL21R-AS1	OK	2.59	4.71	16.83	2.12	0.75	0.0394	TRUE
LOC440982	OK	1.82	3.93	9.83	2.11	0.65	0.0199	TRUE
IL18R1	OK	2.35	4.46	14.18	2.11	0.65	0.0203	TRUE
C5AR1	OK	3.53	5.63	31.94	2.1	0.47	0.00256	TRUE
HSPB1	OK	9.23	11.33	1659.7	2.1	0.52	0.00536	TRUE
SDR42E2	OK	0.65	2.74	4.33	2.1	0.7	0.0308	TRUE
KRT18	OK	4.36	6.46	57.04	2.1	0.75	0.0413	TRUE
C2CD4B	OK	1.61	3.71	8.46	2.1	0.76	0.0433	TRUE
NLRC5	OK	5.29	7.38	107.63	2.09	0.57	0.0102	TRUE
C7orf61	OK	4.58	6.67	65.69	2.09	0.57	0.0109	TRUE
IL32	OK	5.13	7.21	96	2.09	0.61	0.0156	TRUE
SERPINE1	OK	2.68	4.77	17.7	2.09	0.65	0.0213	TRUE
SYTL3	OK	4.32	6.41	55.01	2.09	0.69	0.0275	TRUE
CFAP73	OK	4.86	6.93	79.25	2.08	0.59	0.0139	TRUE
EPSTI1	OK	4.98	7.06	86.62	2.08	0.64	0.0198	TRUE
SLC7A9	OK	2.25	4.33	13.06	2.08	0.69	0.0292	TRUE
IFITM3	OK	9.72	11.79	2290.15	2.07	0.5	0.00455	TRUE
SLC15A3	OK	5.53	7.61	126.41	2.07	0.52	0.00563	TRUE
HPSE2	OK	4.72	6.8	72.16	2.07	0.59	0.0141	TRUE
TSKU	OK	5.58	7.65	130.42	2.07	0.62	0.0166	TRUE
ADRA2B	OK	3.62	5.68	33.29	2.07	0.67	0.0257	TRUE
TP73	OK	4.31	6.37	53.55	2.06	0.47	0.00257	TRUE
SEMA3F	OK	5.06	7.12	90.12	2.05	0.56	0.0106	TRUE
GPX8	OK	3.92	5.97	40.86	2.05	0.6	0.0159	TRUE
SELE	OK	1.97	4.02	10.57	2.05	0.71	0.0347	TRUE
CAPS	OK	7.98	10.02	675.05	2.04	0.47	0.00322	TRUE
LOC107986865	OK	1.89	3.93	9.9	2.04	0.67	0.0272	TRUE
FHIT	OK	7.22	9.26	398.72	2.03	0.63	0.0211	TRUE
ZMYND10	OK	6.01	8.03	170.8	2.02	0.47	0.00324	TRUE
MMP14	OK	7	9.02	338.48	2.02	0.59	0.0148	TRUE
C1orf87	OK	3.67	5.69	33.69	2.02	0.72	0.0401	TRUE
LOC101928134	OK	0.74	2.76	4.43	2.02	0.73	0.0419	TRUE
CFAP54	OK	5.29	7.29	102.52	2.01	0.49	0.00445	TRUE
CALML4	OK	4.8	6.81	73.28	2.01	0.56	0.0126	TRUE
AZGP1	OK	4.15	6.16	46.68	2.01	0.63	0.0211	TRUE
FZD2	OK	4.41	6.41	55.76	2	0.53	0.00903	TRUE
DNAI1	OK	4.59	6.57	62.4	1.99	0.41	0.00136	TRUE
CCDC81	OK	3.56	5.56	30.78	1.99	0.46	0.00322	TRUE
CFAP53	OK	4.83	6.82	74.12	1.99	0.49	0.00512	TRUE
C10orf105	OK	6.84	8.83	298.31	1.99	0.55	0.0119	TRUE
SLC14A1	OK	8.32	10.31	830.34	1.99	0.6	0.0175	TRUE
HOXD3	OK	0.64	2.63	4.06	1.99	0.7	0.0385	TRUE
LOC105376508	OK	1.62	3.6	7.96	1.98	0.74	0.0477	TRUE
DRC3	OK	5.37	7.34	106.14	1.97	0.43	0.00225	TRUE
POU2AF1	OK	2.62	4.58	15.74	1.97	0.55	0.0122	TRUE
ATP2A3	OK	5.14	7.11	90.49	1.97	0.55	0.0126	TRUE
TNFRSF6B	OK	3.77	5.75	35.24	1.97	0.7	0.0399	TRUE
CFAP43	OK	6.23	8.19	192.39	1.96	0.46	0.00322	TRUE
CYP4F24P	OK	3.59	5.55	30.68	1.96	0.65	0.0296	TRUE
CNN2	OK	5.04	6.98	83.35	1.95	0.48	0.00517	TRUE
CEL	OK	3.34	5.3	25.84	1.95	0.57	0.0149	TRUE
CYP4F35P	OK	3.6	5.54	30.72	1.95	0.58	0.0173	TRUE
MMRN1	OK	2.83	4.78	18.11	1.95	0.67	0.0344	TRUE
DLEC1	OK	5	6.93	80.58	1.94	0.46	0.00403	TRUE
GPR4	OK	4.55	6.49	59.23	1.94	0.5	0.00747	TRUE
UHRF1	OK	4.05	5.99	41.8	1.94	0.51	0.00778	TRUE
TUBA1C	OK	6.52	8.46	231.25	1.94	0.51	0.00833	TRUE
CAPSL	OK	4.75	6.69	67.99	1.94	0.61	0.0218	TRUE
LOC105376387	OK	0.51	2.45	3.61	1.94	0.65	0.0311	TRUE
NPIPB15	OK	4.6	6.53	61.13	1.93	0.6	0.0211	TRUE
PLIN4	OK	5.39	7.32	105.42	1.93	0.62	0.0236	TRUE
VWA3A	OK	5.46	7.38	110.23	1.92	0.44	0.00271	TRUE
SMIM5	OK	5.91	7.83	150.47	1.92	0.47	0.00529	TRUE
EFNA4	OK	2.7	4.62	16.27	1.92	0.51	0.00843	TRUE
NPIPB3	OK	7.21	9.13	370.5	1.92	0.54	0.0123	TRUE
HIF3A	OK	7.3	9.22	394.93	1.92	0.56	0.015	TRUE
TMEM27	OK	3.89	5.81	37.04	1.92	0.66	0.0353	TRUE
LINC00310	OK	1.78	3.69	8.54	1.92	0.68	0.0394	TRUE
ALX4	OK	3.23	5.14	23.38	1.91	0.62	0.0251	TRUE
GAS2L2	OK	3.93	5.84	37.86	1.9	0.41	0.00183	TRUE
CPAMD8	OK	5.45	7.35	107.73	1.9	0.5	0.00848	TRUE
BST2	OK	7.74	9.64	526.74	1.9	0.54	0.0133	TRUE
TRIM22	OK	6.61	8.5	240.46	1.9	0.57	0.0173	TRUE
ELL3	OK	3.97	5.87	38.68	1.9	0.61	0.0239	TRUE
AGBL2	OK	3.84	5.74	35.39	1.9	0.61	0.0256	TRUE
TRDN	OK	3.49	5.38	27.65	1.89	0.64	0.032	TRUE
KIF19	OK	5.8	7.68	136.07	1.88	0.54	0.0143	TRUE
PRB2	OK	2.35	4.23	12.43	1.88	0.58	0.0196	TRUE
GBP2	OK	5.81	7.67	135.81	1.87	0.5	0.00934	TRUE
LOC101927164	OK	1.81	3.68	8.51	1.87	0.64	0.0349	TRUE
NCMAP	OK	1.6	3.48	7.39	1.87	0.65	0.0375	TRUE
FAM60A	OK	4.85	6.7	69.45	1.86	0.42	0.00248	TRUE
APOLD1	OK	8.17	10.03	697.74	1.86	0.45	0.00482	TRUE
PLEKHA4	OK	6	7.86	155.11	1.86	0.49	0.0084	TRUE
DTHD1	OK	4.52	6.39	55.68	1.86	0.67	0.041	TRUE
DTX3L	OK	6.56	8.41	226.58	1.85	0.5	0.00914	TRUE
PLSCR1	OK	6.29	8.15	188.62	1.85	0.53	0.0144	TRUE
C4B	OK	8.46	10.32	849.04	1.85	0.55	0.0172	TRUE
PROS1	OK	8.12	9.97	666.45	1.85	0.6	0.0264	TRUE
SERPINH1	OK	7.31	9.15	379.7	1.84	0.4	0.00183	TRUE
ABCC2	OK	1.85	3.69	8.62	1.84	0.57	0.0207	TRUE
DCST2	OK	1.39	3.22	6.21	1.83	0.57	0.0218	TRUE
SLCO4A1	OK	5.99	7.82	151.28	1.83	0.59	0.0246	TRUE
LOC101928692	OK	1.55	3.38	6.95	1.82	0.57	0.0209	TRUE
SLC2A12	OK	7.62	9.43	461.95	1.81	0.58	0.0257	TRUE
SLC16A6	OK	6.49	8.3	211.13	1.81	0.62	0.0333	TRUE
TCF7	OK	5.27	7.07	90.15	1.8	0.48	0.00939	TRUE
IRF1	OK	5.92	7.71	140.58	1.79	0.49	0.0101	TRUE
CCL19	OK	3.87	5.66	33.9	1.79	0.59	0.029	TRUE
FOS	OK	8.95	10.74	1151	1.79	0.6	0.0298	TRUE
TRIM5	OK	4.88	6.66	68.05	1.78	0.43	0.00397	TRUE
MYOF	OK	6.23	8.02	174.13	1.78	0.44	0.00512	TRUE
TEKT3	OK	2.38	4.16	12.02	1.78	0.49	0.0106	TRUE
NHLRC4	OK	3.27	5.05	22.31	1.78	0.53	0.0172	TRUE
ATOH8	OK	6.55	8.32	215.68	1.77	0.49	0.011	TRUE
PGF	OK	5.21	6.98	84.99	1.77	0.51	0.0149	TRUE
ANGPTL4	OK	6.89	8.65	270.69	1.76	0.49	0.0124	TRUE
SERPINI2	OK	3.22	4.99	21.4	1.76	0.52	0.0157	TRUE
LOXL4	OK	2.94	4.7	17.58	1.76	0.56	0.0245	TRUE
FAM46B	OK	2.2	3.96	10.49	1.76	0.6	0.0319	TRUE
CFAP100	OK	3.99	5.74	36.12	1.76	0.61	0.0375	TRUE
LOC101928188	OK	2.83	4.6	16.31	1.76	0.62	0.039	TRUE
TEKT4	OK	3.06	4.82	19.07	1.76	0.64	0.0448	TRUE
CTSK	OK	5.51	7.26	103.72	1.75	0.49	0.0126	TRUE
EPHA2	OK	4.74	6.48	60.51	1.74	0.37	0.00183	TRUE
EGFLAM	OK	2.84	4.57	16.13	1.74	0.56	0.0245	TRUE
RAB11FIP1	OK	6.34	8.08	182.97	1.74	0.57	0.0268	TRUE
LOC107985024	OK	1.07	2.81	4.75	1.74	0.64	0.047	TRUE
GEM	OK	5.96	7.69	139.76	1.73	0.39	0.00271	TRUE
LRRC32	OK	6.39	8.12	188.29	1.73	0.44	0.00629	TRUE
FMO3	OK	2.88	4.61	16.53	1.73	0.45	0.00739	TRUE
RRAD	OK	4.77	6.5	61.32	1.73	0.46	0.00911	TRUE
C1orf194	OK	5.29	7.02	87.88	1.73	0.49	0.0128	TRUE
FAM179A	OK	6.15	7.87	158.85	1.73	0.51	0.0161	TRUE
SYPL2	OK	4.23	5.96	42.17	1.73	0.56	0.0246	TRUE
SNHG18	OK	4.51	6.24	51.3	1.73	0.59	0.034	TRUE
LOC101928435	OK	2.39	4.12	11.78	1.73	0.6	0.0353	TRUE
ARHGEF5	OK	3.43	5.15	24.08	1.73	0.6	0.0378	TRUE
ANXA2	OK	7.62	9.35	441.33	1.72	0.38	0.00225	TRUE
C1orf64	OK	5.42	7.14	95.8	1.72	0.43	0.00537	TRUE
FOXF1	OK	4.47	6.19	49.52	1.72	0.45	0.00755	TRUE
GADD45B	OK	6.86	8.58	259.2	1.72	0.45	0.00823	TRUE
SLFN13	OK	4.05	5.77	37.04	1.72	0.51	0.0167	TRUE
LOC107987136	OK	1.87	3.6	8.2	1.72	0.54	0.0221	TRUE
AQP4-AS1	OK	4.62	6.34	54.87	1.71	0.41	0.00445	TRUE
LINC01354	OK	5.54	7.25	103.64	1.71	0.45	0.00817	TRUE
IFITM2	OK	7.54	9.25	413.28	1.71	0.45	0.00889	TRUE
PARP12	OK	6.17	7.88	160.43	1.71	0.52	0.0189	TRUE
LOC105375483	OK	2.52	4.23	12.73	1.71	0.63	0.0464	TRUE
MT1X	OK	7.7	9.41	461.23	1.7	0.45	0.00812	TRUE
LOC101928032	OK	4.41	6.11	46.94	1.7	0.52	0.019	TRUE
SAP25	OK	4.38	6.08	46.05	1.7	0.62	0.0453	TRUE
RARRES2	OK	7.46	9.15	387.66	1.69	0.48	0.0126	TRUE
ECHDC3	OK	4.43	6.12	47.42	1.69	0.56	0.0288	TRUE
CYR61	OK	7.3	8.97	343.47	1.68	0.4	0.004	TRUE
NUAK2	OK	3.29	4.98	21.49	1.68	0.42	0.0053	TRUE
TMEM200B	OK	3.72	5.4	28.82	1.68	0.43	0.00705	TRUE
CCDC78	OK	5.35	7.03	89.08	1.68	0.45	0.00868	TRUE
HSPA1A	OK	11.78	13.46	7696.54	1.68	0.53	0.0213	TRUE
C4orf47	OK	4.54	6.2	50.41	1.67	0.46	0.0106	TRUE
C9orf135	OK	4.2	5.87	39.92	1.67	0.49	0.0149	TRUE
LCA5L	OK	2.36	4.03	11.18	1.67	0.61	0.0465	TRUE
LOC105372269	OK	3.03	4.7	17.78	1.67	0.62	0.0475	TRUE
CLDN5	OK	8.47	10.12	763.45	1.66	0.39	0.00322	TRUE
FLJ32255	OK	3.09	4.75	18.42	1.66	0.44	0.00865	TRUE
PARP9	OK	7.03	8.69	282.53	1.66	0.49	0.016	TRUE
LOC107984874	OK	3.91	5.57	32.45	1.66	0.49	0.0164	TRUE
CHI3L1	OK	7.02	8.69	282.09	1.66	0.5	0.017	TRUE
S100A14	OK	1.42	3.08	5.79	1.66	0.61	0.0455	TRUE
SIGLEC1	OK	3.57	5.22	25.6	1.65	0.41	0.00577	TRUE
SPAG8	OK	5.3	6.94	84.47	1.65	0.42	0.00677	TRUE
DRC7	OK	4.29	5.94	42.08	1.65	0.46	0.0123	TRUE
GBP4	OK	7.34	8.99	348.19	1.65	0.52	0.0221	TRUE
STMND1	OK	2.03	3.68	8.79	1.65	0.57	0.0343	TRUE
CRYAB	OK	12.25	13.89	10424.7	1.64	0.43	0.00764	TRUE
LOC100289650	OK	4.06	5.71	35.83	1.64	0.52	0.0235	TRUE
BRE-AS1	OK	4.51	6.15	48.79	1.64	0.55	0.0304	TRUE
SPOCD1	OK	2.56	4.2	12.64	1.64	0.57	0.0375	TRUE
CFAP99	OK	2.09	3.73	9.09	1.64	0.6	0.0455	TRUE
NFATC1	OK	5.62	7.24	104.23	1.63	0.42	0.00729	TRUE
TMEM140	OK	6.39	8.02	178.2	1.63	0.52	0.0231	TRUE
LOC105371492	OK	2.87	4.5	15.58	1.63	0.53	0.0264	TRUE
VAMP8	OK	5.41	7.04	90.36	1.63	0.55	0.0314	TRUE
STX11	OK	2.04	3.68	8.78	1.63	0.59	0.0432	TRUE
PLP2	OK	5.28	6.9	82.01	1.62	0.35	0.00183	TRUE
ITGB4	OK	8.07	9.7	571.41	1.62	0.44	0.0107	TRUE
HGFAC	OK	2.51	4.12	12.01	1.62	0.57	0.0388	TRUE
LOC105378909	OK	3.58	5.2	25.31	1.62	0.6	0.046	TRUE
DYNLRB2	OK	4.87	6.48	61.6	1.61	0.41	0.00668	TRUE
NPC2	OK	8.64	10.25	839.5	1.61	0.43	0.00946	TRUE
SP110	OK	6.26	7.87	161.02	1.61	0.49	0.0178	TRUE
LINC01088	OK	4.01	5.62	33.92	1.61	0.58	0.0431	TRUE
IL1R1	OK	5.53	7.13	96.7	1.6	0.37	0.00322	TRUE
SIX5	OK	5.09	6.68	71.03	1.6	0.42	0.00797	TRUE
KLF2	OK	6.51	8.12	191.45	1.6	0.43	0.00911	TRUE
SAMD11	OK	4.58	6.18	50.02	1.6	0.46	0.0135	TRUE
IL4R	OK	5.71	7.31	109.59	1.6	0.5	0.0203	TRUE
CYP27C1	OK	2.41	4.01	11.11	1.6	0.52	0.0272	TRUE
SERINC2	OK	3.24	4.83	19.67	1.59	0.4	0.00589	TRUE
NFATC2	OK	5.22	6.81	77.65	1.59	0.4	0.00605	TRUE
AJUBA	OK	4.56	6.15	49.02	1.59	0.46	0.0148	TRUE
PIFO	OK	7.06	8.65	277.61	1.59	0.47	0.0159	TRUE
LOC107984751	OK	3.63	5.22	25.82	1.59	0.5	0.0233	TRUE
LOC107984886	OK	1.75	3.34	7.02	1.59	0.52	0.0283	TRUE
PLA2G5	OK	6.7	8.29	216.17	1.59	0.58	0.0441	TRUE
CLDN9	OK	3.95	5.54	32.16	1.59	0.58	0.0454	TRUE
ZC3H12A	OK	2.65	4.24	13.07	1.58	0.46	0.0142	TRUE
CDKN2B	OK	4.39	5.97	43.43	1.58	0.46	0.0147	TRUE
C1QTNF6	OK	5.39	6.97	86.98	1.58	0.46	0.015	TRUE
ADCY10P1	OK	4.95	6.52	63.74	1.58	0.49	0.0219	TRUE
SYTL4	OK	6.38	7.96	172.74	1.58	0.58	0.0473	TRUE
DNAJB13	OK	3.02	4.59	16.71	1.57	0.47	0.0164	TRUE
FGR	OK	5.26	6.83	79.04	1.57	0.47	0.0164	TRUE
TRIM21	OK	5.36	6.93	84.77	1.57	0.55	0.0381	TRUE
RNR1	OK	4.95	6.52	63.77	1.57	0.55	0.039	TRUE
TTLL9	OK	5.89	7.45	121.2	1.56	0.35	0.00257	TRUE
NUPR1	OK	7.64	9.2	408.32	1.56	0.46	0.0156	TRUE
HAPLN2	OK	8.74	10.3	875.65	1.56	0.46	0.0164	TRUE
APOBEC3D	OK	2.31	3.86	10.13	1.56	0.47	0.0174	TRUE
TAP1	OK	7.97	9.53	514.18	1.56	0.47	0.0174	TRUE
SDC4	OK	9.58	11.14	1568.96	1.56	0.49	0.0216	TRUE
LOC102723670	OK	2.85	4.41	14.77	1.56	0.51	0.0271	TRUE
PDLIM1	OK	5.34	6.89	82.74	1.56	0.54	0.0356	TRUE
SRPK3	OK	4	5.55	32.56	1.55	0.39	0.0055	TRUE
ADPRH	OK	4.94	6.48	62.27	1.55	0.4	0.00754	TRUE
MORN5	OK	4.84	6.39	58.52	1.55	0.41	0.00797	TRUE
CFAP70	OK	6.81	8.37	229.79	1.55	0.41	0.00884	TRUE
RAB20	OK	4.09	5.64	34.72	1.55	0.44	0.0141	TRUE
PACRG-AS3	OK	6.64	8.19	203.1	1.55	0.45	0.0145	TRUE
LOC105370532	OK	2.65	4.2	12.79	1.55	0.57	0.0455	TRUE
NOD2	OK	2.21	3.75	9.39	1.55	0.57	0.048	TRUE
MT2A	OK	9.65	11.19	1628.58	1.54	0.41	0.00834	TRUE
SP100	OK	6.55	8.09	189.67	1.54	0.47	0.0181	TRUE
NID2	OK	5.4	6.94	85.37	1.54	0.47	0.0198	TRUE
TIMP1	OK	7.37	8.92	336.71	1.54	0.48	0.0199	TRUE
GNB3	OK	4.4	5.94	42.91	1.54	0.48	0.0203	TRUE
SLC16A5	OK	2.77	4.31	13.85	1.54	0.48	0.0213	TRUE
VIM-AS1	OK	2.13	3.67	8.87	1.54	0.51	0.0295	TRUE
CHI3L2	OK	5.12	6.66	70.7	1.54	0.53	0.0341	TRUE
HSPA1B	OK	11.5	13.04	5872.91	1.54	0.53	0.0355	TRUE
B4GALT1	OK	6.3	7.83	158.52	1.53	0.47	0.0202	TRUE
ATAD3C	OK	5.23	6.76	75.74	1.53	0.5	0.028	TRUE
MAFF	OK	5.13	6.65	70.36	1.53	0.51	0.0306	TRUE
TLR9	OK	3.55	5.08	23.64	1.53	0.52	0.0321	TRUE
ACAP1	OK	4.11	5.63	34.63	1.52	0.4	0.0084	TRUE
TMCO4	OK	4.69	6.21	51.74	1.52	0.43	0.0126	TRUE
APOBEC3F	OK	3.36	4.88	20.6	1.52	0.48	0.0219	TRUE
MGP	OK	6.54	8.06	186.32	1.52	0.55	0.0445	TRUE
CHST3	OK	7.71	9.22	416.78	1.51	0.36	0.00373	TRUE
YBX3	OK	6.83	8.34	227.54	1.51	0.38	0.00617	TRUE
CCDC40	OK	5.99	7.5	126.82	1.51	0.39	0.00725	TRUE
RIBC1	OK	4.06	5.58	33.38	1.51	0.45	0.0174	TRUE
TCTEX1D1	OK	6.37	7.88	164.97	1.51	0.46	0.0193	TRUE
SLC9C2	OK	2.34	3.85	10.12	1.51	0.51	0.0315	TRUE
PCAT19	OK	4.93	6.44	60.74	1.51	0.51	0.033	TRUE
LOC101926907	OK	2.61	4.12	12.15	1.51	0.52	0.034	TRUE
TBX2-AS1	OK	1.62	3.13	6.11	1.51	0.52	0.034	TRUE
TEKT2	OK	4.28	5.78	38.61	1.5	0.34	0.00257	TRUE
P2RY14	OK	5.1	6.6	67.9	1.5	0.42	0.0118	TRUE
ISYNA1	OK	7.78	9.27	434.19	1.5	0.44	0.0157	TRUE
DLGAP1-AS1	OK	4.42	5.92	42.39	1.5	0.44	0.0159	TRUE
MDFI	OK	5.51	7.01	90.24	1.5	0.5	0.0298	TRUE
EMILIN3	OK	5.3	6.8	78.08	1.49	0.39	0.00739	TRUE
HIST1H1C	OK	5.84	7.33	113.09	1.49	0.4	0.00859	TRUE
ITGA5	OK	5.75	7.24	106.07	1.49	0.43	0.0147	TRUE
CD44	OK	8.05	9.54	522.67	1.49	0.46	0.0199	TRUE
RUFY4	OK	3.31	4.8	19.61	1.49	0.55	0.0457	TRUE
ANXA1	OK	7.45	8.93	342.95	1.48	0.4	0.00933	TRUE
TNFRSF1A	OK	7.54	9.01	363.85	1.48	0.4	0.00952	TRUE
LOC101927895	OK	3.17	4.65	17.65	1.48	0.43	0.0157	TRUE
PSMB9	OK	5.77	7.24	106.65	1.48	0.44	0.0167	TRUE
PARP10	OK	6.92	8.4	237.4	1.48	0.44	0.0173	TRUE
TNRC6C-AS1	OK	6.85	8.33	227.13	1.48	0.47	0.0228	TRUE
VWA3B	OK	4.89	6.37	58.3	1.48	0.48	0.0273	TRUE
ANG	OK	2.99	4.48	15.67	1.48	0.49	0.0297	TRUE
CCDC173	OK	4.36	5.83	40.17	1.47	0.33	0.00225	TRUE
NFKB2	OK	5.38	6.85	81.43	1.47	0.38	0.00653	TRUE
ACOX2	OK	5.61	7.08	95.42	1.47	0.38	0.00691	TRUE
ACSL5	OK	6.27	7.74	150.7	1.47	0.41	0.0124	TRUE
KLF15	OK	7.92	9.4	474.89	1.47	0.42	0.0132	TRUE
ICAM1	OK	5.32	6.79	78.03	1.47	0.47	0.0229	TRUE
ANXA2R	OK	3	4.47	15.64	1.47	0.54	0.0461	TRUE
TMEM98	OK	8.9	10.36	926.34	1.46	0.37	0.00634	TRUE
BCAT2	OK	6.92	8.39	236.38	1.46	0.39	0.00837	TRUE
DHRS3	OK	8.2	9.66	570.72	1.46	0.43	0.0156	TRUE
BTG2	OK	8.53	9.99	717.14	1.46	0.43	0.0172	TRUE
CFAP47	OK	4.25	5.72	37.09	1.46	0.45	0.0198	TRUE
PPP1R3G	OK	4.99	6.45	61.8	1.46	0.46	0.0236	TRUE
IL18BP	OK	5.35	6.8	78.96	1.46	0.51	0.0369	TRUE
ITPRIP	OK	5.72	7.17	102.08	1.45	0.35	0.00479	TRUE
FOXD1	OK	3.73	5.18	25.6	1.45	0.38	0.00729	TRUE
C1QTNF1	OK	7.3	8.74	303.43	1.45	0.45	0.0207	TRUE
APOBEC3G	OK	4.13	5.58	33.73	1.45	0.45	0.0216	TRUE
C9orf24	OK	6.64	8.08	192.08	1.45	0.46	0.0223	TRUE
COL4A3	OK	5.09	6.54	65.86	1.45	0.46	0.0226	TRUE
HKDC1	OK	3.73	5.18	25.67	1.45	0.47	0.0244	TRUE
LOC107986344	OK	2.29	3.74	9.43	1.45	0.48	0.0297	TRUE
LPIN3	OK	4.61	6.06	47.2	1.45	0.48	0.0305	TRUE
SYDE1	OK	5.9	7.34	114.49	1.44	0.36	0.00537	TRUE
TBX3	OK	5.26	6.71	73.97	1.44	0.37	0.00617	TRUE
DZIP1L	OK	3.96	5.4	30	1.44	0.38	0.00817	TRUE
DDIT4	OK	8.83	10.27	872.53	1.44	0.4	0.0124	TRUE
FHDC1	OK	3.95	5.39	29.77	1.44	0.46	0.0223	TRUE
ID3	OK	8.03	9.46	500.3	1.43	0.38	0.00933	TRUE
COL4A6	OK	3.42	4.85	20.41	1.43	0.39	0.0107	TRUE
LOC105370125	OK	2.66	4.09	12.06	1.43	0.41	0.0141	TRUE
FOXN3-AS1	OK	3.32	4.75	19.12	1.43	0.41	0.0144	TRUE
HERC2P3	OK	7.07	8.5	257.26	1.43	0.43	0.0179	TRUE
IP6K3	OK	5.48	6.91	85.59	1.43	0.49	0.0353	TRUE
RREB1	OK	5.74	7.16	101.56	1.42	0.33	0.00339	TRUE
NSUN7	OK	3.69	5.11	24.57	1.42	0.39	0.0106	TRUE
SMIM3	OK	6.57	7.99	180.44	1.42	0.4	0.0132	TRUE
MYCBPAP	OK	3.25	4.67	18.13	1.42	0.48	0.0308	TRUE
LOC284454	OK	3.61	5.03	23.25	1.42	0.51	0.0404	TRUE
CYP11A1	OK	3.74	5.15	25.27	1.41	0.33	0.00361	TRUE
PBXIP1	OK	10.78	12.2	3339.43	1.41	0.4	0.0124	TRUE
C16orf71	OK	3.59	5.01	22.88	1.41	0.4	0.0141	TRUE
LOC102724527	OK	2.32	3.73	9.45	1.41	0.41	0.0141	TRUE
PRKX	OK	7.03	8.44	247.46	1.41	0.42	0.0175	TRUE
WDR93	OK	3.5	4.92	21.51	1.41	0.46	0.0272	TRUE
EME1	OK	2.19	3.61	8.68	1.41	0.52	0.0463	TRUE
HPN-AS1	OK	3.24	4.65	17.87	1.41	0.52	0.047	TRUE
SLC12A7	OK	7.63	9.03	372.43	1.4	0.34	0.00493	TRUE
HIGD1B	OK	6.34	7.73	152	1.4	0.39	0.0122	TRUE
PLEKHF1	OK	5.39	6.79	79.02	1.4	0.44	0.0221	TRUE
SMO	OK	7.04	8.44	247.25	1.4	0.44	0.023	TRUE
PDK4	OK	8.97	10.37	945.64	1.4	0.44	0.0234	TRUE
ETV4	OK	4.2	5.6	34.55	1.4	0.46	0.028	TRUE
NAALADL1	OK	3.41	4.81	20.03	1.4	0.49	0.0375	TRUE
SERHL	OK	3.65	5.05	23.67	1.4	0.5	0.0432	TRUE
EFEMP1	OK	8.97	10.37	942.7	1.4	0.51	0.0441	TRUE
ADM	OK	4.8	6.19	52.2	1.39	0.39	0.0125	TRUE
LOC100996573	OK	4.38	5.76	38.82	1.39	0.47	0.0326	TRUE
PKN3	OK	4.39	5.78	39.37	1.39	0.48	0.0361	TRUE
LOC100132057	OK	3.95	5.32	28.7	1.38	0.35	0.00637	TRUE
RBPMS	OK	6.04	7.42	122.42	1.38	0.35	0.00668	TRUE
AGAP2-AS1	OK	3.24	4.62	17.65	1.38	0.39	0.0126	TRUE
PLAUR	OK	3.76	5.13	25.15	1.38	0.4	0.0159	TRUE
COL4A4	OK	5.11	6.5	64.54	1.38	0.41	0.0173	TRUE
ADAMTSL5	OK	3.82	5.2	26.35	1.38	0.44	0.0237	TRUE
EFCAB12	OK	4.88	6.26	54.98	1.38	0.45	0.0271	TRUE
LOC105371453	OK	3.56	4.94	21.96	1.38	0.48	0.0367	TRUE
PTGDR2	OK	5.44	6.83	81.24	1.38	0.48	0.0369	TRUE
GPR35	OK	3.71	5.08	24.28	1.37	0.34	0.00536	TRUE
LOC100506885	OK	2.72	4.1	12.28	1.37	0.42	0.0198	TRUE
MFNG	OK	4.83	6.2	52.77	1.37	0.43	0.0214	TRUE
TBX6	OK	3.22	4.59	17.28	1.37	0.44	0.025	TRUE
IFI27	OK	8.61	9.98	724.49	1.37	0.45	0.0288	TRUE
ADAT3	OK	2.74	4.11	12.37	1.37	0.5	0.045	TRUE
CDH23	OK	6.01	7.37	118.9	1.36	0.38	0.0126	TRUE
CFH	OK	6.89	8.25	218.13	1.36	0.39	0.0132	TRUE
TNFRSF11B	OK	3.77	5.13	25.18	1.36	0.41	0.0174	TRUE
BACE2	OK	6.47	7.83	163.64	1.36	0.41	0.0182	TRUE
LCN12	OK	4.3	5.66	36.33	1.36	0.42	0.0202	TRUE
CSF1	OK	8.12	9.48	513.91	1.36	0.42	0.0215	TRUE
ALS2CR12	OK	3.87	5.23	26.89	1.36	0.46	0.0307	TRUE
C10orf128	OK	5.88	7.23	108.09	1.36	0.47	0.0364	TRUE
CD22	OK	8.01	9.36	473.8	1.36	0.5	0.0458	TRUE
EMP1	OK	6.79	8.14	202.7	1.35	0.34	0.00589	TRUE
TTC25	OK	5.73	7.08	97.46	1.35	0.35	0.00708	TRUE
CFI	OK	4.97	6.32	57.47	1.35	0.39	0.0141	TRUE
TES	OK	4.68	6.03	46.94	1.35	0.39	0.0141	TRUE
LINC00961	OK	3.16	4.52	16.45	1.35	0.41	0.0174	TRUE
NKX6-2	OK	8.54	9.89	680.88	1.35	0.42	0.0205	TRUE
LOC105371501	OK	2.7	4.06	11.98	1.35	0.47	0.0353	TRUE
NBPF26	OK	6.58	7.92	174.68	1.35	0.48	0.0415	TRUE
KLF4	OK	6.22	7.57	136.65	1.35	0.49	0.0447	TRUE
MT1E	OK	8.79	10.13	807.63	1.34	0.34	0.00608	TRUE
CDK2	OK	4.95	6.29	56.57	1.34	0.36	0.00939	TRUE
ALDH3B1	OK	4.52	5.86	41.89	1.34	0.38	0.0137	TRUE
FENDRR	OK	4.19	5.54	33.39	1.34	0.4	0.0173	TRUE
PRIMA1	OK	7.09	8.44	249.59	1.34	0.42	0.0223	TRUE
LOC105374546	OK	2.16	3.5	8.16	1.34	0.43	0.0245	TRUE
SLC38A11	OK	5.28	6.62	70.99	1.34	0.46	0.0341	TRUE
SERPING1	OK	8.13	9.46	508.76	1.33	0.31	0.00295	TRUE
RHBDF1	OK	6.22	7.55	135.07	1.33	0.36	0.0107	TRUE
SOX18	OK	5.09	6.42	61.81	1.33	0.37	0.0118	TRUE
GPR146	OK	6.01	7.34	117.22	1.33	0.4	0.0179	TRUE
FGFRL1	OK	8.12	9.45	504.54	1.33	0.41	0.0193	TRUE
GRTP1	OK	4.16	5.49	32.48	1.33	0.41	0.0202	TRUE
LOC105372401	OK	3.51	4.84	20.63	1.33	0.42	0.0238	TRUE
DUSP1	OK	8.86	10.19	843.31	1.33	0.43	0.0243	TRUE
ARMC4	OK	4.57	5.9	43.19	1.33	0.46	0.0335	TRUE
CYP39A1	OK	4.18	5.52	33.03	1.33	0.45	0.0335	TRUE
CLDN1	OK	5.73	7.06	96.25	1.33	0.46	0.0351	TRUE
OSMR	OK	6.3	7.62	142.17	1.32	0.36	0.0114	TRUE
LLGL2	OK	5.73	7.05	95.79	1.32	0.37	0.0127	TRUE
WDR49	OK	4.69	6.01	46.74	1.32	0.39	0.0152	TRUE
RBBP8	OK	6.78	8.1	198.23	1.32	0.42	0.0231	TRUE
ZIC4	OK	5.54	6.86	83.8	1.32	0.44	0.0291	TRUE
IGF2	OK	7.93	9.25	441.01	1.32	0.47	0.0414	TRUE
ECHDC2	OK	7.49	8.8	323.19	1.31	0.32	0.00498	TRUE
ORAI1	OK	5.52	6.84	82.74	1.31	0.4	0.0198	TRUE
LINC00202-1	OK	4.87	6.18	52.51	1.31	0.44	0.0321	TRUE
PPP1R13L	OK	4.69	5.99	46.22	1.31	0.45	0.0344	TRUE
VASN	OK	6.02	7.33	116.79	1.31	0.47	0.0414	TRUE
EMP2	OK	7.76	9.06	387.9	1.3	0.27	0.00138	TRUE
PRR34-AS1	OK	4.57	5.87	42.49	1.3	0.31	0.00346	TRUE
HIC1	OK	4.06	5.35	29.7	1.3	0.4	0.0196	TRUE
RNR2	OK	9.15	10.45	1017.62	1.3	0.46	0.0386	TRUE
WEE1	OK	4.66	5.94	44.78	1.29	0.25	0.000723	TRUE
DNALI1	OK	7.71	9	371.27	1.29	0.26	0.000933	TRUE
S100A11	OK	6.62	7.91	175.14	1.29	0.37	0.0149	TRUE
METRNL	OK	6.76	8.06	193.65	1.29	0.39	0.0174	TRUE
GOLGA2P5	OK	5	6.29	56.76	1.29	0.41	0.0233	TRUE
RN7SK	OK	6.85	8.14	204.96	1.29	0.42	0.0273	TRUE
LOC101926935	OK	5.02	6.31	57.62	1.29	0.43	0.0309	TRUE
MT1G	OK	6.62	7.91	174.82	1.29	0.45	0.039	TRUE
FBXO24	OK	1.91	3.2	6.67	1.29	0.48	0.0475	TRUE
HOGA1	OK	5.5	6.78	80.27	1.28	0.28	0.00183	TRUE
GPRC5C	OK	6.84	8.12	202.52	1.28	0.3	0.00341	TRUE
STK33	OK	6.3	7.59	140.03	1.28	0.33	0.00754	TRUE
PTH1R	OK	6.79	8.07	196.03	1.28	0.36	0.0121	TRUE
TXNIP	OK	10.4	11.68	2387.98	1.28	0.36	0.0136	TRUE
ZNF114	OK	3.81	5.09	24.77	1.28	0.37	0.0144	TRUE
CLEC2B	OK	4.66	5.95	44.87	1.28	0.39	0.0175	TRUE
TNFRSF10B	OK	7.01	8.29	228.22	1.28	0.4	0.0202	TRUE
SLC16A4	OK	5.4	6.69	74.94	1.28	0.4	0.0214	TRUE
CASP4	OK	4.49	5.78	39.91	1.28	0.41	0.0227	TRUE
RBP7	OK	5.89	7.17	104.78	1.28	0.42	0.0282	TRUE
SLC16A9	OK	7.84	9.12	405.84	1.28	0.43	0.0307	TRUE
C11orf70	OK	4.66	5.95	44.89	1.28	0.44	0.0329	TRUE
APOL3	OK	6.52	7.8	162.3	1.28	0.44	0.0341	TRUE
MYO5C	OK	5.89	7.16	104.5	1.27	0.3	0.00361	TRUE
LRP5	OK	6.8	8.08	196.83	1.27	0.32	0.00577	TRUE
ITPKB	OK	10.65	11.92	2831.82	1.27	0.36	0.0126	TRUE
BOK	OK	9.51	10.78	1280.71	1.27	0.37	0.016	TRUE
CNGA4	OK	4.18	5.45	31.91	1.27	0.38	0.0166	TRUE
IGFBP2	OK	7.17	8.44	253.78	1.27	0.42	0.0288	TRUE
GPIHBP1	OK	7.6	8.87	341.33	1.27	0.44	0.0367	TRUE
LRRIQ1	OK	5.51	6.78	80.13	1.27	0.46	0.0421	TRUE
HSPB8	OK	10.12	11.38	1952.2	1.26	0.37	0.015	TRUE
RBPMS2	OK	4.87	6.13	51.14	1.26	0.39	0.019	TRUE
JPH2	OK	4.25	5.51	33.4	1.26	0.41	0.0273	TRUE
FRZB	OK	7.63	8.89	345.89	1.26	0.41	0.028	TRUE
LOC102724731	OK	3.84	5.1	25.05	1.26	0.41	0.028	TRUE
NMI	OK	5.18	6.43	63.29	1.26	0.42	0.0315	TRUE
IQCD	OK	4.35	5.59	35.36	1.25	0.3	0.00428	TRUE
TRIP10	OK	6.26	7.51	133.15	1.25	0.35	0.0121	TRUE
PAQR5	OK	5.28	6.54	68.04	1.25	0.37	0.0172	TRUE
LOC101929072	OK	3.24	4.49	16.44	1.25	0.37	0.0173	TRUE
TGFB3	OK	8.35	9.6	568.61	1.25	0.38	0.0192	TRUE
STON1	OK	5.66	6.91	88.16	1.25	0.39	0.0212	TRUE
KDELR3	OK	3.84	5.08	24.84	1.25	0.39	0.0225	TRUE
LOC107987245	OK	2.75	4	11.71	1.25	0.4	0.0245	TRUE
SLC2A4	OK	4.61	5.86	42.55	1.25	0.4	0.0247	TRUE
SMAD6	OK	5.61	6.86	85.26	1.25	0.41	0.0264	TRUE
HHATL	OK	8.1	9.35	478.02	1.25	0.44	0.0402	TRUE
LOC101929480	OK	4.06	5.32	29.16	1.25	0.45	0.0419	TRUE
ACSM5	OK	5.11	6.36	60.07	1.24	0.32	0.00668	TRUE
LOC105373195	OK	6.37	7.61	143.57	1.24	0.33	0.00911	TRUE
SMOC1	OK	9.64	10.88	1383.36	1.24	0.33	0.00961	TRUE
MRVI1	OK	9.65	10.89	1390.81	1.24	0.36	0.0155	TRUE
ATP1A1-AS1	OK	4.24	5.49	32.88	1.24	0.37	0.016	TRUE
TPTEP1	OK	3.35	4.59	17.66	1.24	0.37	0.0166	TRUE
SDPR	OK	7.24	8.48	261.8	1.24	0.38	0.0198	TRUE
CKMT2	OK	5.49	6.74	78.18	1.24	0.39	0.0207	TRUE
KLKB1	OK	5.22	6.47	64.89	1.24	0.4	0.0252	TRUE
GPR17	OK	8.81	10.05	778.89	1.24	0.42	0.0326	TRUE
UCN	OK	4.26	5.5	33.16	1.24	0.42	0.0339	TRUE
RGCC	OK	9.6	10.83	1341.76	1.23	0.34	0.0109	TRUE
GALNT10	OK	8.49	9.72	619.59	1.23	0.37	0.0174	TRUE
NTM-AS1	OK	5.71	6.94	90.25	1.23	0.37	0.0184	TRUE
TEAD2	OK	5.65	6.87	86.27	1.23	0.39	0.0251	TRUE
LINC01089	OK	6.1	7.33	118.17	1.23	0.41	0.0308	TRUE
HEYL	OK	6.29	7.52	134.59	1.23	0.42	0.0321	TRUE
PSMB8	OK	7.17	8.4	247.58	1.23	0.42	0.0321	TRUE
C21orf58	OK	5.57	6.79	81.3	1.22	0.29	0.00346	TRUE
CASP7	OK	6.47	7.69	152.18	1.22	0.3	0.0055	TRUE
SMTN	OK	6.67	7.88	174.18	1.22	0.33	0.00952	TRUE
DYSF	OK	7.85	9.07	396.74	1.22	0.34	0.0125	TRUE
C1orf228	OK	5.09	6.31	58.56	1.22	0.35	0.0133	TRUE
SRP14-AS1	OK	6.06	7.29	114.96	1.22	0.36	0.0162	TRUE
TBX15	OK	3.06	4.28	14.35	1.22	0.36	0.0164	TRUE
LINC00899	OK	3.75	4.97	23.12	1.22	0.38	0.0193	TRUE
BAG3	OK	8.5	9.71	619.4	1.22	0.37	0.0196	TRUE
ATF3	OK	6.52	7.75	158.21	1.22	0.4	0.0262	TRUE
SLC5A11	OK	7.38	8.59	284.69	1.22	0.43	0.0386	TRUE
PFN4	OK	2.17	3.39	7.71	1.22	0.45	0.0458	TRUE
PLTP	OK	9.36	10.57	1119.77	1.21	0.28	0.00324	TRUE
LINC00174	OK	4.87	6.07	49.69	1.21	0.33	0.0103	TRUE
MYD88	OK	6.4	7.6	143.71	1.21	0.33	0.0111	TRUE
VAMP5	OK	6.88	8.09	201.62	1.21	0.34	0.0124	TRUE
CCDC102A	OK	4.72	5.93	45.03	1.21	0.35	0.0144	TRUE
ID1	OK	7.85	9.07	395.52	1.21	0.35	0.0149	TRUE
LSR	OK	6.39	7.6	143.21	1.21	0.35	0.0152	TRUE
PRKCDBP	OK	4.88	6.09	50.18	1.21	0.36	0.016	TRUE
FAM84B	OK	8.17	9.39	493.79	1.21	0.36	0.0174	TRUE
TGIF1	OK	6.11	7.32	117.92	1.21	0.38	0.0219	TRUE
FZD8	OK	7.08	8.29	231.45	1.21	0.4	0.0272	TRUE
ADAM33	OK	5.45	6.66	74.48	1.21	0.4	0.0285	TRUE
CSRNP1	OK	7.21	8.42	252.65	1.21	0.42	0.0352	TRUE
TNFRSF1B	OK	6.36	7.57	140.54	1.21	0.42	0.0361	TRUE
ZNF217	OK	6.04	7.24	111.64	1.2	0.28	0.00332	TRUE
TSPAN6	OK	7.91	9.11	407.49	1.2	0.33	0.0102	TRUE
CMAHP	OK	4.6	5.8	41.15	1.2	0.34	0.0132	TRUE
ALDH4A1	OK	9.8	11	1516.64	1.2	0.35	0.0143	TRUE
PAIP2B	OK	11.35	12.55	4428.13	1.2	0.36	0.0172	TRUE
KCNE4	OK	6.11	7.31	117.09	1.2	0.37	0.0214	TRUE
NPIPB6	OK	4.91	6.11	50.99	1.2	0.38	0.0227	TRUE
CLEC1A	OK	3.91	5.11	25.56	1.2	0.4	0.0295	TRUE
FLVCR2	OK	4.22	5.42	31.7	1.2	0.43	0.0399	TRUE
MEF2B	OK	3.88	5.08	25.01	1.2	0.43	0.0402	TRUE
NQO1	OK	7.93	9.12	413.21	1.19	0.29	0.00512	TRUE
GDPD2	OK	6.13	7.31	117.9	1.19	0.31	0.00765	TRUE
TUBB6	OK	6.19	7.38	123.42	1.19	0.33	0.0111	TRUE
PPP1R3B	OK	5.28	6.47	65.7	1.19	0.33	0.0114	TRUE
LIMD1	OK	6.83	8.02	192.05	1.19	0.34	0.0145	TRUE
IER2	OK	7.87	9.06	394.49	1.19	0.38	0.0256	TRUE
RARRES3	OK	7.13	8.31	235.75	1.19	0.39	0.0294	TRUE
LOC105371008	OK	3.63	4.82	20.97	1.19	0.4	0.03	TRUE
FBXL13	OK	3.94	5.13	25.87	1.19	0.44	0.0476	TRUE
SHD	OK	5.4	6.58	71.12	1.18	0.3	0.00668	TRUE
FAM65C	OK	5.07	6.24	56.24	1.18	0.35	0.0173	TRUE
LOC401261	OK	5.24	6.41	63.3	1.18	0.35	0.0175	TRUE
IL20RA	OK	5.19	6.37	61.54	1.18	0.37	0.0217	TRUE
LIME1	OK	5.95	7.13	103.79	1.18	0.38	0.0254	TRUE
GGT5	OK	7.06	8.24	225.06	1.18	0.4	0.0321	TRUE
PPP1R1B	OK	10.93	12.1	3269.85	1.18	0.42	0.0402	TRUE
MKNK2	OK	9.19	10.37	982.03	1.18	0.42	0.0416	TRUE
TNFSF13	OK	7.72	8.9	355.58	1.18	0.42	0.0419	TRUE
LOC105376050	OK	3.59	4.77	20.19	1.18	0.43	0.0445	TRUE
IL3RA	OK	5.12	6.3	58.4	1.18	0.44	0.0483	TRUE
FCGRT	OK	7.62	8.8	330.11	1.17	0.31	0.00933	TRUE
CDR2L	OK	8.37	9.54	554.67	1.17	0.32	0.0119	TRUE
SGK1	OK	9.69	10.86	1378.73	1.17	0.34	0.0142	TRUE
FAM227A	OK	6.07	7.24	112.16	1.17	0.37	0.0239	TRUE
MT1M	OK	7.73	8.9	355.71	1.17	0.41	0.0396	TRUE
DRAM1	OK	5.25	6.42	63.61	1.17	0.42	0.0398	TRUE
ENPP2	OK	11.57	12.73	5066.66	1.17	0.42	0.0415	TRUE
MFI2-AS1	OK	4.99	6.16	53.24	1.17	0.43	0.0447	TRUE
SHC4	OK	7.08	8.24	225.68	1.16	0.3	0.00725	TRUE
KIAA0040	OK	5.77	6.93	90.85	1.16	0.33	0.0133	TRUE
GSDMD	OK	6.36	7.52	136.61	1.16	0.36	0.0214	TRUE
ITPR3	OK	6.08	7.24	112.37	1.16	0.36	0.0219	TRUE
MOV10	OK	7.44	8.6	289.25	1.16	0.37	0.0225	TRUE
LRP2	OK	7.4	8.56	281.45	1.16	0.37	0.0232	TRUE
FAM189A2	OK	7.54	8.69	308.93	1.16	0.37	0.0234	TRUE
MRGPRF	OK	4.65	5.82	41.95	1.16	0.41	0.0403	TRUE
SLC12A4	OK	7.84	8.99	379.46	1.15	0.26	0.00257	TRUE
PXN	OK	8.31	9.46	524.64	1.15	0.31	0.0107	TRUE
AGTRAP	OK	7	8.15	212.57	1.15	0.33	0.0145	TRUE
TP53I13	OK	6.29	7.44	129.68	1.15	0.33	0.0148	TRUE
DLL1	OK	6.58	7.73	158.65	1.15	0.34	0.0157	TRUE
S100A1	OK	9.56	10.71	1246.46	1.15	0.35	0.0175	TRUE
LOC107987104	OK	3.91	5.05	24.8	1.15	0.36	0.0212	TRUE
PLOD3	OK	8.12	9.27	462.01	1.15	0.39	0.0307	TRUE
PLIN5	OK	5.88	7.04	97.95	1.15	0.39	0.0332	TRUE
UNC13D	OK	5.36	6.51	68.06	1.15	0.4	0.0367	TRUE
COL9A1	OK	7.68	8.82	338.44	1.15	0.42	0.046	TRUE
LOC100270746	OK	3.01	4.16	13.34	1.15	0.43	0.0491	TRUE
LIMK2	OK	7.76	8.9	356.86	1.14	0.28	0.00536	TRUE
LINC00341	OK	5.9	7.04	98.27	1.14	0.28	0.00537	TRUE
PRX	OK	6	7.14	105.78	1.14	0.29	0.00695	TRUE
HLA-E	OK	10.9	12.04	3145.33	1.14	0.3	0.0081	TRUE
MDFIC	OK	6.95	8.09	204.18	1.14	0.32	0.0117	TRUE
SLC5A6	OK	8.22	9.36	490.71	1.14	0.34	0.016	TRUE
VWF	OK	8.73	9.88	702.46	1.14	0.35	0.0187	TRUE
EYA2	OK	6.12	7.25	114.26	1.14	0.36	0.0218	TRUE
PAPSS2	OK	6.19	7.33	120.42	1.14	0.36	0.0222	TRUE
CCDC65	OK	5.32	6.46	65.87	1.14	0.36	0.0229	TRUE
LINC00982	OK	6.79	7.94	183.13	1.14	0.36	0.0232	TRUE
HFE	OK	4.3	5.44	32.56	1.14	0.39	0.032	TRUE
TMPRSS5	OK	6.99	8.13	209.26	1.14	0.41	0.0409	TRUE
TTC38	OK	6.67	7.79	166.46	1.13	0.28	0.00529	TRUE
TRAF4	OK	7.85	8.98	377.92	1.13	0.3	0.00894	TRUE
PLEKHG2	OK	5.59	6.72	78.86	1.13	0.31	0.01	TRUE
DNAAF1	OK	7.57	8.7	311.37	1.13	0.34	0.017	TRUE
LRAT	OK	5.56	6.69	77.14	1.13	0.35	0.0197	TRUE
NEDD9	OK	6.69	7.82	169.31	1.13	0.35	0.0213	TRUE
GBGT1	OK	4.63	5.77	40.73	1.13	0.36	0.0235	TRUE
KANK3	OK	6.15	7.28	116.56	1.13	0.36	0.0235	TRUE
FAM222A	OK	8.04	9.17	431.54	1.13	0.36	0.0239	TRUE
SLC7A2	OK	7.12	8.25	228.89	1.13	0.36	0.0242	TRUE
BCL3	OK	4.71	5.83	42.76	1.13	0.41	0.0425	TRUE
LOC100507373	OK	4.58	5.71	39.22	1.13	0.42	0.0477	TRUE
AKR7A3	OK	5.21	6.34	60.72	1.13	0.42	0.0489	TRUE
TMEM79	OK	5.69	6.81	84.41	1.12	0.34	0.0183	TRUE
TINAGL1	OK	6.57	7.7	155.64	1.12	0.36	0.0236	TRUE
LOC101928424	OK	3.39	4.51	17.08	1.12	0.36	0.0251	TRUE
PCF11-AS1	OK	4.64	5.76	40.67	1.12	0.38	0.0333	TRUE
PDPN	OK	6.88	7.99	191.2	1.12	0.39	0.0396	TRUE
LOC100507002	OK	3.34	4.46	16.55	1.12	0.4	0.0404	TRUE
LOC105372511	OK	3.49	4.61	18.31	1.12	0.41	0.0445	TRUE
LOC107984868	OK	5.24	6.36	61.52	1.12	0.41	0.0455	TRUE
SLC38A3	OK	8.29	9.4	508.71	1.11	0.3	0.00939	TRUE
HCP5	OK	5.37	6.47	66.86	1.11	0.33	0.0172	TRUE
EFHD1	OK	10.68	11.78	2651.04	1.11	0.33	0.018	TRUE
COL5A1	OK	5.45	6.56	70.91	1.11	0.36	0.0247	TRUE
GLIS3	OK	6.95	8.06	200.87	1.11	0.36	0.0258	TRUE
WDR78	OK	6.04	7.14	106.44	1.11	0.37	0.0299	TRUE
LOC105374419	OK	3.86	4.97	23.58	1.11	0.39	0.0398	TRUE
LGALS3BP	OK	9.95	11.06	1603.13	1.11	0.4	0.0434	TRUE
ADAMTS7	OK	3.69	4.81	21.04	1.11	0.41	0.0456	TRUE
CRB2	OK	7.97	9.07	406.16	1.1	0.25	0.00263	TRUE
GOLGA6L10	OK	4.28	5.39	31.5	1.1	0.3	0.0097	TRUE
PDLIM4	OK	6.54	7.64	150.34	1.1	0.32	0.0144	TRUE
NEXN	OK	4.92	6.02	48.84	1.1	0.33	0.0166	TRUE
LOC101927268	OK	5.22	6.32	60.37	1.1	0.33	0.0171	TRUE
SOX8	OK	10.31	11.41	2052.94	1.1	0.37	0.0332	TRUE
LOC101928762	OK	5.92	7.02	97.77	1.1	0.41	0.0479	TRUE
PTBP1	OK	8.44	9.53	559.54	1.09	0.27	0.0056	TRUE
CD58	OK	5.06	6.14	53.44	1.09	0.3	0.0116	TRUE
CYP2J2	OK	7.69	8.79	333.32	1.09	0.34	0.0216	TRUE
FAM107A	OK	13.71	14.8	21515.1	1.09	0.34	0.0216	TRUE
MOB3C	OK	6.92	8.01	195.05	1.09	0.36	0.028	TRUE
MYOT	OK	5.2	6.29	59.25	1.09	0.36	0.0288	TRUE
RDH10	OK	6.72	7.81	169.5	1.09	0.39	0.0408	TRUE
ALPK3	OK	6.15	7.24	114.03	1.09	0.4	0.0448	TRUE
GAS1	OK	6.07	7.15	107.43	1.08	0.3	0.0111	TRUE
PPFIBP2	OK	7.57	8.65	304.27	1.08	0.3	0.0111	TRUE
FAM181B	OK	8.01	9.09	411.29	1.08	0.32	0.0174	TRUE
CSPG4	OK	8.45	9.53	560.33	1.08	0.33	0.0188	TRUE
LINC01158	OK	7.09	8.17	217.31	1.08	0.33	0.0197	TRUE
CFAP65	OK	5.72	6.8	84.36	1.08	0.35	0.0264	TRUE
SLC22A3	OK	5.31	6.39	63.62	1.08	0.36	0.0288	TRUE
FZD5	OK	5.98	7.06	101.04	1.08	0.36	0.0311	TRUE
SPSB1	OK	7.28	8.36	248.96	1.08	0.36	0.0313	TRUE
C10orf54	OK	8.71	9.79	669.34	1.08	0.36	0.0317	TRUE
CDC42EP1	OK	9.3	10.38	1005.91	1.08	0.37	0.0339	TRUE
OXTR	OK	5.89	6.97	95.11	1.08	0.37	0.0356	TRUE
LOC102725044	OK	3.19	4.27	14.59	1.08	0.39	0.045	TRUE
CCDC180	OK	6.28	7.34	123.24	1.07	0.24	0.00248	TRUE
KANK1	OK	9.24	10.31	960.09	1.07	0.28	0.00764	TRUE
EMP3	OK	6	7.08	102.23	1.07	0.3	0.0119	TRUE
PI16	OK	6.96	8.04	198.91	1.07	0.32	0.0174	TRUE
LRP2BP	OK	6.66	7.73	160.96	1.07	0.34	0.0213	TRUE
NKAPP1	OK	3.1	4.17	13.65	1.07	0.35	0.025	TRUE
LOC107984220	OK	4.85	5.91	45.75	1.07	0.36	0.0318	TRUE
SMOC2	OK	6.89	7.96	188.82	1.07	0.38	0.0403	TRUE
TIMP3	OK	10.89	11.94	2995.57	1.06	0.28	0.00765	TRUE
LINC01481	OK	5.23	6.29	59.47	1.06	0.3	0.0124	TRUE
FAM111A	OK	6.75	7.81	170.72	1.06	0.31	0.0151	TRUE
BAZ1A	OK	6.18	7.24	114.72	1.06	0.33	0.0206	TRUE
HSPG2	OK	6.51	7.57	144.38	1.06	0.35	0.0282	TRUE
LAT	OK	4.51	5.57	36.12	1.06	0.37	0.0375	TRUE
ARHGEF19	OK	3.51	4.57	18.07	1.06	0.37	0.039	TRUE
LINC01299	OK	4.31	5.37	31.41	1.06	0.38	0.0431	TRUE
TMEM204	OK	6.26	7.32	121.65	1.06	0.39	0.0455	TRUE
CREB3L2	OK	7.85	8.9	364.71	1.05	0.26	0.00581	TRUE
ZBTB7B	OK	7.77	8.82	344.68	1.05	0.28	0.01	TRUE
AKR1C3	OK	6.72	7.77	166.59	1.05	0.3	0.013	TRUE
MGST2	OK	6.58	7.63	150.48	1.05	0.3	0.0146	TRUE
LOC100506235	OK	3.88	4.93	23.23	1.05	0.3	0.0147	TRUE
CD99	OK	9.47	10.52	1116.19	1.05	0.32	0.0175	TRUE
FSTL3	OK	6.41	7.46	134.03	1.05	0.32	0.0182	TRUE
LOC102723539	OK	5.42	6.47	67.42	1.05	0.33	0.0232	TRUE
PABPC1L	OK	6.13	7.18	110.74	1.05	0.34	0.0244	TRUE
MCRIP2	OK	7.4	8.45	265.67	1.05	0.34	0.0265	TRUE
IL16	OK	5.06	6.11	52.49	1.05	0.35	0.0295	TRUE
TPD52L1	OK	8.73	9.79	671.28	1.05	0.36	0.0317	TRUE
JUNB	OK	8.75	9.8	677.99	1.05	0.38	0.0441	TRUE
IGFLR1	OK	4.35	5.4	32.07	1.05	0.39	0.0465	TRUE
EPHX2	OK	7.26	8.3	239.79	1.04	0.23	0.00227	TRUE
FSTL1	OK	9.14	10.17	882.01	1.04	0.25	0.00375	TRUE
SGK3	OK	7.87	8.91	366.63	1.04	0.29	0.0118	TRUE
OLIG2	OK	9.77	10.81	1367.09	1.04	0.29	0.0135	TRUE
MATN3	OK	5.19	6.23	57.11	1.04	0.3	0.0158	TRUE
LINC00844	OK	8.36	9.41	517.61	1.04	0.31	0.0169	TRUE
CYP27A1	OK	8.77	9.8	682.75	1.04	0.31	0.0174	TRUE
PRELP	OK	8.31	9.35	497.53	1.04	0.32	0.0199	TRUE
ORAI3	OK	6.82	7.87	178.05	1.04	0.33	0.0245	TRUE
EPHB4	OK	5.82	6.86	88.64	1.04	0.35	0.0328	TRUE
QRICH2	OK	6.24	7.28	118.38	1.04	0.36	0.0367	TRUE
HMG20B	OK	7.66	8.69	315.9	1.03	0.27	0.00896	TRUE
DLL4	OK	5.66	6.69	79.04	1.03	0.31	0.0174	TRUE
MVP	OK	7.87	8.9	366.21	1.03	0.31	0.0174	TRUE
ELOVL7	OK	7.94	8.97	383.4	1.03	0.31	0.0175	TRUE
ERBB2	OK	7.83	8.86	355.8	1.03	0.31	0.0187	TRUE
APOD	OK	11.6	12.63	4850.33	1.03	0.32	0.0197	TRUE
LOC100507140	OK	4.18	5.2	28.2	1.03	0.32	0.0199	TRUE
NRM	OK	4.78	5.81	42.92	1.03	0.33	0.0226	TRUE
ICAM2	OK	6.92	7.96	189.56	1.03	0.33	0.0227	TRUE
NT5DC2	OK	7.6	8.63	302.9	1.03	0.33	0.0236	TRUE
MXRA8	OK	6.39	7.43	131.32	1.03	0.33	0.0246	TRUE
MEIS1	OK	6.78	7.81	171.5	1.03	0.34	0.0288	TRUE
FMO4	OK	4.23	5.26	29.37	1.03	0.34	0.0297	TRUE
SLC16A1	OK	9.53	10.56	1153.43	1.03	0.35	0.0321	TRUE
HLA-DMA	OK	5.92	6.95	94.65	1.03	0.35	0.0339	TRUE
LOC105379028	OK	4.07	5.1	26.21	1.03	0.36	0.0367	TRUE
GATSL3	OK	6.66	7.69	157.82	1.03	0.36	0.0369	TRUE
RFX2	OK	7	8.03	200.01	1.03	0.36	0.0381	TRUE
SLC15A4	OK	7.86	8.89	361.73	1.03	0.36	0.0381	TRUE
ZNF366	OK	6.2	7.23	114.73	1.03	0.37	0.0408	TRUE
MAPK4	OK	9.67	10.71	1279.22	1.03	0.37	0.0437	TRUE
ZFP36L1	OK	9.94	10.96	1523.08	1.02	0.25	0.00543	TRUE
GYPC	OK	5.81	6.83	87.13	1.02	0.3	0.015	TRUE
STOM	OK	9.99	11.01	1579.17	1.02	0.3	0.015	TRUE
TRIM56	OK	8.11	9.13	429.43	1.02	0.3	0.015	TRUE
GJA4	OK	5.43	6.45	66.99	1.02	0.3	0.0172	TRUE
LRRC1	OK	6.98	8	195.76	1.02	0.31	0.0173	TRUE
CLIC1	OK	7.47	8.49	275.91	1.02	0.32	0.0199	TRUE
CCDC8	OK	6.08	7.11	105.47	1.02	0.32	0.0213	TRUE
NBPF19	OK	7.25	8.27	235.97	1.02	0.32	0.0216	TRUE
RAB13	OK	8.33	9.35	500.14	1.02	0.32	0.0223	TRUE
SOX10	OK	10.11	11.14	1724.42	1.02	0.33	0.0253	TRUE
MICA	OK	5.87	6.89	90.92	1.02	0.34	0.0288	TRUE
PIEZO1	OK	7.44	8.46	268.97	1.02	0.34	0.0288	TRUE
GAL3ST1	OK	7.1	8.12	213.22	1.02	0.35	0.0353	TRUE
C10orf11	OK	3.68	4.7	19.87	1.02	0.35	0.0354	TRUE
GLIS2	OK	7.02	8.05	202.32	1.02	0.36	0.0376	TRUE
RFX4	OK	8.45	9.46	541.31	1.02	0.36	0.0379	TRUE
LOC105370941	OK	3.59	4.61	18.7	1.02	0.36	0.0408	TRUE
CXorf36	OK	6.89	7.91	184.61	1.02	0.37	0.0436	TRUE
MAP3K6	OK	6	7.03	99.84	1.02	0.38	0.0484	TRUE
MAP3K8	OK	5.15	6.18	55.34	1.02	0.38	0.0494	TRUE
WTIP	OK	6.3	7.32	122.23	1.01	0.28	0.0119	TRUE
TMBIM1	OK	9.72	10.73	1303.15	1.01	0.28	0.0124	TRUE
KCNQ1OT1	OK	6.86	7.86	178.61	1.01	0.28	0.0127	TRUE
CACFD1	OK	7.66	8.67	312.77	1.01	0.31	0.0213	TRUE
COL18A1	OK	8.07	9.08	414.53	1.01	0.33	0.0267	TRUE
ARID5A	OK	6.78	7.78	169.32	1.01	0.33	0.0272	TRUE
SUSD2	OK	4.19	5.2	28.2	1.01	0.33	0.0288	TRUE
TCN2	OK	7.29	8.3	241.75	1.01	0.34	0.0297	TRUE
EFS	OK	9	10.01	790.14	1.01	0.35	0.0343	TRUE
SFXN2	OK	4.11	5.12	26.75	1.01	0.35	0.0372	TRUE
PRKD2	OK	6.84	7.85	176.62	1.01	0.35	0.0373	TRUE
AVIL	OK	5.16	6.17	55.21	1.01	0.37	0.0489	TRUE
PPIC	OK	5.47	6.48	68.49	1	0.25	0.00512	TRUE
SLC46A1	OK	8.2	9.19	450.14	1	0.28	0.0133	TRUE
LRP10	OK	9.12	10.12	855.31	1	0.29	0.0149	TRUE
OLIG1	OK	10.93	11.93	2993.55	1	0.29	0.0156	TRUE
BGN	OK	8.59	9.6	595.8	1	0.3	0.0159	TRUE
HEPH	OK	8.19	9.18	447.7	1	0.3	0.0174	TRUE
NKX2-2	OK	6.88	7.88	181.3	1	0.3	0.0187	TRUE
C11orf96	OK	7.26	8.26	235.75	1	0.31	0.0205	TRUE
RRAS	OK	6.59	7.59	147.91	1	0.32	0.0264	TRUE
SYNE2	OK	8.55	9.55	577.56	1	0.34	0.0324	TRUE
SUGCT	OK	4.65	5.65	38.71	1	0.34	0.0329	TRUE
LFNG	OK	7.2	8.19	225.14	1	0.34	0.0349	TRUE
UNC93B1	OK	5.97	6.97	96.73	1	0.35	0.0379	TRUE
ZC3HAV1	OK	7.9	8.9	367.76	1	0.35	0.0387	TRUE
TMEM150A	OK	6.24	7.24	116.12	1	0.36	0.0435	TRUE
BCL2L12	OK	3.59	4.58	18.45	1	0.36	0.0438	TRUE
FAM46A	OK	6.15	7.15	109.37	1	0.37	0.0447	TRUE
TMEM173	OK	6.23	7.22	115.1	1	0.36	0.0448	TRUE
PYROXD2	OK	6.53	7.52	141.27	0.99	0.25	0.00636	TRUE
LAMA4	OK	7.94	8.93	376.85	0.99	0.26	0.00817	TRUE
ACAD11	OK	8.06	9.04	406.68	0.99	0.26	0.00911	TRUE
RGS3	OK	8.94	9.93	750.53	0.99	0.29	0.0172	TRUE
SLC6A9	OK	8.46	9.44	536.27	0.99	0.3	0.0174	TRUE
RSPH1	OK	7.59	8.58	294.63	0.99	0.3	0.0178	TRUE
CHST14	OK	6.02	7.01	99.15	0.99	0.31	0.0212	TRUE
SORBS3	OK	8.67	9.66	625.76	0.99	0.31	0.0213	TRUE
PLCD1	OK	7.65	8.65	308.92	0.99	0.31	0.0217	TRUE
AIFM3	OK	9.66	10.65	1239.63	0.99	0.31	0.0237	TRUE
PXDN	OK	6.71	7.7	159.88	0.99	0.33	0.0308	TRUE
ZIC2	OK	7.45	8.43	266.76	0.99	0.33	0.0308	TRUE
CCDC89	OK	3.84	4.83	21.87	0.99	0.36	0.0443	TRUE
NFATC3	OK	8.48	9.46	542.95	0.98	0.27	0.0113	TRUE
PLIN3	OK	7.77	8.76	333.79	0.98	0.28	0.0124	TRUE
CHST6	OK	8.16	9.14	435.16	0.98	0.28	0.0142	TRUE
CCDC69	OK	6.86	7.83	176.35	0.98	0.29	0.0152	TRUE
C5orf49	OK	7.34	8.32	247.21	0.98	0.29	0.016	TRUE
PLIN2	OK	6.54	7.52	141.77	0.98	0.29	0.0161	TRUE
WASF2	OK	9.72	10.7	1283.07	0.98	0.29	0.0161	TRUE
NBPF14	OK	8.4	9.38	513.98	0.98	0.29	0.0167	TRUE
GPER1	OK	6.69	7.67	157.1	0.98	0.3	0.0192	TRUE
GATA2	OK	5.26	6.23	58.16	0.98	0.31	0.0225	TRUE
ROR1	OK	4.63	5.61	37.67	0.98	0.32	0.0275	TRUE
SNTB1	OK	7.83	8.82	347.86	0.98	0.33	0.0291	TRUE
TTC7A	OK	7.94	8.91	372.77	0.98	0.33	0.0302	TRUE
B3GNT7	OK	7.02	8	197.67	0.98	0.33	0.0308	TRUE
SLC43A3	OK	6.11	7.08	104.88	0.98	0.33	0.0332	TRUE
DNMT3B	OK	4.06	5.04	25.41	0.98	0.34	0.0344	TRUE
CMTM3	OK	7.02	8.01	198.46	0.98	0.34	0.0369	TRUE
TNS2	OK	9.52	10.5	1117.55	0.98	0.36	0.0446	TRUE
ACTL6A	OK	6.74	7.7	161.54	0.97	0.24	0.00602	TRUE
CXCL16	OK	6.91	7.88	182.32	0.97	0.28	0.0149	TRUE
TNFRSF14	OK	7.57	8.55	289.63	0.97	0.3	0.0197	TRUE
CEP152	OK	4.49	5.46	33.97	0.97	0.31	0.0246	TRUE
NFKBIA	OK	8.52	9.49	556.44	0.97	0.31	0.0259	TRUE
RNF135	OK	5.77	6.74	82.91	0.97	0.32	0.0263	TRUE
LEF1	OK	6.97	7.94	189.85	0.97	0.32	0.0279	TRUE
BCL6B	OK	5.22	6.19	56.49	0.97	0.33	0.0329	TRUE
LINC00312	OK	3.56	4.54	17.96	0.97	0.34	0.0366	TRUE
DOCK5	OK	9.06	10.03	809.48	0.97	0.34	0.04	TRUE
PXDC1	OK	7.8	8.77	338.02	0.97	0.35	0.0417	TRUE
FAM225A	OK	5.73	6.71	80.75	0.97	0.35	0.045	TRUE
LOC101927811	OK	3.06	4.03	12.66	0.97	0.36	0.0483	TRUE
TRIOBP	OK	7.7	8.66	313.58	0.96	0.21	0.00183	TRUE
VEGFA	OK	8.84	9.8	691.41	0.96	0.24	0.00614	TRUE
RRN3P2	OK	3.88	4.84	22.23	0.96	0.27	0.0128	TRUE
TPM2	OK	8.69	9.65	623.26	0.96	0.28	0.0141	TRUE
CSRP2	OK	7.51	8.47	275.57	0.96	0.29	0.0196	TRUE
SLC9A3R1	OK	9.35	10.31	982.46	0.96	0.3	0.0196	TRUE
LINC01301	OK	4.79	5.75	41.84	0.96	0.3	0.0218	TRUE
ADGRL4	OK	6.49	7.45	135.68	0.96	0.3	0.0222	TRUE
S100B	OK	12.11	13.07	6659.03	0.96	0.31	0.0237	TRUE
EMILIN1	OK	6.12	7.08	104.71	0.96	0.31	0.0275	TRUE
ARRDC2	OK	8.84	9.8	692.03	0.96	0.34	0.0379	TRUE
LHPP	OK	9.98	10.94	1524.8	0.96	0.34	0.0384	TRUE
CA2	OK	10.64	11.61	2416.21	0.96	0.34	0.0385	TRUE
KIF1C	OK	11.69	12.66	5003.08	0.96	0.35	0.0441	TRUE
ZBTB42	OK	3.72	4.69	19.96	0.96	0.35	0.0458	TRUE
FYCO1	OK	7.64	8.59	299	0.95	0.24	0.00617	TRUE
PDGFRB	OK	8.81	9.77	676.36	0.95	0.27	0.0123	TRUE
TSPO	OK	6.88	7.83	176.47	0.95	0.27	0.0133	TRUE
S100A13	OK	9.16	10.1	856.44	0.95	0.28	0.0152	TRUE
WWTR1	OK	8.38	9.34	501.9	0.95	0.28	0.0156	TRUE
FAM129B	OK	8.74	9.69	642.38	0.95	0.29	0.0189	TRUE
DISP1	OK	6.45	7.39	130.76	0.95	0.29	0.0199	TRUE
TMEM216	OK	6.68	7.63	154.09	0.95	0.3	0.0245	TRUE
ANKRD65	OK	7.36	8.31	247.09	0.95	0.34	0.0396	TRUE
NOD1	OK	5.73	6.68	79.49	0.95	0.34	0.0398	TRUE
TCF7L2	OK	7.33	8.28	241.69	0.95	0.34	0.0403	TRUE
SLC2A10	OK	6.32	7.27	119.84	0.95	0.34	0.0415	TRUE
C1QL1	OK	7.48	8.43	267.76	0.95	0.35	0.0454	TRUE
ZCCHC24	OK	11.15	12.09	3397.08	0.94	0.27	0.0148	TRUE
RBMS2	OK	7.77	8.71	325.57	0.94	0.28	0.016	TRUE
ZMYND12	OK	5.32	6.26	59.62	0.94	0.28	0.0163	TRUE
CFAP69	OK	6.28	7.22	116.13	0.94	0.28	0.0174	TRUE
ENKD1	OK	6.7	7.64	155.5	0.94	0.28	0.0179	TRUE
ECI1	OK	7.73	8.67	318.18	0.94	0.28	0.0182	TRUE
PSKH1	OK	8.08	9.02	403.54	0.94	0.3	0.0231	TRUE
GOLGA6L9	OK	6.49	7.43	134.44	0.94	0.31	0.0261	TRUE
PPP1R14B	OK	8.06	9	398.91	0.94	0.31	0.0298	TRUE
LGI4	OK	9.14	10.08	843.27	0.94	0.33	0.0397	TRUE
ZNF600	OK	4.12	5.06	26.04	0.94	0.34	0.0445	TRUE
COL6A1	OK	9	9.93	760.32	0.93	0.25	0.01	TRUE
BAMBI	OK	7.69	8.61	306.15	0.93	0.27	0.0161	TRUE
KANK2	OK	7.91	8.84	357.65	0.93	0.27	0.0161	TRUE
ATP6V0E1	OK	8.99	9.92	758.07	0.93	0.28	0.0165	TRUE
SOX13	OK	7.48	8.42	266.59	0.93	0.28	0.0174	TRUE
ALDH1L1	OK	8.69	9.62	614.5	0.93	0.29	0.0205	TRUE
ACAN	OK	3.97	4.9	23.26	0.93	0.3	0.0258	TRUE
SLC25A29	OK	9.83	10.76	1353.86	0.93	0.31	0.0282	TRUE
FXYD1	OK	9.4	10.32	1001.84	0.93	0.31	0.0286	TRUE
UPP1	OK	7.45	8.38	260.13	0.93	0.31	0.0306	TRUE
PTRF	OK	9.59	10.53	1151.24	0.93	0.32	0.0329	TRUE
GRIN2C	OK	8.7	9.63	619.22	0.93	0.32	0.0369	TRUE
TRAF1	OK	7.16	8.09	212.93	0.93	0.32	0.038	TRUE
CRIP1	OK	6.18	7.1	107.32	0.93	0.33	0.0402	TRUE
NDE1	OK	8	8.93	381.14	0.93	0.34	0.0432	TRUE
NDUFA4L2	OK	7.54	8.47	276.08	0.93	0.34	0.045	TRUE
PALMD	OK	7.36	8.28	243.32	0.92	0.21	0.00257	TRUE
DYNLT1	OK	8.05	8.96	391.13	0.92	0.23	0.00636	TRUE
PARP4	OK	7.59	8.51	284.91	0.92	0.26	0.0122	TRUE
SCAMP2	OK	8.34	9.26	480.73	0.92	0.27	0.0151	TRUE
FAM198A	OK	6.47	7.39	131.51	0.92	0.27	0.0164	TRUE
TTC21A	OK	5.93	6.84	89.95	0.92	0.28	0.0173	TRUE
GRAMD3	OK	9.41	10.33	1006.71	0.92	0.28	0.0179	TRUE
ZFP36L2	OK	8.79	9.71	654.47	0.92	0.28	0.0187	TRUE
XKR8	OK	6.88	7.8	173.97	0.92	0.28	0.0203	TRUE
RND2	OK	9.25	10.17	899.21	0.92	0.29	0.0223	TRUE
TOB1	OK	8.78	9.69	647.38	0.92	0.29	0.0223	TRUE
TSC22D4	OK	10.49	11.41	2130.8	0.92	0.29	0.023	TRUE
LOC107986298	OK	8.05	8.97	391.36	0.92	0.3	0.0288	TRUE
ZIC1	OK	7.51	8.43	270.44	0.92	0.33	0.0396	TRUE
SERPINB1	OK	6.86	7.78	172.25	0.92	0.33	0.0404	TRUE
ANO2	OK	4.42	5.34	31.77	0.92	0.34	0.0448	TRUE
NXN	OK	7.34	8.26	239.39	0.91	0.21	0.00322	TRUE
USP40	OK	8.29	9.2	460.84	0.91	0.22	0.00512	TRUE
CGN	OK	6.02	6.93	95.5	0.91	0.24	0.00834	TRUE
ACSS3	OK	7.45	8.36	257.81	0.91	0.24	0.00848	TRUE
TNS1	OK	10.02	10.93	1531.45	0.91	0.25	0.00961	TRUE
PLXNB1	OK	10.65	11.56	2361.03	0.91	0.26	0.0137	TRUE
ABHD14B	OK	7.07	7.98	198.56	0.91	0.28	0.0183	TRUE
MAATS1	OK	6.94	7.85	180.59	0.91	0.28	0.0197	TRUE
LOC645321	OK	7.4	8.31	248.98	0.91	0.29	0.0223	TRUE
MPST	OK	7.62	8.53	289.81	0.91	0.29	0.0238	TRUE
YAP1	OK	8.59	9.5	567.59	0.91	0.29	0.0259	TRUE
SRGN	OK	7.62	8.53	289.4	0.91	0.3	0.0264	TRUE
KIAA1161	OK	10.27	11.18	1814.91	0.91	0.29	0.0266	TRUE
VASP	OK	7.14	8.05	208.16	0.91	0.3	0.028	TRUE
PRDM16	OK	7.05	7.96	195.35	0.91	0.3	0.0298	TRUE
TMEM219	OK	9.91	10.82	1415.44	0.91	0.32	0.0361	TRUE
ZNF652	OK	9.27	10.18	909.9	0.91	0.32	0.0367	TRUE
DICER1-AS1	OK	5.3	6.21	58	0.91	0.32	0.04	TRUE
TMEM176A	OK	6.63	7.54	145.98	0.91	0.33	0.0448	TRUE
B3GNT9	OK	7	7.91	188.45	0.9	0.2	0.00228	TRUE
NOTCH4	OK	7.25	8.15	222.55	0.9	0.24	0.00819	TRUE
LAMA5	OK	7.28	8.17	227.08	0.9	0.24	0.00935	TRUE
NTN1	OK	7.36	8.25	239.81	0.9	0.26	0.0136	TRUE
PLEKHA7	OK	6.53	7.43	135.75	0.9	0.26	0.0152	TRUE
INPPL1	OK	9.04	9.94	773.06	0.9	0.28	0.0198	TRUE
MC1R	OK	5.41	6.31	62.35	0.9	0.29	0.026	TRUE
ACSF2	OK	6.92	7.82	177.63	0.9	0.29	0.0269	TRUE
SQRDL	OK	6.04	6.94	96.78	0.9	0.3	0.0274	TRUE
RBM38	OK	7.74	8.65	314.74	0.9	0.3	0.0288	TRUE
C5orf64	OK	5.72	6.62	77.32	0.9	0.3	0.0305	TRUE
EHD2	OK	7.59	8.49	283.31	0.9	0.3	0.0308	TRUE
LECT1	OK	4.74	5.64	39.23	0.9	0.3	0.0317	TRUE
CDKN2C	OK	6.34	7.24	118.87	0.9	0.3	0.032	TRUE
CERS2	OK	10.45	11.35	2055.97	0.9	0.31	0.0344	TRUE
PRRX1	OK	7.64	8.54	293.09	0.9	0.33	0.0439	TRUE
BRICD5	OK	6.18	7.09	106.82	0.9	0.33	0.0454	TRUE
SPACA6	OK	6.37	7.27	121.39	0.9	0.33	0.0456	TRUE
MRC2	OK	7.42	8.31	249.32	0.89	0.24	0.00933	TRUE
MAGI2-AS3	OK	8.83	9.72	663.86	0.89	0.25	0.0141	TRUE
RRBP1	OK	8.86	9.74	675.99	0.89	0.26	0.0165	TRUE
HYAL2	OK	7.73	8.62	309.2	0.89	0.29	0.0267	TRUE
FBXL7	OK	8.43	9.32	502.76	0.89	0.29	0.0268	TRUE
SLC27A1	OK	9.16	10.05	835.04	0.89	0.29	0.0272	TRUE
S1PR3	OK	6.74	7.63	155.53	0.89	0.3	0.0319	TRUE
ZNF69	OK	4.9	5.79	43.62	0.89	0.3	0.0342	TRUE
UAP1L1	OK	7.35	8.24	238.66	0.89	0.32	0.0398	TRUE
DTX2	OK	5.63	6.52	72.18	0.89	0.32	0.0404	TRUE
MYO1D	OK	8.83	9.72	664.14	0.89	0.32	0.0405	TRUE
PRICKLE3	OK	3.83	4.72	20.74	0.89	0.32	0.0423	TRUE
PSMB8-AS1	OK	4.82	5.71	41.14	0.89	0.33	0.0456	TRUE
AKNA	OK	7.57	8.45	276.16	0.88	0.23	0.00739	TRUE
C1orf56	OK	5.31	6.19	57.6	0.88	0.23	0.00739	TRUE
LAMB2	OK	8.96	9.84	723.75	0.88	0.24	0.00946	TRUE
AASS	OK	8.68	9.56	595.03	0.88	0.26	0.0156	TRUE
P4HA1	OK	8.45	9.32	506.45	0.88	0.26	0.0162	TRUE
LOC101927300	OK	6.13	7.01	101.67	0.88	0.26	0.0172	TRUE
CYP4V2	OK	8.19	9.07	424.69	0.88	0.27	0.0199	TRUE
SLC43A1	OK	4.91	5.8	43.81	0.88	0.29	0.0256	TRUE
HDAC7	OK	7.76	8.64	315.11	0.88	0.29	0.0272	TRUE
PPARA	OK	8.42	9.3	498.43	0.88	0.29	0.0272	TRUE
IFRD2	OK	6.97	7.85	182.65	0.88	0.3	0.0319	TRUE
TAPBPL	OK	6.59	7.47	140.07	0.88	0.3	0.0343	TRUE
HLA-B	OK	10.65	11.52	2322.64	0.88	0.31	0.038	TRUE
SBNO2	OK	6.6	7.48	140.85	0.88	0.31	0.0394	TRUE
METRN	OK	9.96	10.85	1452.12	0.88	0.32	0.0419	TRUE
SLC27A3	OK	5.78	6.66	79.69	0.88	0.32	0.0448	TRUE
OLMALINC	OK	7.88	8.76	341.41	0.88	0.32	0.0465	TRUE
BOC	OK	8.06	8.94	388.9	0.88	0.32	0.0466	TRUE
RARG	OK	6.74	7.62	155.27	0.87	0.22	0.00617	TRUE
LOXL3	OK	5.61	6.48	70.66	0.87	0.24	0.0105	TRUE
CARHSP1	OK	8.82	9.69	653.37	0.87	0.25	0.0135	TRUE
PLXNB2	OK	9.09	9.96	787.59	0.87	0.25	0.0135	TRUE
FGFR2	OK	10.41	11.29	1976.97	0.87	0.25	0.015	TRUE
MYL12A	OK	8.56	9.43	545.75	0.87	0.25	0.015	TRUE
C19orf54	OK	6.21	7.08	106.92	0.87	0.26	0.0165	TRUE
MCL1	OK	10.34	11.21	1873.39	0.87	0.26	0.0175	TRUE
TTLL4	OK	7.47	8.34	255.71	0.87	0.26	0.0178	TRUE
LOC105371450	OK	5.68	6.55	74.26	0.87	0.27	0.0198	TRUE
B2M	OK	12.04	12.91	6086.93	0.87	0.27	0.0221	TRUE
ESAM	OK	7.89	8.76	343.47	0.87	0.27	0.0221	TRUE
HIST2H2BE	OK	8.89	9.76	685.99	0.87	0.28	0.0247	TRUE
ANGPTL2	OK	8.21	9.08	429.42	0.87	0.29	0.0301	TRUE
SLC2A4RG	OK	7.4	8.28	245.09	0.87	0.29	0.0311	TRUE
NECAP2	OK	8.15	9.01	408.78	0.87	0.29	0.0321	TRUE
LOC100996716	OK	5.64	6.51	71.95	0.87	0.3	0.0341	TRUE
GRAMD1C	OK	7.94	8.81	356.03	0.87	0.3	0.0367	TRUE
METTL7A	OK	10.67	11.54	2354.11	0.87	0.3	0.0367	TRUE
VMAC	OK	4.16	5.03	25.86	0.87	0.3	0.037	TRUE
EIF4EBP3	OK	5.89	6.76	85.81	0.87	0.3	0.0382	TRUE
2021-03-03	OK	5.85	6.72	83.29	0.87	0.31	0.04	TRUE
MT1F	OK	7.56	8.43	272.63	0.87	0.31	0.0402	TRUE
C15orf52	OK	7.3	8.17	228.46	0.87	0.31	0.0405	TRUE
GPAM	OK	9.09	9.96	787.57	0.87	0.32	0.0499	TRUE
GNG5	OK	7.82	8.68	325.68	0.86	0.24	0.0117	TRUE
BCAM	OK	7.76	8.62	311.33	0.86	0.25	0.0145	TRUE
FLNC	OK	7.95	8.82	357.36	0.86	0.26	0.0161	TRUE
CCDC146	OK	7.1	7.96	197.54	0.86	0.25	0.0165	TRUE
ATP10D	OK	7.19	8.05	209.96	0.86	0.25	0.0171	TRUE
MSI1	OK	7.31	8.17	227.91	0.86	0.26	0.0193	TRUE
PHF19	OK	8.04	8.9	379.42	0.86	0.28	0.0238	TRUE
SCARF1	OK	5.76	6.63	78.27	0.86	0.28	0.0238	TRUE
A2ML1	OK	5.79	6.65	79.68	0.86	0.28	0.0251	TRUE
EVA1C	OK	6.2	7.06	105.91	0.86	0.28	0.0258	TRUE
VEGFB	OK	9.45	10.31	1006.43	0.86	0.28	0.0288	TRUE
FLNA	OK	10.08	10.93	1552.17	0.86	0.29	0.0303	TRUE
AKAP3	OK	4.96	5.82	44.68	0.86	0.29	0.0335	TRUE
SIPA1	OK	7.28	8.14	223.76	0.86	0.3	0.0365	TRUE
ITGB5	OK	9.1	9.97	792.5	0.86	0.3	0.0375	TRUE
ANTXR1	OK	9.8	10.66	1280.34	0.86	0.3	0.0379	TRUE
TMEM176B	OK	7.07	7.92	192.75	0.86	0.3	0.0392	TRUE
CDKN1C	OK	8.47	9.32	508.08	0.86	0.31	0.0405	TRUE
WWC3	OK	8.37	9.22	472.85	0.85	0.24	0.0125	TRUE
GSTP1	OK	10.34	11.18	1850.36	0.85	0.26	0.0188	TRUE
VIM	OK	11.49	12.34	4108.99	0.85	0.27	0.0213	TRUE
NEK11	OK	7.41	8.26	243.95	0.85	0.27	0.0215	TRUE
GUSB	OK	7.28	8.13	223.23	0.85	0.27	0.0226	TRUE
FTL	OK	13.6	14.45	17761.7	0.85	0.27	0.0242	TRUE
IL17RC	OK	6.72	7.57	151.47	0.85	0.28	0.0258	TRUE
SH3BP2	OK	8.46	9.31	504.88	0.85	0.29	0.0307	TRUE
CTDSP1	OK	9.1	9.96	790.06	0.85	0.29	0.0313	TRUE
OFD1	OK	7.65	8.5	287.77	0.85	0.29	0.0319	TRUE
FKBP10	OK	7.91	8.76	343.65	0.85	0.29	0.0321	TRUE
SLC35F5	OK	9.32	10.17	912.87	0.85	0.3	0.0402	TRUE
PALLD	OK	9.51	10.36	1043.55	0.85	0.31	0.0446	TRUE
KIF13B	OK	9.74	10.59	1223.49	0.85	0.31	0.0453	TRUE
ROM1	OK	7.94	8.8	353.07	0.85	0.31	0.046	TRUE
PPP1R3C	OK	8.94	9.79	702.6	0.85	0.32	0.0499	TRUE
F11R	OK	7.06	7.9	190.01	0.84	0.2	0.00445	TRUE
SLC39A1	OK	8.52	9.36	524.01	0.84	0.23	0.00939	TRUE
RHBDL3	OK	8.44	9.29	496.75	0.84	0.24	0.015	TRUE
TMEM179B	OK	7.17	8.01	205.57	0.84	0.25	0.016	TRUE
FAT1	OK	9.59	10.43	1098.17	0.84	0.25	0.0174	TRUE
ARHGAP17	OK	7.73	8.57	302.21	0.84	0.26	0.0195	TRUE
SSH3	OK	6.82	7.66	160.72	0.84	0.26	0.0197	TRUE
BVES	OK	6.81	7.65	160.03	0.84	0.26	0.0199	TRUE
RPS19	OK	11.43	12.27	3939.37	0.84	0.27	0.0238	TRUE
KIF24	OK	5.02	5.86	46.27	0.84	0.27	0.0245	TRUE
CGNL1	OK	9.2	10.04	838.64	0.84	0.28	0.0282	TRUE
NOTCH3	OK	8.9	9.74	678.97	0.84	0.28	0.0299	TRUE
NDRG1	OK	11.76	12.6	4935.46	0.84	0.29	0.0332	TRUE
PLAT	OK	7.64	8.47	283.28	0.84	0.3	0.0404	TRUE
PLPP5	OK	7.13	7.97	199.78	0.84	0.3	0.0445	TRUE
CALCOCO2	OK	9.27	10.1	876.99	0.83	0.21	0.00587	TRUE
ABHD15	OK	5.65	6.48	71.46	0.83	0.24	0.0139	TRUE
CIB1	OK	8.52	9.35	519.8	0.83	0.24	0.0144	TRUE
BTN3A1	OK	7.33	8.16	228.8	0.83	0.26	0.0196	TRUE
COL4A1	OK	7.78	8.61	312.55	0.83	0.26	0.0213	TRUE
SULT1C4	OK	7.86	8.69	328.75	0.83	0.26	0.0223	TRUE
HEPACAM	OK	11.26	12.09	3484.16	0.83	0.27	0.0254	TRUE
ADIRF	OK	8.89	9.72	672.56	0.83	0.27	0.0274	TRUE
PPP1R18	OK	7.7	8.53	294.95	0.83	0.28	0.0299	TRUE
PLOD1	OK	9.28	10.11	881.3	0.83	0.29	0.0367	TRUE
CHD7	OK	8.38	9.21	472.79	0.83	0.29	0.0404	TRUE
PLCE1	OK	7.57	8.39	268.48	0.82	0.2	0.00537	TRUE
SERPINB6	OK	9.31	10.12	893.09	0.82	0.24	0.0166	TRUE
EHD4	OK	6.34	7.16	114.24	0.82	0.25	0.0174	TRUE
TRIP6	OK	7.71	8.53	295.22	0.82	0.25	0.0183	TRUE
VSIG10	OK	6.75	7.57	152.07	0.82	0.25	0.0186	TRUE
EVC	OK	6.74	7.56	151.3	0.82	0.26	0.0241	TRUE
LPP	OK	8.47	9.28	498.9	0.82	0.28	0.0352	TRUE
C14orf93	OK	6.17	7	101.94	0.82	0.29	0.0376	TRUE
EZR	OK	11.02	11.84	2934.26	0.82	0.29	0.0404	TRUE
FOXC1	OK	6.53	7.35	130.62	0.82	0.29	0.0409	TRUE
PODN	OK	6.29	7.11	110.69	0.82	0.29	0.0414	TRUE
CNKSR3	OK	7.2	8.02	207.62	0.82	0.3	0.0418	TRUE
BCL6	OK	9.1	9.92	773.64	0.82	0.3	0.0419	TRUE
SLC12A9	OK	7.95	8.77	349.88	0.82	0.29	0.0419	TRUE
MERTK	OK	7.7	8.52	293.14	0.82	0.3	0.0432	TRUE
ZNF524	OK	6.43	7.25	121.72	0.82	0.3	0.0446	TRUE
SH2D4A	OK	4.73	5.55	37.4	0.82	0.3	0.0465	TRUE
EPB41L4A	OK	6.93	7.74	171.8	0.81	0.22	0.0115	TRUE
SNAP23	OK	7.91	8.72	338.74	0.81	0.23	0.0124	TRUE
KHNYN	OK	8.42	9.23	480.95	0.81	0.24	0.0172	TRUE
C2orf68	OK	7.51	8.31	255.58	0.81	0.24	0.0178	TRUE
REST	OK	7.1	7.91	192.94	0.81	0.24	0.0178	TRUE
ZBED3	OK	4.19	5.01	25.76	0.81	0.25	0.0189	TRUE
GLB1L	OK	6.06	6.87	93.73	0.81	0.25	0.0213	TRUE
RPLP1	OK	11.95	12.76	5556.09	0.81	0.26	0.0247	TRUE
MITF	OK	7.28	8.09	219.06	0.81	0.27	0.028	TRUE
KDELC1	OK	4.65	5.46	35.37	0.81	0.27	0.0299	TRUE
NES	OK	9.3	10.11	887.69	0.81	0.27	0.0306	TRUE
TSPAN4	OK	6.94	7.75	172.87	0.81	0.28	0.0347	TRUE
VCAN	OK	10.01	10.82	1445.63	0.81	0.29	0.0396	TRUE
GLIPR2	OK	7.93	8.74	343.17	0.81	0.29	0.0438	TRUE
ENG	OK	8.32	9.13	449.9	0.81	0.3	0.0472	TRUE
PIP4K2A	OK	11.67	12.49	4591.29	0.81	0.3	0.0491	TRUE
LOC102723897	OK	8.24	9.05	425.63	0.81	0.3	0.0499	TRUE
TMEM35B	OK	5.83	6.63	79.55	0.8	0.23	0.0152	TRUE
ICAM3	OK	4.87	5.67	40.8	0.8	0.24	0.0185	TRUE
HIPK2	OK	12.85	13.65	10332.8	0.8	0.25	0.0207	TRUE
TP53INP1	OK	7.54	8.33	259.18	0.8	0.25	0.0212	TRUE
TCFL5	OK	9.45	10.25	977.9	0.8	0.25	0.0213	TRUE
PDPR	OK	9.07	9.88	754.69	0.8	0.26	0.0247	TRUE
OLFML2A	OK	6.17	6.97	100.57	0.8	0.26	0.0274	TRUE
C1orf198	OK	10.71	11.51	2349.17	0.8	0.27	0.0299	TRUE
HAUS5	OK	6.29	7.09	109.17	0.8	0.28	0.0367	TRUE
PCBP4	OK	10.17	10.97	1611.4	0.8	0.28	0.0367	TRUE
CCDC88B	OK	6.44	7.24	121.73	0.8	0.29	0.0455	TRUE
NPIPB4	OK	8.15	8.95	398.09	0.8	0.29	0.0455	TRUE
ADSSL1	OK	5.78	6.58	76.69	0.8	0.3	0.0489	TRUE
LRTOMT	OK	7.47	8.25	245.98	0.79	0.2	0.00739	TRUE
NOTCH1	OK	8.62	9.42	550.39	0.79	0.22	0.012	TRUE
AFF1	OK	8.76	9.55	602.55	0.79	0.22	0.0122	TRUE
FOXO4	OK	9.79	10.58	1231.7	0.79	0.24	0.019	TRUE
LRRC34	OK	5.84	6.63	79.7	0.79	0.24	0.019	TRUE
PDLIM2	OK	7.22	8.01	207.56	0.79	0.25	0.0213	TRUE
MAPKAPK2	OK	9.08	9.88	756.44	0.79	0.25	0.0236	TRUE
RHOC	OK	9.45	10.24	973.24	0.79	0.25	0.0246	TRUE
SAT1	OK	10.27	11.06	1717.86	0.79	0.26	0.0272	TRUE
SLC2A1	OK	10.36	11.15	1829.35	0.79	0.26	0.0273	TRUE
FLT1	OK	9.6	10.39	1077.73	0.79	0.26	0.028	TRUE
TGFB2-OT1	OK	7.2	7.98	204.02	0.79	0.26	0.0283	TRUE
JMJD6	OK	8.43	9.22	481.53	0.79	0.27	0.0355	TRUE
PHF21B	OK	6.14	6.93	98.18	0.79	0.28	0.0358	TRUE
PREX1	OK	11.18	11.97	3235.65	0.79	0.27	0.037	TRUE
KIF27	OK	6.54	7.33	129.55	0.79	0.28	0.0381	TRUE
CROCCP3	OK	6.74	7.53	148.9	0.79	0.29	0.0446	TRUE
TOB2	OK	9.88	10.67	1313.15	0.79	0.3	0.0498	TRUE
BDH2	OK	8.91	9.69	667.52	0.78	0.19	0.00529	TRUE
STYXL1	OK	7.5	8.28	250.6	0.78	0.2	0.00756	TRUE
MSN	OK	10	10.78	1417.25	0.78	0.22	0.0119	TRUE
H6PD	OK	8.32	9.1	441.93	0.78	0.22	0.0125	TRUE
COPZ2	OK	5.89	6.68	82.62	0.78	0.23	0.0167	TRUE
MSI2	OK	10.34	11.12	1791.16	0.78	0.24	0.0194	TRUE
PLOD2	OK	8.41	9.19	471.06	0.78	0.24	0.0212	TRUE
DHRSX	OK	6.63	7.41	137.42	0.78	0.25	0.0243	TRUE
PARD6G	OK	5.5	6.28	62.83	0.78	0.26	0.0275	TRUE
NID1	OK	6.97	7.75	174.04	0.78	0.26	0.0305	TRUE
SELENBP1	OK	8.85	9.63	639.56	0.78	0.26	0.0311	TRUE
TRAM2	OK	6.18	6.96	100.59	0.78	0.27	0.0326	TRUE
H2AFJ	OK	7.06	7.84	184.6	0.78	0.28	0.0386	TRUE
PHF11	OK	7.55	8.32	258.8	0.78	0.28	0.0414	TRUE
PDIA4	OK	9.07	9.85	744.05	0.78	0.28	0.0415	TRUE
ANKRD37	OK	6.53	7.31	127.77	0.78	0.28	0.045	TRUE
GBP3	OK	5.88	6.66	81.45	0.78	0.28	0.045	TRUE
TNXB	OK	7.28	8.06	214.89	0.78	0.29	0.0496	TRUE
L3HYPDH	OK	6.63	7.4	136.83	0.77	0.21	0.00939	TRUE
FGF1	OK	11.83	12.6	5028.76	0.77	0.22	0.0135	TRUE
CD302	OK	7.72	8.49	291.42	0.77	0.23	0.0172	TRUE
JUP	OK	8.09	8.86	376.68	0.77	0.23	0.0174	TRUE
TMEM51	OK	6.36	7.13	113.66	0.77	0.24	0.0218	TRUE
DMPK	OK	9.01	9.78	710.02	0.77	0.24	0.0234	TRUE
RELA	OK	8.54	9.31	512.86	0.77	0.25	0.0263	TRUE
AMT	OK	6.64	7.41	137.42	0.77	0.25	0.0274	TRUE
TST	OK	7.59	8.36	265.33	0.77	0.25	0.028	TRUE
CTSZ	OK	8.68	9.45	566.25	0.77	0.26	0.0292	TRUE
PLD2	OK	7.7	8.47	287.37	0.77	0.26	0.0321	TRUE
ARRDC4	OK	9.58	10.35	1056.65	0.77	0.26	0.0349	TRUE
BCL2L11	OK	6.08	6.84	93.05	0.77	0.27	0.0356	TRUE
REPIN1	OK	9.63	10.4	1090.8	0.77	0.27	0.0356	TRUE
RPS16	OK	11.17	11.94	3170.26	0.77	0.27	0.0376	TRUE
RNF213	OK	9.15	9.92	785.65	0.77	0.27	0.0404	TRUE
TPP1	OK	10.76	11.53	2392.09	0.77	0.28	0.042	TRUE
TP53	OK	6.8	7.57	153.69	0.77	0.28	0.0461	TRUE
MCM7	OK	9.12	9.89	766.66	0.77	0.28	0.0467	TRUE
BRCA1	OK	5.91	6.67	82.76	0.76	0.19	0.00512	TRUE
KDELC2	OK	6.79	7.55	151.99	0.76	0.19	0.00587	TRUE
NEDD1	OK	6.35	7.11	111.75	0.76	0.21	0.0109	TRUE
GSTK1	OK	8.52	9.28	505.34	0.76	0.22	0.0141	TRUE
ARHGEF10	OK	9	9.77	705.04	0.76	0.22	0.0154	TRUE
TLN1	OK	10.04	10.79	1441.4	0.76	0.22	0.0154	TRUE
EFHC1	OK	8.07	8.84	370.64	0.76	0.24	0.0219	TRUE
MTUS1	OK	10.69	11.44	2262.02	0.76	0.25	0.0259	TRUE
RPS27	OK	11.42	12.18	3766.54	0.76	0.25	0.0273	TRUE
CASKIN2	OK	8.79	9.55	607.51	0.76	0.26	0.0349	TRUE
SLC9A3R2	OK	9.14	9.9	775.54	0.76	0.27	0.0389	TRUE
RASSF2	OK	11.33	12.08	3520.91	0.76	0.27	0.0403	TRUE
IKZF2	OK	6.88	7.64	161.68	0.76	0.27	0.0405	TRUE
SERF2	OK	11.34	12.1	3571.13	0.76	0.27	0.0416	TRUE
LMF1	OK	9.84	10.6	1257.12	0.76	0.28	0.0434	TRUE
NSUN5P1	OK	6.78	7.54	150.8	0.76	0.28	0.0449	TRUE
MYLK	OK	9.78	10.52	1196.64	0.75	0.21	0.0137	TRUE
COLQ	OK	7	7.75	174.75	0.75	0.22	0.0147	TRUE
TGFBR1	OK	7.6	8.35	265.8	0.75	0.22	0.015	TRUE
ERBIN	OK	10.46	11.21	1930.22	0.75	0.22	0.0172	TRUE
STK36	OK	7.43	8.18	236.04	0.75	0.23	0.0198	TRUE
ZNF396	OK	5.03	5.78	44.8	0.75	0.26	0.0345	TRUE
TSEN54	OK	6.48	7.24	122.43	0.75	0.26	0.0354	TRUE
HIP1R	OK	10.77	11.52	2388.95	0.75	0.26	0.0355	TRUE
FCHSD1	OK	5.88	6.63	80.73	0.75	0.26	0.0367	TRUE
PLEKHB1	OK	13.12	13.87	12198.4	0.75	0.26	0.0369	TRUE
PTTG1IP	OK	10.97	11.73	2752.62	0.75	0.26	0.0372	TRUE
CCDC88C	OK	6.52	7.27	125.25	0.75	0.27	0.0395	TRUE
NT5E	OK	8.28	9.03	425.08	0.75	0.27	0.0403	TRUE
TMEM54	OK	7.84	8.59	313.59	0.75	0.28	0.0455	TRUE
ANO6	OK	8.03	8.77	355.96	0.74	0.19	0.00719	TRUE
PDLIM5	OK	9.53	10.26	1003.52	0.74	0.22	0.0158	TRUE
EPAS1	OK	11.1	11.84	2990.52	0.74	0.22	0.0166	TRUE
NACC2	OK	11.02	11.76	2824.27	0.74	0.23	0.0189	TRUE
RBMS1	OK	7.58	8.32	260.71	0.74	0.23	0.0192	TRUE
CDCA7L	OK	6.42	7.16	116.77	0.74	0.23	0.0197	TRUE
MYO1C	OK	7.63	8.36	268.65	0.74	0.23	0.0198	TRUE
TGFBR3	OK	7.78	8.52	299.5	0.74	0.25	0.0304	TRUE
RNF130	OK	10.96	11.7	2705.31	0.74	0.25	0.0324	TRUE
CENPB	OK	10.73	11.47	2305.38	0.74	0.26	0.0369	TRUE
MAP3K11	OK	9	9.74	696.88	0.74	0.27	0.0446	TRUE
ARHGAP31	OK	8.25	8.99	415.14	0.74	0.27	0.0453	TRUE
TGFBR2	OK	8.32	9.06	434.5	0.74	0.27	0.0467	TRUE
CNTRL	OK	6.82	7.55	152.95	0.73	0.17	0.00327	TRUE
FLNB	OK	9.61	10.34	1056.12	0.73	0.19	0.00754	TRUE
RGL2	OK	8.67	9.4	552.2	0.73	0.21	0.0152	TRUE
ZNF621	OK	8.69	9.42	559.11	0.73	0.23	0.0214	TRUE
KIAA1958	OK	7.86	8.58	313.78	0.73	0.23	0.0226	TRUE
TMED1	OK	7.28	8.01	210.21	0.73	0.23	0.0251	TRUE
RBM4B	OK	8.18	8.92	394.04	0.73	0.25	0.0321	TRUE
PROCA1	OK	5.18	5.91	49	0.73	0.25	0.0351	TRUE
CMTM6	OK	8.28	9.01	421.75	0.73	0.25	0.0363	TRUE
PHACTR4	OK	8.08	8.81	366.41	0.73	0.26	0.0364	TRUE
LOC101926887	OK	6.89	7.62	160.78	0.73	0.26	0.0369	TRUE
NFATC4	OK	7.21	7.93	199.6	0.73	0.26	0.0393	TRUE
HBP1	OK	8.54	9.26	502.9	0.72	0.18	0.0059	TRUE
CPQ	OK	7.94	8.65	329.91	0.72	0.2	0.0117	TRUE
BAZ2B	OK	8.9	9.62	645.44	0.72	0.21	0.0145	TRUE
MAVS	OK	9.9	10.62	1288.13	0.72	0.22	0.0174	TRUE
CPT2	OK	7.38	8.1	224.36	0.72	0.23	0.0245	TRUE
SZRD1	OK	9.57	10.28	1020.64	0.72	0.23	0.0246	TRUE
EPHX1	OK	10.46	11.18	1898.04	0.72	0.23	0.0258	TRUE
MYO10	OK	11.09	11.81	2933.13	0.72	0.23	0.0258	TRUE
EFEMP2	OK	8.29	9.01	421.49	0.72	0.24	0.0274	TRUE
CHKA	OK	9.64	10.36	1074.86	0.72	0.25	0.0358	TRUE
BCAN	OK	12.02	12.74	5611.57	0.72	0.25	0.0386	TRUE
RAI14	OK	7.65	8.36	269.76	0.71	0.19	0.0105	TRUE
DNAJC1	OK	6.96	7.67	167.46	0.71	0.2	0.0124	TRUE
LRRC23	OK	7.49	8.2	240.83	0.71	0.2	0.0132	TRUE
CBR1	OK	10.44	11.15	1866.14	0.71	0.21	0.0157	TRUE
MSRB3	OK	8.21	8.92	396.69	0.71	0.24	0.0308	TRUE
ABCC9	OK	7.63	8.34	265.92	0.71	0.24	0.0333	TRUE
DDR1	OK	11.52	12.23	3943.15	0.71	0.24	0.0341	TRUE
TMEM198B	OK	8.55	9.26	502.06	0.71	0.24	0.0348	TRUE
RFTN2	OK	9.54	10.25	998.49	0.71	0.25	0.0351	TRUE
HEY2	OK	6.5	7.2	120.89	0.71	0.24	0.0354	TRUE
C2orf81	OK	6.29	7	104.78	0.71	0.26	0.0421	TRUE
ZNF789	OK	6.88	7.6	158.62	0.71	0.26	0.0429	TRUE
PARD3B	OK	7.48	8.2	240.8	0.71	0.26	0.0441	TRUE
ARHGEF40	OK	8.77	9.48	586.22	0.71	0.26	0.0451	TRUE
LPAR2	OK	5.05	5.75	44.29	0.71	0.26	0.0467	TRUE
LZTS2	OK	9.62	10.33	1057.46	0.71	0.27	0.0491	TRUE
LEPROT	OK	9.2	9.89	782.33	0.7	0.19	0.0101	TRUE
MID1IP1	OK	10.01	10.71	1376.5	0.7	0.24	0.0345	TRUE
LITAF	OK	9.64	10.34	1063.76	0.7	0.25	0.0379	TRUE
NKD1	OK	8.8	9.5	595.21	0.7	0.25	0.041	TRUE
AMOTL2	OK	9.6	10.3	1036.09	0.7	0.25	0.0414	TRUE
HSPB2	OK	6.61	7.3	129.96	0.7	0.25	0.0429	TRUE
DDAH2	OK	8.69	9.39	552.1	0.7	0.25	0.0435	TRUE
FBXW4	OK	10.09	10.79	1459.02	0.7	0.25	0.0441	TRUE
GGT1	OK	5.32	6.02	53.39	0.7	0.26	0.0468	TRUE
SOX6	OK	7.88	8.58	315.31	0.7	0.26	0.0487	TRUE
SPATA6	OK	7.61	8.3	260.05	0.69	0.17	0.00512	TRUE
CRTAP	OK	10.41	11.11	1816.04	0.69	0.17	0.00536	TRUE
MED11	OK	7.03	7.72	173.96	0.69	0.19	0.0104	TRUE
OMA1	OK	6.91	7.6	159.69	0.69	0.22	0.0245	TRUE
COL5A3	OK	9.29	9.97	830.38	0.69	0.22	0.0264	TRUE
ANKRD40	OK	11.16	11.84	3029.81	0.69	0.23	0.0298	TRUE
ZNF395	OK	8.54	9.23	495.4	0.69	0.23	0.0304	TRUE
RAD52	OK	7.27	7.96	204.92	0.69	0.24	0.0347	TRUE
ADAMTS17	OK	5.81	6.5	74.64	0.69	0.24	0.0352	TRUE
SNX33	OK	7.18	7.87	192.51	0.69	0.25	0.0402	TRUE
LOC107984026	OK	6.21	6.9	98.63	0.69	0.26	0.0477	TRUE
PLEKHG1	OK	7.85	8.54	306.56	0.68	0.18	0.00911	TRUE
ACY1	OK	6.4	7.09	112.37	0.68	0.19	0.0123	TRUE
TM9SF1	OK	8.12	8.8	367.63	0.68	0.19	0.0126	TRUE
SLC40A1	OK	7.97	8.64	330.5	0.68	0.19	0.0128	TRUE
MORC4	OK	6.82	7.5	149.68	0.68	0.2	0.0141	TRUE
TULP3	OK	7.45	8.13	231.35	0.68	0.19	0.0141	TRUE
SERINC5	OK	9.7	10.39	1105.26	0.68	0.21	0.0193	TRUE
PACSIN3	OK	7.97	8.65	331.9	0.68	0.21	0.0216	TRUE
RRNAD1	OK	7.43	8.11	228.03	0.68	0.22	0.0269	TRUE
MAGT1	OK	8.82	9.5	598.67	0.68	0.23	0.0292	TRUE
GALK1	OK	6.04	6.72	87.11	0.68	0.23	0.033	TRUE
YIF1A	OK	7.93	8.61	322.51	0.68	0.23	0.0341	TRUE
RPS6	OK	12.42	13.1	7268.91	0.68	0.24	0.0359	TRUE
BCL7C	OK	7.65	8.32	264.89	0.68	0.24	0.0409	TRUE
POLM	OK	6.39	7.06	110.62	0.68	0.24	0.0419	TRUE
CDH20	OK	8.94	9.62	650.36	0.68	0.25	0.0448	TRUE
DUSP16	OK	8.47	9.14	467.86	0.67	0.2	0.0159	TRUE
LTBP1	OK	8.07	8.74	353.66	0.67	0.2	0.0167	TRUE
GABPB2	OK	7.36	8.03	215.87	0.67	0.2	0.0181	TRUE
TIPARP	OK	8.41	9.09	450.49	0.67	0.21	0.0199	TRUE
HTRA1	OK	11.86	12.53	4906.63	0.67	0.21	0.0232	TRUE
SASS6	OK	5.64	6.31	65.82	0.67	0.21	0.0232	TRUE
XRCC3	OK	6.24	6.91	99.58	0.67	0.21	0.0233	TRUE
GLUL	OK	13.96	14.63	20982.8	0.67	0.22	0.028	TRUE
OTUD7B	OK	8.6	9.27	511.73	0.67	0.22	0.0288	TRUE
TREX1	OK	7.09	7.76	179.61	0.67	0.23	0.0317	TRUE
FERMT1	OK	6.22	6.89	98.31	0.67	0.23	0.0325	TRUE
EFCAB2	OK	8.99	9.66	669.26	0.67	0.23	0.0334	TRUE
TMEM104	OK	7.94	8.61	323.69	0.67	0.23	0.0364	TRUE
NINJ1	OK	8	8.67	338.56	0.67	0.24	0.0379	TRUE
RPL13AP5	OK	7.04	7.71	172.96	0.67	0.24	0.0415	TRUE
PNPT1	OK	8.43	9.1	454.4	0.67	0.24	0.0427	TRUE
RPL13A	OK	12.89	13.56	9997.22	0.67	0.24	0.0432	TRUE
ANXA5	OK	10.17	10.82	1505.26	0.66	0.18	0.00967	TRUE
CD2AP	OK	7.27	7.93	202.93	0.66	0.19	0.0126	TRUE
CDC14B	OK	9	9.66	672.84	0.66	0.19	0.015	TRUE
MOCS1	OK	7.9	8.56	314.24	0.66	0.2	0.0163	TRUE
CCDC121	OK	6.15	6.81	93.34	0.66	0.2	0.0173	TRUE
KAT2B	OK	10.11	10.77	1453.18	0.66	0.2	0.0197	TRUE
WIPI1	OK	6.65	7.32	132.33	0.66	0.22	0.0308	TRUE
TMEM123	OK	10.31	10.98	1674.03	0.66	0.23	0.0367	TRUE
MDM4	OK	8.89	9.55	624.55	0.66	0.23	0.0391	TRUE
MFGE8	OK	8.97	9.63	659.44	0.66	0.24	0.0404	TRUE
RPL18A	OK	11.41	12.07	3571.95	0.66	0.24	0.0445	TRUE
KLHL41	OK	4.96	5.62	40.84	0.66	0.24	0.0454	TRUE
ZHX2	OK	8.89	9.56	624.43	0.66	0.24	0.0465	TRUE
PCBD2	OK	6.2	6.85	96.1	0.65	0.19	0.016	TRUE
RALY	OK	9.76	10.41	1129.66	0.65	0.2	0.0189	TRUE
RPS15A	OK	10.6	11.25	2027.64	0.65	0.2	0.0219	TRUE
ACADS	OK	7.18	7.82	188.56	0.65	0.21	0.0285	TRUE
POU3F2	OK	8.46	9.11	459.52	0.65	0.22	0.0305	TRUE
LOC401320	OK	6.93	7.57	158.87	0.65	0.22	0.0315	TRUE
ZNF768	OK	8.76	9.41	566.5	0.65	0.22	0.0346	TRUE
DNM2	OK	9.82	10.48	1187.26	0.65	0.23	0.0347	TRUE
TCF3	OK	8.04	8.69	343.9	0.65	0.23	0.0391	TRUE
RPS17	OK	11.45	12.1	3646.61	0.65	0.23	0.0409	TRUE
CCDC159	OK	7.2	7.84	191.43	0.65	0.24	0.0444	TRUE
DUSP10	OK	6.76	7.4	141.02	0.65	0.24	0.0448	TRUE
DTYMK	OK	6.56	7.21	122.93	0.65	0.24	0.0458	TRUE
CIDEB	OK	5.23	5.88	48.89	0.65	0.24	0.048	TRUE
ROCK1	OK	8.81	9.45	583.4	0.64	0.19	0.016	TRUE
CYP20A1	OK	7.25	7.9	198.86	0.64	0.19	0.0174	TRUE
SLC41A1	OK	9.8	10.45	1164.3	0.64	0.19	0.0178	TRUE
CCDC191	OK	6.73	7.37	138.4	0.64	0.19	0.0179	TRUE
GNA13	OK	9.51	10.15	947	0.64	0.22	0.0333	TRUE
DOCK1	OK	10.01	10.65	1338.51	0.64	0.22	0.0343	TRUE
CCEPR	OK	8.8	9.44	579.04	0.64	0.23	0.0387	TRUE
SLC9A9	OK	7.85	8.49	300.6	0.64	0.23	0.039	TRUE
WHRN	OK	8.61	9.25	508.18	0.64	0.23	0.0404	TRUE
PI4K2B	OK	6.56	7.18	121.75	0.63	0.17	0.0107	TRUE
DAB2	OK	7.42	8.04	221.06	0.63	0.2	0.0218	TRUE
RPS12	OK	11.66	12.29	4197.19	0.63	0.21	0.0295	TRUE
CAT	OK	9.02	9.65	672	0.63	0.21	0.0298	TRUE
RPS14	OK	11.58	12.21	3954.66	0.63	0.22	0.0396	TRUE
HAGHL	OK	7.29	7.93	203.23	0.63	0.23	0.0444	TRUE
C2orf88	OK	8.15	8.78	368.02	0.63	0.23	0.0456	TRUE
ITPRIPL2	OK	7.31	7.93	204.82	0.62	0.16	0.00839	TRUE
LCA5	OK	7.42	8.04	221.2	0.62	0.19	0.0218	TRUE
VANGL1	OK	6.37	6.99	106.7	0.62	0.2	0.0268	TRUE
ELK3	OK	6.92	7.54	156.1	0.62	0.2	0.0278	TRUE
CALD1	OK	9.92	10.54	1248.22	0.62	0.2	0.028	TRUE
MXI1	OK	10.37	11	1712.88	0.62	0.21	0.0288	TRUE
NDRG2	OK	14.07	14.69	22213.3	0.62	0.21	0.0349	TRUE
LOC105369779	OK	7.1	7.72	177.32	0.62	0.22	0.0355	TRUE
SP1	OK	8.8	9.42	575.39	0.62	0.21	0.0355	TRUE
RFXANK	OK	7.91	8.53	310.72	0.62	0.22	0.0398	TRUE
SEC14L6	OK	6.02	6.65	83.96	0.62	0.22	0.0406	TRUE
ATP6AP1L	OK	6.69	7.3	132.51	0.62	0.22	0.0435	TRUE
KCTD15	OK	9.03	9.65	672.86	0.62	0.23	0.0498	TRUE
SMARCC1	OK	9.11	9.71	706.59	0.61	0.18	0.0147	TRUE
RPS13	OK	11.03	11.64	2684.98	0.61	0.18	0.0149	TRUE
RPS18	OK	12.18	12.79	5951.15	0.61	0.2	0.0278	TRUE
CTNS	OK	6.93	7.55	157.06	0.61	0.2	0.0292	TRUE
LINC01011	OK	5.6	6.22	62.46	0.61	0.21	0.0308	TRUE
RPS3	OK	11.78	12.4	4531.21	0.61	0.21	0.0345	TRUE
RPS11	OK	12.3	12.91	6485.69	0.61	0.22	0.0445	TRUE
MMS22L	OK	5.28	5.89	49.94	0.61	0.22	0.0455	TRUE
RPL13	OK	12.52	13.14	7561.65	0.61	0.23	0.0467	TRUE
ETS1	OK	8.12	8.73	357.91	0.61	0.23	0.0484	TRUE
CMC4	OK	7	7.59	163.05	0.6	0.16	0.00764	TRUE
ZNF274	OK	7.37	7.98	211.97	0.6	0.16	0.00784	TRUE
HPS5	OK	7.53	8.13	235.63	0.6	0.17	0.0121	TRUE
ITGA6	OK	9.49	10.1	922.07	0.6	0.18	0.0153	TRUE
KIF5B	OK	11.75	12.35	4403.8	0.6	0.18	0.0197	TRUE
RPS25	OK	11.57	12.17	3879.54	0.6	0.19	0.0216	TRUE
CFAP44	OK	8.26	8.87	393.1	0.6	0.19	0.0247	TRUE
RPL21P28	OK	6.84	7.44	146.42	0.6	0.19	0.0265	TRUE
ZFAND4	OK	6.69	7.29	132.23	0.6	0.2	0.0277	TRUE
ABL1	OK	10.09	10.68	1386.54	0.6	0.2	0.0288	TRUE
ZNF662	OK	6.75	7.35	137.85	0.6	0.2	0.0311	TRUE
CNPY4	OK	6.87	7.47	148.99	0.6	0.2	0.0329	TRUE
SNHG10	OK	5.44	6.04	55.4	0.6	0.21	0.034	TRUE
RPS29	OK	10.36	10.97	1685.75	0.6	0.21	0.0345	TRUE
SHKBP1	OK	6.94	7.54	156.78	0.6	0.21	0.0352	TRUE
PYGL	OK	6.31	6.91	101.31	0.6	0.21	0.0362	TRUE
GUCD1	OK	8.89	9.49	605.29	0.6	0.21	0.0392	TRUE
RHOQ	OK	10.01	10.61	1316.02	0.6	0.22	0.0454	TRUE
ATF7	OK	8.74	9.34	546.04	0.59	0.17	0.016	TRUE
PQLC3	OK	6.79	7.38	140.81	0.59	0.18	0.0212	TRUE
HMGB2	OK	7.99	8.59	324.52	0.59	0.19	0.0255	TRUE
NEK9	OK	9.39	9.98	852.99	0.59	0.2	0.0336	TRUE
TMEM243	OK	6.6	7.18	123.1	0.59	0.21	0.039	TRUE
RPGR	OK	7.04	7.63	167.12	0.59	0.21	0.0397	TRUE
ZNF404	OK	6.99	7.59	162.32	0.59	0.21	0.0398	TRUE
AKR7A2	OK	9.04	9.63	668.54	0.59	0.21	0.0408	TRUE
SLC35A4	OK	8.91	9.5	611.34	0.59	0.21	0.0414	TRUE
CLN5	OK	7.79	8.38	281.95	0.59	0.21	0.0444	TRUE
MAML1	OK	8.25	8.84	386.68	0.59	0.21	0.0448	TRUE
TRIM65	OK	7.78	8.37	279.19	0.59	0.22	0.0459	TRUE
CTPS2	OK	7.22	7.8	188.99	0.58	0.17	0.0148	TRUE
ECI2	OK	8.6	9.18	490.11	0.58	0.18	0.0187	TRUE
EPS8	OK	8.59	9.18	489.34	0.58	0.19	0.0268	TRUE
RNF114	OK	9.38	9.96	844.57	0.58	0.19	0.0272	TRUE
XBP1	OK	8.36	8.94	415.87	0.58	0.2	0.0347	TRUE
TMEM165	OK	9.46	10.04	894.15	0.58	0.21	0.04	TRUE
DENND2A	OK	9.28	9.86	786.11	0.58	0.21	0.0432	TRUE
CNN3	OK	11.07	11.65	2722.76	0.58	0.21	0.0446	TRUE
RPS9	OK	11.73	12.3	4291.22	0.58	0.21	0.0465	TRUE
TRAM1	OK	9.46	10.03	885.89	0.57	0.18	0.0213	TRUE
ANAPC16	OK	9.37	9.94	833.97	0.57	0.19	0.0264	TRUE
COMT	OK	10.13	10.7	1414.96	0.57	0.19	0.028	TRUE
AKT2	OK	9.66	10.23	1021.91	0.57	0.19	0.0286	TRUE
MGME1	OK	6.68	7.26	129.84	0.57	0.19	0.0306	TRUE
GNA12	OK	10.56	11.13	1902.61	0.57	0.21	0.0428	TRUE
MTFR1	OK	6.5	7.07	114.04	0.57	0.21	0.0441	TRUE
POLD4	OK	7.6	8.17	244.31	0.57	0.21	0.0495	TRUE
MRPL23	OK	8.1	8.65	343.15	0.56	0.17	0.0222	TRUE
C2CD2	OK	8.39	8.95	419.89	0.56	0.18	0.0256	TRUE
FAM231D	OK	5.66	6.22	63.39	0.56	0.19	0.0286	TRUE
CHSY1	OK	8.03	8.59	328.2	0.56	0.19	0.0305	TRUE
ZNF234	OK	6.3	6.87	99.38	0.56	0.19	0.0334	TRUE
ACAA2	OK	9.11	9.67	694.34	0.56	0.19	0.0346	TRUE
RPL23A	OK	11.96	12.51	4983.4	0.56	0.19	0.0347	TRUE
NFE2L2	OK	9.82	10.38	1135.32	0.56	0.2	0.0369	TRUE
MAP3K1	OK	7.45	8.01	219.84	0.56	0.2	0.039	TRUE
KATNAL2	OK	6.89	7.44	148.29	0.56	0.2	0.0394	TRUE
CBFB	OK	8.85	9.41	579.78	0.56	0.2	0.0399	TRUE
RPL30	OK	11.39	11.95	3374.59	0.56	0.2	0.0406	TRUE
ARAF	OK	7.82	8.39	284.97	0.56	0.2	0.0409	TRUE
C22orf46	OK	9.35	9.9	816.19	0.56	0.2	0.0464	TRUE
CTDSP2	OK	10.95	11.51	2484.66	0.56	0.21	0.0481	TRUE
MTMR10	OK	10.18	10.74	1454.27	0.56	0.21	0.0481	TRUE
IKBKB	OK	8.27	8.82	384.83	0.55	0.18	0.0256	TRUE
LTBP3	OK	9.46	10.02	882.89	0.55	0.19	0.0308	TRUE
NPHP3	OK	7.38	7.93	207.7	0.55	0.19	0.0332	TRUE
FBF1	OK	7.66	8.22	253.64	0.55	0.19	0.0341	TRUE
TMEM109	OK	8.57	9.12	474.85	0.55	0.19	0.0379	TRUE
RIN2	OK	9.05	9.59	659.51	0.55	0.19	0.0404	TRUE
NPHP1	OK	6.29	6.85	98.21	0.55	0.2	0.0453	TRUE
POU3F3	OK	10.25	10.79	1518.35	0.55	0.2	0.0488	TRUE
ZC3H10	OK	5.95	6.48	76.58	0.54	0.19	0.0354	TRUE
CXorf38	OK	7.18	7.72	180.52	0.54	0.2	0.0446	TRUE
RPL34	OK	11.23	11.77	2984.58	0.54	0.2	0.0496	TRUE
LOC101927752	OK	7.34	7.87	201.09	0.53	0.17	0.0222	TRUE
ZNF618	OK	6.64	7.17	123.65	0.53	0.17	0.0238	TRUE
SGPL1	OK	9.15	9.69	706.06	0.53	0.18	0.0308	TRUE
ACADVL	OK	10.56	11.09	1869.12	0.53	0.19	0.041	TRUE
TYK2	OK	8.82	9.35	560.73	0.53	0.19	0.0473	TRUE
UBXN2A	OK	6.7	7.22	128.25	0.52	0.16	0.0235	TRUE
C7orf49	OK	8.3	8.83	389.81	0.52	0.18	0.0329	TRUE
SDCCAG3	OK	7.37	7.89	203.73	0.52	0.18	0.0337	TRUE
DNAAF5	OK	7.49	8.01	222.04	0.52	0.18	0.0345	TRUE
HEXDC	OK	7.03	7.55	161.47	0.52	0.18	0.0352	TRUE
RPL21	OK	12.39	12.92	6642.71	0.52	0.18	0.0395	TRUE
ZNF3	OK	7.91	8.42	295.65	0.51	0.15	0.0149	TRUE
ARHGAP19	OK	7.41	7.92	208.82	0.51	0.17	0.0272	TRUE
HNRNPF	OK	9.58	10.09	943.05	0.51	0.17	0.0298	TRUE
RYK	OK	8.23	8.74	368.51	0.51	0.17	0.0299	TRUE
LAMC1	OK	8.35	8.86	400.27	0.51	0.18	0.0432	TRUE
RPL39	OK	10.82	11.33	2223.98	0.51	0.19	0.0454	TRUE
SEC11A	OK	8.92	9.42	592.94	0.5	0.15	0.0203	TRUE	below 50% change
NEK7	OK	9.77	10.26	1065.5	0.5	0.16	0.0233	TRUE
PRDX4	OK	7.54	8.04	227.88	0.5	0.16	0.0244	TRUE
CC2D2A	OK	7.69	8.18	251.66	0.5	0.17	0.0313	TRUE
TCF12	OK	10.1	10.6	1343.11	0.5	0.17	0.0328	TRUE
SPPL2B	OK	8.44	8.94	424.6	0.5	0.18	0.0398	TRUE
SLC26A2	OK	6.87	7.37	142.86	0.5	0.18	0.0447	TRUE
RPL27A	OK	11.83	12.33	4447.65	0.5	0.18	0.0474	TRUE
AK1	OK	11.18	11.68	2845.9	0.5	0.19	0.0483	TRUE
CMYA5	OK	7.17	7.67	175.86	0.49	0.16	0.0253	TRUE
LIMS1	OK	7.5	7.99	220.51	0.49	0.16	0.0311	TRUE
PHF2	OK	9.52	10.01	892.95	0.49	0.17	0.039	TRUE
THAP6	OK	7.38	7.86	202.17	0.49	0.17	0.039	TRUE
TUBD1	OK	6.06	6.55	81.18	0.49	0.18	0.0408	TRUE
PAK4	OK	8.08	8.57	329.48	0.49	0.18	0.041	TRUE
TJP1	OK	11.17	11.66	2810.52	0.49	0.18	0.0471	TRUE
ATRAID	OK	8.85	9.33	559.75	0.48	0.15	0.019	TRUE
ATL3	OK	9.13	9.6	676.25	0.48	0.15	0.0203	TRUE
PKD2	OK	8.41	8.89	412.03	0.48	0.16	0.0274	TRUE
SLC38A10	OK	8.65	9.13	486.57	0.48	0.16	0.0316	TRUE
PDIA3P1	OK	6.69	7.17	125.32	0.48	0.17	0.0367	TRUE
BBX	OK	9.97	10.45	1217.89	0.48	0.17	0.0409	TRUE
ZNF684	OK	5.51	5.99	55.39	0.48	0.17	0.043	TRUE
RPS21	OK	10.59	11.07	1868.2	0.48	0.18	0.0488	TRUE
SGMS1	OK	9.01	9.48	622.97	0.47	0.13	0.0144	TRUE
LINC00847	OK	8.05	8.52	319.84	0.47	0.15	0.0258	TRUE
HADHA	OK	10.67	11.14	1970.9	0.47	0.15	0.0275	TRUE
CDC26	OK	7.34	7.81	195.58	0.47	0.15	0.0288	TRUE
BNIP2	OK	8.85	9.32	557.22	0.47	0.15	0.0292	TRUE
STAT3	OK	9.87	10.33	1125.96	0.47	0.16	0.0323	TRUE
PTPN21	OK	7.99	8.46	306.94	0.47	0.16	0.0353	TRUE
SAMD1	OK	7.89	8.36	286.4	0.47	0.17	0.0406	TRUE
ICK	OK	8.81	9.27	538.12	0.46	0.13	0.0109	TRUE
MOB1A	OK	8.76	9.22	522.54	0.46	0.14	0.0165	TRUE
OSBPL9	OK	9.04	9.51	635.22	0.46	0.15	0.0306	TRUE
ACTN4	OK	10.92	11.38	2327.11	0.46	0.16	0.0414	TRUE
DRAM2	OK	8.01	8.46	309.05	0.45	0.12	0.00739	TRUE
ERLIN2	OK	9.15	9.6	681.63	0.45	0.14	0.0212	TRUE
MPZL1	OK	9.41	9.86	814.04	0.45	0.14	0.0221	TRUE
PPFIA1	OK	9.37	9.82	790.55	0.45	0.14	0.0258	TRUE
NUP37	OK	5.72	6.17	62.95	0.45	0.15	0.0298	TRUE
PTGR2	OK	7.89	8.34	283.67	0.45	0.15	0.0304	TRUE
ODF2	OK	8.35	8.8	391.56	0.45	0.16	0.0414	TRUE
RPL3	OK	13.47	13.91	13526.9	0.45	0.16	0.0455	TRUE
CNNM3	OK	8.28	8.72	370.32	0.44	0.12	0.0132	TRUE
APBB2	OK	10.35	10.8	1559.44	0.44	0.14	0.0244	TRUE
TMX1	OK	8.12	8.56	332.1	0.44	0.14	0.0264	TRUE
ZNF564	OK	6.67	7.11	121.08	0.44	0.14	0.0269	TRUE
CD164	OK	10.46	10.9	1676.38	0.44	0.15	0.0305	TRUE
FUZ	OK	8.11	8.55	329.28	0.44	0.16	0.0414	TRUE
SLC35D1	OK	7.95	8.39	295.65	0.44	0.16	0.0437	TRUE
CARS2	OK	8.34	8.79	387.7	0.44	0.16	0.0448	TRUE
MSRB2	OK	8.71	9.14	497.35	0.43	0.14	0.0283	TRUE
GANC	OK	6.72	7.15	125.46	0.43	0.15	0.0334	TRUE
RPS27A	OK	12.4	12.83	6421.79	0.43	0.15	0.0356	TRUE
ZMAT1	OK	8.79	9.22	525.29	0.43	0.16	0.0409	TRUE
HMGN1	OK	10.1	10.54	1307.56	0.43	0.16	0.0468	TRUE
PIGN	OK	7.61	8.03	230.89	0.42	0.13	0.0187	TRUE
EEF1G	OK	12.75	13.17	8157.43	0.42	0.15	0.0369	TRUE
DENND5A	OK	11.4	11.83	3207.04	0.42	0.15	0.045	TRUE
ZNF24	OK	10.52	10.95	1740.65	0.42	0.16	0.0485	TRUE
ATG4A	OK	7.05	7.46	156.26	0.41	0.15	0.0411	TRUE
ZBTB5	OK	7.51	7.93	215.11	0.41	0.15	0.0454	TRUE
RPL27	OK	11.29	11.71	2958.4	0.41	0.15	0.0461	TRUE
TMEM185B	OK	8.62	9.02	461.97	0.4	0.11	0.0118	TRUE
ZNF664	OK	11.39	11.78	3134.92	0.4	0.11	0.0122	TRUE
VPS54	OK	8.3	8.7	369.23	0.4	0.12	0.0187	TRUE
SSFA2	OK	10.7	11.09	1941.13	0.4	0.13	0.0239	TRUE
NUP160	OK	7.66	8.07	237.84	0.4	0.13	0.028	TRUE
NCBP3	OK	8.69	9.08	482.39	0.4	0.13	0.0298	TRUE
RPL9	OK	12.61	13.01	7334.95	0.4	0.15	0.0469	TRUE
PARP3	OK	7.54	7.93	216.68	0.39	0.11	0.0152	TRUE
TPM4	OK	10.84	11.23	2140.32	0.39	0.14	0.0374	TRUE
SAV1	OK	8.44	8.83	404.32	0.39	0.14	0.0401	TRUE
S100PBP	OK	8.46	8.85	410.53	0.39	0.14	0.0445	TRUE
SLC35C2	OK	8.91	9.29	558.29	0.38	0.14	0.0444	TRUE
ELOVL5	OK	10.48	10.87	1667.56	0.38	0.14	0.0484	TRUE
TDRD3	OK	7.92	8.28	279.14	0.37	0.12	0.0241	TRUE
ABHD5	OK	8.26	8.63	355.51	0.37	0.12	0.0277	TRUE
MACF1	OK	12.32	12.69	5931.52	0.37	0.13	0.0419	TRUE
RUFY1	OK	8.66	9.02	466.91	0.37	0.13	0.0428	TRUE
GNAI3	OK	9	9.37	594.33	0.37	0.14	0.0477	TRUE
SPG20	OK	10.24	10.6	1392.31	0.36	0.13	0.0441	TRUE
METTL21A	OK	7.61	7.97	225.26	0.36	0.13	0.0456	TRUE
LRP6	OK	9.18	9.54	668.05	0.36	0.13	0.0488	TRUE
PAK2	OK	10.02	10.37	1189.9	0.35	0.12	0.0329	TRUE
PPIF	OK	9.74	10.09	984.35	0.35	0.12	0.0404	TRUE
RBPJ	OK	10.56	10.91	1735.31	0.35	0.13	0.0485	TRUE
GTF3C6	OK	9.14	9.48	645.02	0.34	0.09	0.0105	TRUE
SKA2	OK	9.3	9.65	723.51	0.34	0.12	0.0315	TRUE
SNAPIN	OK	8.51	8.84	415.88	0.33	0.11	0.0272	TRUE
KDSR	OK	9.71	10.04	952.05	0.33	0.11	0.0306	TRUE
VWA9	OK	8.08	8.4	306.77	0.33	0.12	0.0438	TRUE
GCSH	OK	10.14	10.47	1283.2	0.33	0.12	0.0499	TRUE
DNER	OK	11.78	12.1	3996.61	0.32	0.1	0.028	TRUE
N4BP2L2	OK	9.75	10.03	959.9	0.28	0.1	0.0387	TRUE
PEX2	OK	8.95	9.23	551.47	0.28	0.1	0.0403	TRUE
C11orf54	OK	8.16	8.43	318.34	0.27	0.09	0.0396	TRUE
SNX9	OK	9.33	9.59	712.28	0.27	0.09	0.0398	TRUE

## Sheet: DEG_Downregulated
Gene	Status	log2(Control Count)	log2(ASD Count)	Mean Count	log2(Fold Change)	Std. Err. log2(Fold Change)	q Value	Significant
RSPO1	OK	3.2	-1.82	4.38	-5.01	1.55	0.0199	TRUE
SATB2-AS1	OK	4.12	-0.09	8.51	-4.2	1.13	0.00947	TRUE
MCHR2	OK	4.85	0.77	14.23	-4.08	1.18	0.0149	TRUE
AP1M2	OK	3	-0.97	3.97	-3.97	1.37	0.0353	TRUE
LINC00890	OK	3.4	-0.38	5.28	-3.78	1.17	0.0208	TRUE
LINC01511	OK	3.06	-0.71	4.19	-3.77	1.18	0.0216	TRUE
LL22NC03-13G6.2	OK	6.36	2.67	41.38	-3.69	1.23	0.0304	TRUE
TESPA1	OK	9.08	5.49	273.62	-3.58	1.05	0.0155	TRUE
LINC00507	OK	5.69	2.12	26.09	-3.56	0.85	0.00372	TRUE
LOC105374235	OK	4.67	1.19	12.96	-3.48	0.76	0.00183	TRUE
MS4A15	OK	3.76	0.4	6.94	-3.36	1.07	0.0236	TRUE
LINC01007	OK	6.69	3.43	53.54	-3.27	0.98	0.0173	TRUE
OTOL1	OK	2.98	-0.2	4.11	-3.18	1.12	0.0396	TRUE
FAT2	OK	2.98	-0.19	4.11	-3.17	1.18	0.0483	TRUE
AFAP1-AS1	OK	4.77	1.95	14.71	-2.83	0.93	0.0277	TRUE
LINCR-0003	OK	6.45	3.69	47.28	-2.76	0.74	0.00911	TRUE
NPFFR2	OK	3.28	0.53	5.27	-2.75	0.94	0.0344	TRUE
ROS1	OK	3.17	0.43	4.87	-2.73	0.98	0.0417	TRUE
TNIP3	OK	5	2.37	17.58	-2.64	0.76	0.0144	TRUE
CLEC19A	OK	5.28	2.72	21.48	-2.57	0.74	0.0149	TRUE
SOWAHB	OK	5.79	3.24	30.56	-2.54	0.83	0.0264	TRUE
DLGAP1-AS4	OK	5.63	3.1	27.44	-2.53	0.79	0.0218	TRUE
LOC105378803	OK	5.19	2.75	20.48	-2.44	0.53	0.00183	TRUE
LOC105374455	OK	3.81	1.42	7.92	-2.39	0.78	0.0268	TRUE
GLP2R	OK	6.12	3.74	39.28	-2.38	0.5	0.00138	TRUE
ZNF98	OK	2.8	0.43	3.94	-2.37	0.81	0.0337	TRUE
LPA	OK	4.04	1.71	9.35	-2.33	0.69	0.0159	TRUE
LOC105373085	OK	6.68	4.35	58.26	-2.33	0.83	0.0412	TRUE
TMEM155	OK	9.61	7.29	444.16	-2.31	0.47	0.000933	TRUE
ADCYAP1	OK	7.96	5.67	142.21	-2.29	0.42	0.00039	TRUE
RXFP1	OK	8	5.72	146.4	-2.28	0.68	0.0173	TRUE
SDR16C5	OK	5.91	3.65	34.55	-2.26	0.53	0.00322	TRUE
LOC105373390	OK	6.82	4.61	65.43	-2.22	0.52	0.00348	TRUE
GUCA1C	OK	4.84	2.63	16.57	-2.21	0.76	0.0347	TRUE
PIK3C2G	OK	3.47	1.27	6.42	-2.2	0.82	0.0491	TRUE
CNTN5	OK	8.82	6.63	262.17	-2.19	0.47	0.00183	TRUE
IPCEF1	OK	9.42	7.24	397.76	-2.18	0.8	0.0446	TRUE
LOC101928295	OK	3.68	1.52	7.46	-2.17	0.69	0.0233	TRUE
CHRNA6	OK	3.76	1.59	7.87	-2.17	0.69	0.0242	TRUE
SLC5A7	OK	4.12	1.95	10.11	-2.17	0.73	0.0321	TRUE
LOC101929473	OK	4.65	2.48	14.6	-2.17	0.79	0.0455	TRUE
KCNH7	OK	4.37	2.21	12.03	-2.16	0.76	0.0375	TRUE
LOC105372026	OK	5.32	3.2	23.33	-2.11	0.75	0.0408	TRUE
DUSP27	OK	4.2	2.08	10.74	-2.11	0.76	0.0411	TRUE
LINC00473	OK	4.22	2.15	10.98	-2.06	0.72	0.0373	TRUE
DPP4	OK	4.4	2.41	12.61	-2	0.72	0.0415	TRUE
LOC105375825	OK	3.1	1.11	5.11	-1.99	0.6	0.0174	TRUE
SLC17A6	OK	7.33	5.35	96.38	-1.98	0.68	0.0337	TRUE
MEF2C	OK	11.9	10.02	2325.84	-1.88	0.42	0.00231	TRUE
KCNS2	OK	6.39	4.5	50.78	-1.88	0.46	0.00481	TRUE
LOC105369543	OK	3.57	1.71	7.25	-1.86	0.67	0.0415	TRUE
LYPD8	OK	4.73	2.9	16.31	-1.83	0.48	0.00848	TRUE
CALHM1	OK	6.19	4.36	44.64	-1.83	0.56	0.019	TRUE
LOC105377727	OK	3.86	2.04	8.92	-1.82	0.55	0.0187	TRUE
LOC105377068	OK	4.05	2.26	10.21	-1.79	0.59	0.0282	TRUE
PCDH11X	OK	8.01	6.25	160.13	-1.76	0.63	0.041	TRUE
RTP1	OK	4.75	3.03	16.85	-1.73	0.57	0.0292	TRUE
TSHZ2	OK	8.93	7.22	304.96	-1.7	0.46	0.01	TRUE
SH2D4B	OK	3.37	1.67	6.49	-1.7	0.62	0.045	TRUE
GREM2	OK	8.44	6.77	219.08	-1.68	0.38	0.00256	TRUE
TMEM215	OK	6.11	4.43	43.49	-1.68	0.46	0.0111	TRUE
HTR5A-AS1	OK	7.82	6.15	142.78	-1.67	0.43	0.00739	TRUE
LOC105375630	OK	6.45	4.81	55.47	-1.64	0.36	0.00183	TRUE
CHRNA3	OK	5.34	3.71	25.82	-1.63	0.6	0.0478	TRUE
LOC101929237	OK	6.17	4.56	45.85	-1.61	0.59	0.045	TRUE
RASGRP1	OK	10.57	8.97	970.77	-1.6	0.36	0.00257	TRUE
OPRK1	OK	7.51	5.91	116.56	-1.6	0.42	0.00824	TRUE
SYN2	OK	13.33	11.74	6609.86	-1.59	0.36	0.00256	TRUE
GPR160	OK	4.72	3.14	16.92	-1.59	0.5	0.0231	TRUE
PRPH2	OK	8.14	6.56	181.35	-1.58	0.45	0.0135	TRUE
GYPE	OK	5.73	4.17	34.23	-1.57	0.44	0.0127	TRUE
LINGO2	OK	8.82	7.26	291.66	-1.56	0.37	0.00361	TRUE
HSPB3	OK	4.72	3.16	16.96	-1.56	0.46	0.016	TRUE
SEMA3E	OK	8.3	6.75	203.84	-1.56	0.53	0.0335	TRUE
RSPO2	OK	8.6	7.04	249.76	-1.55	0.31	0.000915	TRUE
TMEM196	OK	7.25	5.7	98.32	-1.55	0.36	0.00322	TRUE
MIMT1	OK	4.92	3.37	19.53	-1.55	0.52	0.0304	TRUE
LOC100129434	OK	5.73	4.22	34.6	-1.51	0.34	0.00245	TRUE
SLCO4C1	OK	4.34	2.83	13.2	-1.51	0.46	0.0174	TRUE
GRIN3A	OK	9.17	7.66	375.94	-1.51	0.51	0.0312	TRUE
LOC101928979	OK	4.16	2.65	11.62	-1.51	0.52	0.0345	TRUE
PTPRR	OK	9.4	7.9	440.53	-1.5	0.46	0.0203	TRUE
UBE2Q2P1	OK	2.93	1.43	4.97	-1.49	0.55	0.045	TRUE
MLIP	OK	7.13	5.65	91.59	-1.48	0.5	0.0328	TRUE
KCNC4-AS1	OK	5.52	4.04	30.02	-1.48	0.53	0.0407	TRUE
COL19A1	OK	7.83	6.36	149.01	-1.47	0.35	0.00428	TRUE
LOC105370266	OK	4.5	3.04	14.89	-1.46	0.49	0.0311	TRUE
ARPP21	OK	11.19	9.74	1538.49	-1.45	0.33	0.00256	TRUE
KCNV1	OK	9.81	8.37	593.81	-1.44	0.39	0.0102	TRUE
LOC105377286	OK	6.59	5.15	63.67	-1.44	0.4	0.0111	TRUE
DACT1	OK	8.69	7.25	272.03	-1.43	0.28	0.000739	TRUE
TBR1	OK	9.7	8.27	549.19	-1.43	0.4	0.0122	TRUE
OR2W3	OK	4.34	2.91	13.44	-1.43	0.44	0.0187	TRUE
CBLN4	OK	8.6	7.17	257.02	-1.43	0.52	0.043	TRUE
TENM3	OK	10.57	9.15	1009	-1.42	0.34	0.00428	TRUE
CACNB4	OK	10.37	8.94	875.05	-1.42	0.35	0.00543	TRUE
KCNQ5	OK	10.3	8.87	832.69	-1.42	0.36	0.00636	TRUE
GRP	OK	7.75	6.33	142.44	-1.42	0.48	0.0318	TRUE
LNX1	OK	9.7	8.29	551.94	-1.41	0.4	0.0136	TRUE
PAK1	OK	11.92	10.5	2568.16	-1.41	0.43	0.019	TRUE
CLUL1	OK	7.36	5.95	109.05	-1.4	0.35	0.00587	TRUE
FAM19A2	OK	10.23	8.83	801.47	-1.4	0.42	0.0174	TRUE
BHMT	OK	5.5	4.09	30.03	-1.4	0.46	0.0268	TRUE
RGS4	OK	12.14	10.75	3013.92	-1.39	0.44	0.0245	TRUE
C1orf94	OK	3.62	2.23	8.2	-1.39	0.48	0.0361	TRUE
ISLR2	OK	8.96	7.58	333.26	-1.38	0.43	0.0204	TRUE
CNTN6	OK	7.08	5.71	90.73	-1.38	0.44	0.0238	TRUE
CNGB1	OK	9.37	8	443.75	-1.38	0.48	0.0355	TRUE
SYT13	OK	11.96	10.6	2677.22	-1.37	0.37	0.0104	TRUE
C22orf24	OK	5.33	3.96	26.94	-1.37	0.45	0.028	TRUE
OLFM3	OK	9.59	8.22	517.03	-1.37	0.46	0.0315	TRUE
SSTR1	OK	9.77	8.41	584.54	-1.36	0.36	0.00932	TRUE
SLC35F4	OK	4.76	3.4	18.22	-1.36	0.37	0.0113	TRUE
ELAVL2	OK	10.14	8.79	760.05	-1.35	0.44	0.0264	TRUE
HECW1	OK	8.94	7.6	331.16	-1.35	0.46	0.033	TRUE
PTPRT	OK	10.64	9.29	1073.11	-1.35	0.48	0.0414	TRUE
ERC2	OK	10.84	9.5	1237.81	-1.34	0.38	0.0133	TRUE
CCKBR	OK	8.14	6.81	190.96	-1.33	0.37	0.0122	TRUE
OTOGL	OK	5.29	3.95	26.35	-1.33	0.48	0.0419	TRUE
LOC100996635	OK	8.99	7.67	345.09	-1.32	0.38	0.0139	TRUE
CDH9	OK	8.37	7.06	224.95	-1.31	0.32	0.00416	TRUE
DCLK3	OK	7.45	6.14	118.52	-1.31	0.41	0.0225	TRUE
LOC285696	OK	6.03	4.73	44.39	-1.29	0.38	0.0171	TRUE
NXPH2	OK	7.91	6.63	164.55	-1.29	0.42	0.0271	TRUE
FFAR4	OK	5.72	4.44	36.07	-1.28	0.37	0.0141	TRUE
KCNG3	OK	6.67	5.39	69.64	-1.28	0.47	0.0458	TRUE
RNF144A-AS1	OK	6.09	4.82	46.79	-1.27	0.33	0.00721	TRUE
NPTX1	OK	13.42	12.16	7533.05	-1.26	0.3	0.00335	TRUE
THOC3	OK	10.12	8.85	760.99	-1.26	0.32	0.00677	TRUE
NGEF	OK	10.82	9.56	1242.49	-1.26	0.34	0.00901	TRUE
LY86-AS1	OK	7.26	6	105.35	-1.26	0.46	0.0445	TRUE
RAP1GAP2	OK	11.61	10.37	2157.34	-1.25	0.3	0.0036	TRUE
RHOV	OK	6.3	5.05	54.04	-1.25	0.33	0.00915	TRUE
TMEM52B	OK	5.22	3.97	25.69	-1.25	0.4	0.0246	TRUE
UNC5D	OK	9.22	7.96	409.14	-1.25	0.41	0.0272	TRUE
ADRA1B	OK	8.07	6.84	185.91	-1.24	0.31	0.00543	TRUE
KCNH1	OK	9.35	8.11	450.71	-1.24	0.32	0.00641	TRUE
LRRC55	OK	8.61	7.38	270.49	-1.24	0.33	0.01	TRUE
CDH13	OK	10.35	9.11	897.94	-1.24	0.42	0.0306	TRUE
NRXN3	OK	11.15	9.92	1570.66	-1.23	0.29	0.00349	TRUE
SLC6A17	OK	11.89	10.66	2617.03	-1.23	0.31	0.00598	TRUE
LRRTM4	OK	8.46	7.23	243.38	-1.23	0.36	0.0152	TRUE
PAK6	OK	9.96	8.73	687.51	-1.23	0.45	0.0445	TRUE
GRM1	OK	9.77	8.55	605.93	-1.22	0.33	0.00908	TRUE
COPG2IT1	OK	12.45	11.24	3876.77	-1.21	0.31	0.00694	TRUE
SH3GL2	OK	12.39	11.18	3715.3	-1.21	0.33	0.01	TRUE
MAEL	OK	6.3	5.09	54.77	-1.21	0.34	0.0119	TRUE
SLC7A14	OK	11.46	10.25	1950.95	-1.21	0.38	0.0211	TRUE
PCDH20	OK	11.09	9.9	1519.11	-1.19	0.42	0.0374	TRUE
TIAM2	OK	8.67	7.5	284.78	-1.17	0.27	0.00301	TRUE
VIPR1	OK	8.37	7.2	231.78	-1.17	0.35	0.0183	TRUE
IGSF10	OK	8.02	6.85	182.26	-1.17	0.4	0.0333	TRUE
VSNL1	OK	13.09	11.92	6115.91	-1.17	0.44	0.049	TRUE
ASPHD2	OK	9.65	8.49	565.22	-1.16	0.26	0.00256	TRUE
SEMA3C	OK	9.1	7.93	384.15	-1.16	0.28	0.00396	TRUE
FAM163B	OK	10.61	9.45	1094.22	-1.16	0.32	0.0111	TRUE
FNDC9	OK	7.8	6.64	156.55	-1.16	0.35	0.0181	TRUE
BDNF	OK	9.81	8.64	628.48	-1.16	0.39	0.0296	TRUE
AMPH	OK	11.44	10.28	1951.76	-1.16	0.42	0.0448	TRUE
CA10	OK	10.46	9.31	993.67	-1.15	0.25	0.00183	TRUE
RGS8	OK	9.03	7.88	367.5	-1.15	0.36	0.0223	TRUE
LOC100287808	OK	4.86	3.71	20.39	-1.15	0.38	0.0282	TRUE
PCSK2	OK	11.02	9.87	1462.68	-1.15	0.39	0.0308	TRUE
CACNA1F	OK	4.57	3.43	16.79	-1.15	0.41	0.0405	TRUE
MCHR1	OK	8	6.85	180.23	-1.15	0.42	0.0455	TRUE
GPR158	OK	10.43	9.29	975.17	-1.14	0.34	0.0173	TRUE
PCLO	OK	11.85	10.72	2612.76	-1.14	0.35	0.0189	TRUE
CLSTN3	OK	12.39	11.25	3798	-1.14	0.35	0.0213	TRUE
KCNG1	OK	8.47	7.33	250.03	-1.13	0.36	0.0221	TRUE
IL1RL2	OK	5.67	4.55	36.11	-1.13	0.4	0.0414	TRUE
CNTN4	OK	8.39	7.26	237.04	-1.13	0.41	0.045	TRUE
DIRAS2	OK	12.72	11.59	4765.83	-1.13	0.42	0.0473	TRUE
NHLH1	OK	5.88	4.76	41.71	-1.12	0.28	0.0053	TRUE
DGCR9	OK	8.4	7.28	240	-1.12	0.33	0.0171	TRUE
STK31	OK	4.61	3.49	17.32	-1.12	0.39	0.0358	TRUE
ATP8A2	OK	11	9.89	1459	-1.12	0.4	0.0404	TRUE
SV2B	OK	12.72	11.6	4777.61	-1.12	0.41	0.0445	TRUE
CCDC129	OK	4.72	3.6	18.67	-1.12	0.42	0.0498	TRUE
LOC284578	OK	7.49	6.38	127.83	-1.11	0.22	0.000915	TRUE
RPH3A	OK	11.5	10.39	2060.24	-1.11	0.32	0.0151	TRUE
NUDT11	OK	9.74	8.63	609.43	-1.11	0.35	0.0229	TRUE
NCALD	OK	12.49	11.38	4088.7	-1.11	0.37	0.0291	TRUE
HTR5A	OK	8.42	7.32	244.37	-1.11	0.37	0.0313	TRUE
TAC3	OK	7.36	6.24	116.4	-1.11	0.38	0.0345	TRUE
GABRA4	OK	10.13	9.02	796.46	-1.11	0.4	0.0424	TRUE
CCDC85A	OK	10.17	9.07	822.49	-1.1	0.23	0.00164	TRUE
CACNG2	OK	8.88	7.78	335.5	-1.1	0.25	0.00255	TRUE
DLX2	OK	4.61	3.52	17.47	-1.1	0.34	0.0189	TRUE
MACROD2	OK	9.44	8.34	494.26	-1.1	0.38	0.0366	TRUE
GNAL	OK	11.69	10.59	2354.63	-1.09	0.27	0.00512	TRUE
MUM1L1	OK	8.27	7.18	220.91	-1.09	0.31	0.0137	TRUE
WTH3DI	OK	6.41	5.32	60.74	-1.09	0.31	0.0141	TRUE
L1CAM	OK	11.49	10.39	2047.46	-1.09	0.35	0.0254	TRUE
CKMT1A	OK	10.19	9.11	836.29	-1.08	0.32	0.017	TRUE
KCNC2	OK	10.9	9.82	1366.79	-1.08	0.33	0.0181	TRUE
GPR88	OK	7.57	6.49	136.4	-1.08	0.4	0.0481	TRUE
ENO2	OK	13.55	12.47	8587.85	-1.07	0.3	0.0112	TRUE
YWHAH	OK	14.44	13.37	15971.7	-1.07	0.3	0.0133	TRUE
SLC2A13	OK	10.59	9.52	1104.96	-1.07	0.39	0.0451	TRUE
RGS7BP	OK	11.8	10.73	2560.74	-1.07	0.39	0.0455	TRUE
KIAA1324	OK	10.02	8.96	746.08	-1.06	0.24	0.00302	TRUE
SLIT1	OK	12.46	11.4	4066.62	-1.06	0.26	0.00498	TRUE
ADCY1	OK	12.38	11.33	3849.24	-1.06	0.28	0.00896	TRUE
PTPRN	OK	12.48	11.42	4108.84	-1.06	0.31	0.0159	TRUE
HAS1	OK	5.37	4.31	29.86	-1.06	0.32	0.0173	TRUE
KIAA1107	OK	10	8.94	738.59	-1.06	0.36	0.0325	TRUE
CORT	OK	7.7	6.64	149.35	-1.06	0.39	0.0491	TRUE
KCNB2	OK	7.46	6.4	126.76	-1.05	0.28	0.00911	TRUE
LINC00643	OK	11.16	10.11	1647.83	-1.05	0.31	0.0172	TRUE
HLF	OK	11.39	10.34	1941.54	-1.05	0.32	0.0181	TRUE
PRMT8	OK	8.54	7.48	268.19	-1.05	0.32	0.0187	TRUE
KIAA1549L	OK	11.75	10.7	2482.36	-1.05	0.32	0.0205	TRUE
KIF12	OK	6.39	5.33	60.39	-1.05	0.33	0.0221	TRUE
PAK7	OK	9.16	8.11	413.54	-1.05	0.35	0.0282	TRUE
CCK	OK	10.72	9.66	1212.49	-1.05	0.36	0.0314	TRUE
KIAA2022	OK	9.5	8.45	522.78	-1.05	0.36	0.0326	TRUE
GABRD	OK	10.04	8.99	761.69	-1.05	0.36	0.0352	TRUE
FAM3C	OK	11.68	10.65	2379.42	-1.04	0.34	0.0277	TRUE
FBXO16	OK	6.25	5.21	55.02	-1.04	0.34	0.0293	TRUE
HRH2	OK	8.66	7.62	292.3	-1.04	0.36	0.0353	TRUE
SNCA	OK	12.46	11.41	4062.61	-1.04	0.38	0.0456	TRUE
SSTR3	OK	7.97	6.93	181.22	-1.03	0.27	0.00708	TRUE
GPR83	OK	9.27	8.24	447.76	-1.03	0.35	0.0311	TRUE
ARG2	OK	8.56	7.53	274.07	-1.03	0.35	0.0323	TRUE
ATOH7	OK	6.63	5.6	71.77	-1.03	0.35	0.0343	TRUE
LOC107987280	OK	4.27	3.24	13.98	-1.03	0.37	0.0432	TRUE
STXBP1	OK	13.64	12.62	9285.36	-1.02	0.29	0.0124	TRUE
PTCHD1	OK	8.23	7.21	217.86	-1.02	0.33	0.0245	TRUE
SLC7A4	OK	7.65	6.63	145.8	-1.02	0.35	0.0363	TRUE
DLGAP1	OK	12.11	11.1	3225.02	-1.02	0.36	0.0396	TRUE
SNAP25-AS1	OK	5.87	4.85	42.57	-1.02	0.37	0.0409	TRUE
EPHA7	OK	10.47	9.45	1033.91	-1.02	0.37	0.0445	TRUE
CDH22	OK	8.7	7.69	303.87	-1.01	0.3	0.0161	TRUE
HTR1E	OK	6.61	5.6	71.14	-1.01	0.3	0.0173	TRUE
PNMAL1	OK	12.21	11.2	3444.99	-1.01	0.3	0.0174	TRUE
LRTM2	OK	9.37	8.36	481.68	-1.01	0.31	0.0187	TRUE
EPHA10	OK	8.62	7.61	287.27	-1.01	0.32	0.0221	TRUE
GRM2	OK	8.82	7.81	329.08	-1.01	0.36	0.0408	TRUE
AGBL4	OK	8.04	7.03	192.37	-1.01	0.37	0.0457	TRUE
SLC30A3	OK	10.11	9.11	806.53	-1	0.25	0.00668	TRUE
P2RX5	OK	8.17	7.17	210.32	-1	0.31	0.0211	TRUE
KCNJ9	OK	11.89	10.89	2771.01	-1	0.32	0.0266	TRUE
RYR2	OK	11.22	10.22	1742.72	-1	0.33	0.0299	TRUE
BHLHB9	OK	9.71	8.72	614.42	-1	0.34	0.0312	TRUE
MLLT11	OK	12.56	11.56	4416.15	-1	0.34	0.0326	TRUE
NAP1L5	OK	11.66	10.66	2368.48	-1	0.34	0.0333	TRUE
PARPBP	OK	4.92	3.92	22.17	-1	0.36	0.0422	TRUE
MGAT5B	OK	10.02	9.03	760.62	-0.99	0.23	0.00263	TRUE
SYT7	OK	11.59	10.6	2262.55	-0.99	0.23	0.00361	TRUE
ADAM23	OK	10.91	9.93	1414.52	-0.99	0.29	0.015	TRUE
GAP43	OK	12.74	11.76	5032.59	-0.99	0.3	0.0182	TRUE
PRDM8	OK	9.7	8.71	610.52	-0.99	0.34	0.0337	TRUE
GUCY1B3	OK	11.42	10.44	2016.15	-0.99	0.34	0.0346	TRUE
PRKCE	OK	12.15	11.17	3339.18	-0.99	0.36	0.0431	TRUE
RGMB	OK	10.71	9.73	1229.27	-0.98	0.3	0.0178	TRUE
GLS	OK	12.48	11.5	4205.24	-0.98	0.3	0.0187	TRUE
PHF24	OK	11.87	10.89	2742.43	-0.98	0.3	0.0193	TRUE
TUBA8	OK	9.47	8.49	521.31	-0.98	0.31	0.0216	TRUE
NECAB2	OK	9.76	8.78	636.17	-0.98	0.33	0.0298	TRUE
LOC105372998	OK	4.92	3.94	22.28	-0.98	0.34	0.0377	TRUE
NAPB	OK	13.94	12.96	11548	-0.98	0.36	0.0475	TRUE
DLGAP2	OK	9.66	8.69	597.22	-0.97	0.25	0.00739	TRUE
LINC01616	OK	7.64	6.66	146.6	-0.97	0.27	0.0106	TRUE
NSG1	OK	10.17	9.2	849.29	-0.97	0.27	0.0121	TRUE
PLXNA4	OK	11.43	10.47	2039.49	-0.97	0.27	0.0124	TRUE
MAP7D2	OK	10.89	9.92	1399.93	-0.97	0.31	0.0252	TRUE
TCEAL6	OK	9.35	8.38	480.88	-0.97	0.32	0.0288	TRUE
HS3ST4	OK	9.7	8.73	610.55	-0.97	0.33	0.0306	TRUE
EPHB6	OK	10.31	9.34	934.35	-0.96	0.27	0.0133	TRUE
DNM1	OK	13.64	12.68	9430.96	-0.96	0.29	0.0174	TRUE
YWHAG	OK	14.83	13.87	21524.5	-0.96	0.33	0.0373	TRUE
LOC107985820	OK	5.63	4.68	36.66	-0.96	0.34	0.0379	TRUE
MOAP1	OK	12.26	11.31	3632.82	-0.96	0.34	0.0388	TRUE
KCNA1	OK	10.46	9.5	1037.28	-0.96	0.35	0.047	TRUE
GABBR2	OK	12.55	11.6	4431.56	-0.95	0.24	0.00636	TRUE
ENC1	OK	14.85	13.9	21902.6	-0.95	0.29	0.0174	TRUE
HPRT1	OK	10.71	9.76	1239.66	-0.95	0.28	0.0174	TRUE
MFSD4A	OK	11.61	10.66	2318.22	-0.95	0.29	0.019	TRUE
SLC2A3	OK	11.07	10.12	1593.27	-0.95	0.3	0.0228	TRUE
TUBA4A	OK	12.19	11.24	3458.15	-0.95	0.32	0.0291	TRUE
PRKAA2	OK	9.11	8.18	411.31	-0.94	0.26	0.0126	TRUE
VWA7	OK	6.64	5.7	73.98	-0.94	0.27	0.0133	TRUE
SYP	OK	14.15	13.22	13535.3	-0.94	0.31	0.0298	TRUE
SPTSSB	OK	7.52	6.58	135.77	-0.94	0.32	0.0341	TRUE
INPP5F	OK	12.3	11.36	3753.41	-0.94	0.33	0.0373	TRUE
FLRT3	OK	9.46	8.52	522.68	-0.94	0.33	0.0386	TRUE
NOCT	OK	6.71	5.77	77.94	-0.94	0.33	0.0402	TRUE
SLC39A10	OK	11.29	10.35	1855.47	-0.94	0.33	0.0404	TRUE
KCNC1	OK	9.96	9.03	739.8	-0.93	0.2	0.00177	TRUE
ATP6V1B2	OK	12.9	11.97	5680.32	-0.93	0.26	0.0122	TRUE
NPTXR	OK	14.67	13.74	19371.8	-0.93	0.28	0.0173	TRUE
SNAP91	OK	12.72	11.79	5033.78	-0.93	0.28	0.0188	TRUE
LIN7A	OK	9.87	8.94	696.21	-0.93	0.29	0.0221	TRUE
KCNB1	OK	11.21	10.27	1756.77	-0.93	0.3	0.0233	TRUE
ZFPM2	OK	9.56	8.63	562.18	-0.93	0.34	0.043	TRUE
SCN2B	OK	11.8	10.87	2660.9	-0.93	0.34	0.0455	TRUE
CNTNAP1	OK	11.99	11.07	3029.77	-0.92	0.23	0.00529	TRUE
RAB40A	OK	6.68	5.76	76.56	-0.92	0.24	0.00722	TRUE
GPRIN1	OK	10.83	9.91	1357.67	-0.92	0.26	0.0118	TRUE
LMO7	OK	10.63	9.7	1179.76	-0.92	0.26	0.0129	TRUE
RTN4RL1	OK	9.85	8.93	688.75	-0.92	0.27	0.0147	TRUE
UNC13C	OK	10.55	9.63	1118.14	-0.92	0.29	0.0218	TRUE
STX1A	OK	11.69	10.78	2470.84	-0.92	0.29	0.0245	TRUE
UNC13A	OK	12.85	11.93	5510.32	-0.92	0.33	0.0403	TRUE
NUAK1	OK	10.66	9.73	1204.26	-0.92	0.34	0.0446	TRUE
SNAP25	OK	15.64	14.72	38153.7	-0.92	0.34	0.0499	TRUE
MPPED2	OK	9.4	8.5	507.52	-0.91	0.25	0.0102	TRUE
LOC100126784	OK	8.06	7.16	200.35	-0.91	0.26	0.0137	TRUE
LSM11	OK	9.12	8.22	418.04	-0.91	0.27	0.0174	TRUE
NRXN1	OK	12.33	11.42	3855.47	-0.91	0.29	0.0227	TRUE
LDB2	OK	10.94	10.03	1473.49	-0.91	0.32	0.0367	TRUE
SYNPR	OK	12.27	11.36	3697.68	-0.91	0.33	0.0434	TRUE
PDP1	OK	10.82	9.91	1354.04	-0.91	0.33	0.0454	TRUE
CDK14	OK	11.77	10.85	2603.27	-0.91	0.34	0.0455	TRUE
CAMKK1	OK	11.24	10.33	1806.43	-0.9	0.22	0.00537	TRUE
BSN	OK	12.31	11.41	3808.4	-0.9	0.27	0.0159	TRUE
LMTK2	OK	11.08	10.19	1628.45	-0.9	0.28	0.0214	TRUE
TMEM35A	OK	10.88	9.98	1411.21	-0.9	0.3	0.0313	TRUE
TRIM37	OK	11.56	10.66	2267.46	-0.9	0.3	0.0328	TRUE
ELAVL4	OK	10.93	10.03	1462.95	-0.9	0.32	0.0409	TRUE
SLC9A2	OK	6.49	5.59	67.53	-0.9	0.33	0.0481	TRUE
ACTL6B	OK	9.48	8.59	538.63	-0.89	0.24	0.00939	TRUE
CACNA1B	OK	10.2	9.31	885.45	-0.89	0.24	0.0107	TRUE
MAP2K1	OK	12.44	11.55	4175.44	-0.89	0.29	0.0266	TRUE
CRTAC1	OK	8.63	7.75	298.9	-0.89	0.3	0.0306	TRUE
ADAMTS3	OK	6.69	5.8	77.59	-0.89	0.3	0.0331	TRUE
DMXL2	OK	11.44	10.54	2081.62	-0.89	0.33	0.0475	TRUE
HPCAL1	OK	10.85	9.96	1388.63	-0.88	0.23	0.00729	TRUE
ACOT7	OK	11.61	10.74	2364.37	-0.88	0.24	0.0106	TRUE
ARHGAP28	OK	5.56	4.68	35.55	-0.88	0.25	0.0121	TRUE
BCDIN3D-AS1	OK	6.45	5.57	66.06	-0.88	0.26	0.0166	TRUE
C1orf115	OK	10.94	10.06	1479.23	-0.88	0.28	0.0218	TRUE
CD200	OK	10.89	10.01	1434.16	-0.88	0.28	0.0223	TRUE
FGF14	OK	9.48	8.6	538	-0.88	0.29	0.0271	TRUE
GABARAPL1	OK	13.04	12.15	6328.45	-0.88	0.29	0.0273	TRUE
GPRASP2	OK	10.77	9.88	1313.03	-0.88	0.31	0.0396	TRUE
RND1	OK	9.25	8.38	460.38	-0.88	0.31	0.0415	TRUE
ATP1A1	OK	13.75	12.87	10361.1	-0.88	0.32	0.0454	TRUE
KIAA0513	OK	12.82	11.94	5447.87	-0.87	0.25	0.0141	TRUE
LOC105373604	OK	7.22	6.35	112.51	-0.87	0.26	0.0182	TRUE
RIMKLA	OK	10.28	9.41	941.27	-0.87	0.27	0.0229	TRUE
CERS6	OK	11.02	10.15	1572.35	-0.87	0.28	0.0231	TRUE
ZMAT4	OK	8.71	7.84	316.58	-0.87	0.28	0.0241	TRUE
FAM133A	OK	6.88	6.01	89.13	-0.87	0.29	0.0288	TRUE
GDAP1	OK	11.5	10.63	2193.87	-0.87	0.31	0.0396	TRUE
INA	OK	11.78	10.91	2654.92	-0.87	0.32	0.0463	TRUE
PTPN5	OK	10.78	9.92	1334.28	-0.86	0.23	0.0101	TRUE
FGF9	OK	7.54	6.68	141.45	-0.86	0.24	0.0124	TRUE
NUDT18	OK	7.57	6.72	144.56	-0.86	0.28	0.0263	TRUE
RASSF5	OK	8.41	7.55	257.72	-0.86	0.28	0.0263	TRUE
C2orf80	OK	9.5	8.64	549.83	-0.86	0.29	0.0292	TRUE
NAP1L2	OK	11.53	10.67	2244.28	-0.86	0.31	0.0411	TRUE
ATP6V1C1	OK	12.14	11.29	3428.21	-0.86	0.31	0.0441	TRUE
2021-03-04	OK	9.46	8.61	536.14	-0.85	0.25	0.016	TRUE
ATP2B2	OK	12.48	11.63	4349.48	-0.85	0.27	0.0222	TRUE
HMP19	OK	13.42	12.58	8361.89	-0.85	0.27	0.0246	TRUE
SLC12A5	OK	12.33	11.49	3923.2	-0.85	0.28	0.0268	TRUE
ADAMTS8	OK	8.45	7.6	265.69	-0.85	0.28	0.028	TRUE
SHISA9	OK	10.03	9.18	795.92	-0.85	0.29	0.0311	TRUE
HSPA12A	OK	12.21	11.36	3593.08	-0.85	0.3	0.0362	TRUE
ELOVL4	OK	10.16	9.3	866.48	-0.85	0.31	0.0429	TRUE
MAP1B	OK	14.73	13.88	20680.9	-0.85	0.31	0.0459	TRUE
ICA1	OK	9.19	8.34	443.82	-0.84	0.19	0.00274	TRUE
GRM7	OK	9.21	8.38	453.12	-0.84	0.26	0.0223	TRUE
PTPN3	OK	8.93	8.09	371.34	-0.84	0.27	0.0245	TRUE
MAPK9	OK	11.99	11.14	3091.98	-0.84	0.29	0.0372	TRUE
JAZF1	OK	10.42	9.59	1048.51	-0.84	0.3	0.0435	TRUE
ZNF25	OK	10.56	9.71	1147.78	-0.84	0.31	0.046	TRUE
CDK5R2	OK	10.88	10.04	1435.63	-0.83	0.21	0.00617	TRUE
SH2D5	OK	9.32	8.49	487.68	-0.83	0.22	0.00848	TRUE
FAM126B	OK	10.3	9.48	967.85	-0.83	0.24	0.0141	TRUE
TMEM130	OK	13.05	12.22	6481.21	-0.83	0.24	0.0153	TRUE
CELF4	OK	11.84	11.01	2797.12	-0.83	0.25	0.0172	TRUE
KRAS	OK	10.65	9.82	1224.9	-0.83	0.25	0.0183	TRUE
TMEM63C	OK	9.29	8.46	478.03	-0.83	0.25	0.0198	TRUE
AMER3	OK	8.47	7.64	270.76	-0.83	0.26	0.0199	TRUE
SFTPD	OK	5.15	4.32	27.07	-0.83	0.26	0.0221	TRUE
CDCA5	OK	5.8	4.97	42.6	-0.83	0.27	0.0247	TRUE
EFNB3	OK	11.14	10.31	1722.33	-0.83	0.28	0.0288	TRUE
EGR3	OK	10.56	9.74	1158.01	-0.83	0.27	0.029	TRUE
STAU2	OK	10.93	10.1	1491.15	-0.83	0.29	0.0355	TRUE
NAP1L3	OK	12.02	11.19	3176.88	-0.83	0.29	0.0367	TRUE
KCNA4	OK	8.15	7.32	216.78	-0.83	0.29	0.0388	TRUE
ATP1A3	OK	14.27	13.45	15160.8	-0.83	0.29	0.0404	TRUE
SLC29A1	OK	7.95	7.12	189.02	-0.83	0.3	0.0455	TRUE
GUCY1A3	OK	10.34	9.51	991.18	-0.83	0.31	0.0464	TRUE
PLPPR5	OK	9.74	8.93	658.12	-0.82	0.25	0.018	TRUE
LRFN5	OK	9.47	8.66	544.6	-0.82	0.27	0.0307	TRUE
SLIT3	OK	10.5	9.68	1110.57	-0.82	0.29	0.0383	TRUE
NCAM2	OK	12.15	11.33	3473.8	-0.82	0.3	0.0435	TRUE
SNCB	OK	12.2	11.39	3614.53	-0.81	0.22	0.00961	TRUE
ABLIM2	OK	9.57	8.76	585.02	-0.81	0.23	0.0124	TRUE
EEF1A2	OK	13.24	12.43	7424.39	-0.81	0.24	0.0152	TRUE
ACVR2A	OK	9.4	8.59	520.35	-0.81	0.24	0.0174	TRUE
KCNJ4	OK	10.15	9.34	874.64	-0.81	0.24	0.0174	TRUE
SCN1A	OK	10.01	9.19	789.76	-0.81	0.25	0.0198	TRUE
NPTN	OK	12.82	12	5536.54	-0.81	0.25	0.0211	TRUE
NUDT4	OK	11.47	10.66	2182.39	-0.81	0.26	0.0245	TRUE
LINC00622	OK	6.57	5.76	73.19	-0.81	0.26	0.0261	TRUE
MDH1	OK	13.16	12.36	7053.37	-0.81	0.27	0.0282	TRUE
BAG4	OK	10.35	9.55	1007.66	-0.81	0.27	0.0314	TRUE
LRRC8B	OK	11.37	10.56	2039.02	-0.81	0.27	0.0323	TRUE
RAB6B	OK	13.52	12.71	9030.38	-0.81	0.28	0.0346	TRUE
FAM81A	OK	10.2	9.39	906.95	-0.81	0.28	0.0378	TRUE
EML5	OK	7	6.19	98.48	-0.81	0.28	0.038	TRUE
ZDHHC22	OK	10.65	9.84	1234.32	-0.81	0.29	0.0396	TRUE
SERTAD4	OK	7.01	6.21	99.4	-0.81	0.29	0.0407	TRUE
TUBB2A	OK	13.94	13.13	12082.3	-0.81	0.3	0.0454	TRUE
PCMT1	OK	12.08	11.27	3325.81	-0.81	0.3	0.048	TRUE
BEX5	OK	10.47	9.66	1087.66	-0.81	0.3	0.0489	TRUE
CGREF1	OK	9.81	9.01	691.06	-0.8	0.17	0.00139	TRUE
PNMA3	OK	10.17	9.37	889.14	-0.8	0.2	0.0059	TRUE
ADARB1	OK	10.5	9.7	1116.57	-0.8	0.22	0.0126	TRUE
ARHGEF28	OK	7.59	6.79	148.93	-0.8	0.24	0.0173	TRUE
CKMT1B	OK	10.72	9.92	1297.66	-0.8	0.24	0.0173	TRUE
MAGEL2	OK	7.42	6.62	132.4	-0.8	0.24	0.018	TRUE
AP3M2	OK	10.71	9.91	1291.34	-0.8	0.26	0.0254	TRUE
MBLAC2	OK	9.39	8.59	516.28	-0.8	0.27	0.0315	TRUE
GOT1	OK	12.09	11.29	3357.26	-0.8	0.28	0.0378	TRUE
RASGEF1C	OK	7.52	6.72	141.16	-0.8	0.28	0.0391	TRUE
REEP1	OK	11.15	10.35	1748.62	-0.8	0.29	0.0404	TRUE
NECAP1	OK	11.95	11.15	3046.5	-0.8	0.29	0.0419	TRUE
CCDC177	OK	6.92	6.13	93.63	-0.8	0.29	0.0469	TRUE
ADD2	OK	12.05	11.25	3275.38	-0.8	0.3	0.048	TRUE
EHD3	OK	11.61	10.82	2414.97	-0.79	0.15	0.000699	TRUE
NT5DC3	OK	10.64	9.85	1236.61	-0.79	0.17	0.00183	TRUE
CACNA1C	OK	9.59	8.8	596.42	-0.79	0.19	0.00335	TRUE
FAM171A2	OK	9.27	8.48	477.97	-0.79	0.23	0.0152	TRUE
PDE2A	OK	12.55	11.76	4637.49	-0.79	0.25	0.0223	TRUE
KCNK1	OK	10.45	9.66	1083.36	-0.79	0.27	0.0311	TRUE
TCAF1	OK	12.13	11.34	3460.45	-0.79	0.27	0.0332	TRUE
ZYG11B	OK	11.26	10.47	1894.6	-0.79	0.27	0.0333	TRUE
CADM2	OK	12.27	11.48	3822.83	-0.79	0.27	0.0349	TRUE
DDX25	OK	8.89	8.1	366.84	-0.79	0.27	0.0354	TRUE
R3HDM1	OK	10.99	10.2	1575.13	-0.79	0.28	0.0406	TRUE
PTHLH	OK	7.34	6.55	125.42	-0.79	0.29	0.0458	TRUE
NDFIP1	OK	13.37	12.58	8187.2	-0.79	0.29	0.0481	TRUE
ANXA6	OK	12.32	11.54	3965.55	-0.78	0.22	0.0132	TRUE
TMEM241	OK	7.98	7.19	195.36	-0.78	0.25	0.0237	TRUE
PPIP5K1	OK	10.04	9.26	815.18	-0.78	0.25	0.0263	TRUE
RAB3A	OK	12.61	11.83	4852.89	-0.78	0.26	0.0299	TRUE
BEND6	OK	10.1	9.32	848.84	-0.78	0.26	0.0311	TRUE
SRRM4	OK	10.04	9.26	814.92	-0.78	0.26	0.0313	TRUE
TAGLN3	OK	12.24	11.46	3760.75	-0.78	0.27	0.0333	TRUE
PJA1	OK	10.67	9.89	1266.22	-0.78	0.27	0.0348	TRUE
UCHL1	OK	14.03	13.25	12943.4	-0.78	0.27	0.0352	TRUE
HPCAL4	OK	13.58	12.8	9469.01	-0.78	0.29	0.045	TRUE
HN1	OK	10.68	9.9	1269.65	-0.77	0.18	0.00378	TRUE
SLC8A2	OK	11.94	11.17	3053.37	-0.77	0.19	0.00445	TRUE
PDE1B	OK	10.22	9.45	927	-0.77	0.2	0.00677	TRUE
CX3CL1	OK	12.21	11.43	3674.27	-0.77	0.2	0.00739	TRUE
BASP1	OK	13.27	12.5	7677.51	-0.77	0.23	0.0175	TRUE
LRFN2	OK	7.96	7.2	194.25	-0.77	0.24	0.0196	TRUE
CADM3	OK	13.37	12.6	8239.69	-0.77	0.25	0.0273	TRUE
SLC17A7	OK	14.64	13.88	19916.7	-0.77	0.26	0.0345	TRUE
CDH10	OK	9.54	8.77	577.49	-0.77	0.27	0.0357	TRUE
DCAF6	OK	10.96	10.19	1549.89	-0.77	0.28	0.0404	TRUE
SACS	OK	11.09	10.32	1695.71	-0.77	0.27	0.0404	TRUE
CACNG3	OK	11.09	10.32	1690.1	-0.77	0.28	0.0449	TRUE
INPP4A	OK	11.4	10.64	2106.46	-0.77	0.28	0.046	TRUE
PANX1	OK	9.3	8.53	489.62	-0.77	0.29	0.0488	TRUE
LPCAT4	OK	10.34	9.58	1009.37	-0.76	0.15	0.000699	TRUE
TNFAIP8L1	OK	9.45	8.69	545.2	-0.76	0.17	0.00298	TRUE
SYN1	OK	12.83	12.06	5662.17	-0.76	0.2	0.00683	TRUE
LINC01106	OK	8.97	8.21	390.15	-0.76	0.2	0.00695	TRUE
DOCK3	OK	11.26	10.5	1909.73	-0.76	0.2	0.00901	TRUE
KIRREL3	OK	9.61	8.85	608.98	-0.76	0.21	0.0131	TRUE
SLC1A6	OK	9.27	8.51	481.4	-0.76	0.22	0.0144	TRUE
RIMBP2	OK	11.09	10.33	1702.02	-0.76	0.22	0.0158	TRUE
ATP6V0D1	OK	11.85	11.09	2878.59	-0.76	0.23	0.017	TRUE
BEX1	OK	12.36	11.6	4096.48	-0.76	0.23	0.0174	TRUE
FBXL2	OK	9.84	9.08	715.53	-0.76	0.24	0.0239	TRUE
BTBD10	OK	10.5	9.74	1125.52	-0.76	0.25	0.0297	TRUE
SLC36A1	OK	8.75	8	336.8	-0.76	0.26	0.0314	TRUE
CITED2	OK	8.44	7.68	271.29	-0.76	0.27	0.0391	TRUE
PLEKHA2	OK	10.63	9.87	1232.74	-0.76	0.27	0.0406	TRUE
FAM72B	OK	4.82	4.06	22.04	-0.76	0.28	0.0468	TRUE
LHFPL4	OK	10.52	9.77	1147.44	-0.75	0.17	0.00263	TRUE
HK1	OK	12.23	11.48	3756.36	-0.75	0.21	0.0132	TRUE
TMEM70	OK	9.54	8.78	579.81	-0.75	0.22	0.0161	TRUE
UST	OK	9.15	8.4	443.33	-0.75	0.23	0.0187	TRUE
CSMD1	OK	9.54	8.79	582.9	-0.75	0.25	0.0288	TRUE
SULT4A1	OK	12.28	11.53	3882.45	-0.75	0.26	0.0332	TRUE
CYP4X1	OK	8.42	7.67	267.93	-0.75	0.26	0.0343	TRUE
TMEM246	OK	11.25	10.51	1909.37	-0.75	0.26	0.0367	TRUE
PI4KA	OK	12.44	11.69	4339.36	-0.75	0.28	0.0478	TRUE
CHRNB2	OK	10.78	10.03	1374.66	-0.75	0.28	0.0481	TRUE
MEF2D	OK	11.24	10.5	1899.9	-0.74	0.21	0.0136	TRUE
SYNGR1	OK	13.23	12.49	7544.75	-0.74	0.24	0.0259	TRUE
CORO1A	OK	10.29	9.55	982.33	-0.74	0.24	0.0274	TRUE
NRCAM	OK	13.01	12.27	6463.87	-0.74	0.25	0.0301	TRUE
MB21D2	OK	7.28	6.54	121.65	-0.74	0.25	0.0305	TRUE
RBFOX2	OK	11.98	11.24	3168.67	-0.74	0.26	0.0353	TRUE
NCDN	OK	14.28	13.54	15577.2	-0.74	0.26	0.0362	TRUE
CLCN4	OK	11.69	10.95	2592.85	-0.74	0.26	0.0375	TRUE
DLEU7	OK	7.27	6.53	120.82	-0.74	0.27	0.0455	TRUE
BFSP1	OK	6.47	5.72	69.22	-0.74	0.28	0.0493	TRUE
TMEM59L	OK	13.11	12.38	6970.86	-0.73	0.17	0.00361	TRUE
RBFOX3	OK	10.68	9.95	1285.43	-0.73	0.18	0.00529	TRUE
PHYHIP	OK	13.64	12.91	10044.9	-0.73	0.19	0.00649	TRUE
SEZ6L2	OK	11.93	11.2	3069.86	-0.73	0.19	0.0081	TRUE
SPOCK1	OK	12.76	12.03	5459.77	-0.73	0.19	0.00823	TRUE
LRRTM1	OK	9.72	8.99	662.84	-0.73	0.2	0.0102	TRUE
SPRN	OK	10.21	9.47	928.41	-0.73	0.2	0.0119	TRUE
RNF175	OK	8.79	8.06	347.63	-0.73	0.21	0.0125	TRUE
PDZRN4	OK	7.06	6.33	105.18	-0.73	0.21	0.0142	TRUE
C17orf51	OK	10.62	9.9	1241.52	-0.73	0.23	0.0213	TRUE
ATP6V1G2	OK	12.82	12.09	5695.92	-0.73	0.23	0.0228	TRUE
DIRAS1	OK	11.43	10.69	2159.48	-0.73	0.24	0.0264	TRUE
GRIN1	OK	12.76	12.03	5456.33	-0.73	0.25	0.0376	TRUE
NAPG	OK	11.29	10.56	1970.18	-0.73	0.26	0.0402	TRUE
KIFAP3	OK	11.97	11.23	3144.78	-0.73	0.27	0.0455	TRUE
ARHGAP32	OK	11.03	10.3	1642.48	-0.73	0.27	0.0469	TRUE
THY1	OK	14.34	13.62	16294.4	-0.72	0.17	0.00348	TRUE
RTN4R	OK	9.05	8.33	417.09	-0.72	0.2	0.0102	TRUE
B3GNT4	OK	7.09	6.37	107.52	-0.72	0.21	0.0141	TRUE
SPRYD3	OK	12.41	11.68	4276.28	-0.72	0.23	0.0256	TRUE
TSPAN13	OK	10.75	10.03	1360.73	-0.72	0.25	0.0346	TRUE
ADAM22	OK	11.61	10.89	2459.35	-0.72	0.25	0.0357	TRUE
CACNA1I	OK	10.36	9.65	1038.68	-0.71	0.14	0.000821	TRUE
PNCK	OK	10.47	9.75	1119.51	-0.71	0.2	0.0126	TRUE
CORO2A	OK	7.41	6.71	134.99	-0.71	0.22	0.0216	TRUE
SLC9A6	OK	12.01	11.31	3274.71	-0.71	0.22	0.0216	TRUE
LRRC4	OK	10.2	9.49	930.06	-0.71	0.23	0.024	TRUE
DPF1	OK	9.62	8.91	620.91	-0.71	0.23	0.0261	TRUE
AP3B2	OK	11.07	10.37	1707.48	-0.71	0.23	0.0264	TRUE
PRKACB	OK	13.25	12.54	7702.85	-0.71	0.24	0.028	TRUE
GNG3	OK	12.02	11.32	3293.5	-0.71	0.24	0.0312	TRUE
MAPK1	OK	13.56	12.85	9568.16	-0.71	0.25	0.0377	TRUE
TUBB3	OK	12.17	11.47	3654.03	-0.71	0.25	0.0391	TRUE
CELF2	OK	12.4	11.69	4268.73	-0.71	0.25	0.0394	TRUE
TMEM169	OK	8.07	7.36	212.24	-0.71	0.25	0.0409	TRUE
PNMAL2	OK	11.55	10.84	2375.69	-0.71	0.26	0.0441	TRUE
MAP3K9	OK	10.53	9.82	1168.82	-0.71	0.26	0.0447	TRUE
B4GALT6	OK	10.39	9.68	1062.86	-0.71	0.27	0.0489	TRUE
CAMK2N1	OK	13.92	13.22	12265.2	-0.7	0.18	0.00636	TRUE
PPFIA2	OK	11.66	10.96	2563.26	-0.7	0.18	0.00739	TRUE
SCAMP5	OK	13.14	12.44	7167.4	-0.7	0.18	0.00817	TRUE
SMYD3	OK	8.62	7.92	312.86	-0.7	0.2	0.0149	TRUE
B4GALNT1	OK	11.37	10.67	2098.56	-0.7	0.2	0.0152	TRUE
CDK5R1	OK	12.62	11.92	4995.96	-0.7	0.2	0.0159	TRUE
CACNB3	OK	10.85	10.15	1460.73	-0.7	0.21	0.0173	TRUE
CHRM1	OK	10.78	10.08	1394.43	-0.7	0.21	0.0175	TRUE
CAMKK2	OK	11.46	10.76	2233.71	-0.7	0.21	0.0185	TRUE
TSPYL1	OK	12.75	12.05	5473.69	-0.7	0.23	0.0293	TRUE
C10orf35	OK	9.3	8.6	500.21	-0.7	0.23	0.0299	TRUE
SLITRK3	OK	9.26	8.55	484.53	-0.7	0.24	0.033	TRUE
GRIA4	OK	10.29	9.59	991.82	-0.7	0.24	0.0347	TRUE
DYNC1LI1	OK	10.03	9.32	826.4	-0.7	0.25	0.0367	TRUE
MTMR9	OK	10.6	9.9	1233.27	-0.7	0.25	0.0432	TRUE
TIMM17A	OK	10.49	9.8	1143.56	-0.7	0.26	0.0474	TRUE
SRPK2	OK	11.76	11.06	2746.83	-0.7	0.26	0.0499	TRUE
UBE2T	OK	7.35	6.66	129.94	-0.69	0.19	0.0093	TRUE
C16orf45	OK	12.34	11.65	4118.75	-0.69	0.19	0.0122	TRUE
GDAP1L1	OK	9.21	8.53	472.91	-0.69	0.2	0.0141	TRUE
TMEFF2	OK	10.47	9.77	1123.02	-0.69	0.21	0.0197	TRUE
BRINP2	OK	10.11	9.43	881.06	-0.69	0.21	0.0212	TRUE
SIDT1	OK	8.82	8.13	359.2	-0.69	0.22	0.0213	TRUE
LINGO1	OK	12.09	11.4	3464.18	-0.69	0.22	0.0246	TRUE
CECR6	OK	9.65	8.96	637.82	-0.69	0.22	0.0262	TRUE
CDK20	OK	8.93	8.25	388.66	-0.69	0.22	0.0267	TRUE
LOC105374338	OK	8.52	7.83	292.09	-0.69	0.22	0.0271	TRUE
LOC100506851	OK	6.83	6.13	90.1	-0.69	0.24	0.0352	TRUE
LOC375196	OK	5.69	5.01	41.19	-0.69	0.24	0.0393	TRUE
NDRG3	OK	12.2	11.51	3746.54	-0.69	0.24	0.0396	TRUE
UBE2QL1	OK	11.74	11.05	2725.93	-0.69	0.25	0.0402	TRUE
CAMK1D	OK	12.05	11.36	3370.23	-0.69	0.25	0.0408	TRUE
NRG3	OK	9.83	9.14	722.94	-0.69	0.25	0.0451	TRUE
CCDC136	OK	10.08	9.39	860.64	-0.69	0.25	0.0453	TRUE
UBE2O	OK	10.5	9.82	1156.41	-0.68	0.19	0.012	TRUE
ARFGEF3	OK	11.65	10.97	2559.23	-0.68	0.19	0.0126	TRUE
SHF	OK	8.77	8.09	348.17	-0.68	0.19	0.0141	TRUE
DRP2	OK	9.75	9.07	685.95	-0.68	0.2	0.0144	TRUE
PFKP	OK	11.73	11.05	2707.95	-0.68	0.2	0.0164	TRUE
AACS	OK	10	9.33	820.31	-0.68	0.2	0.0172	TRUE
SLC35F3	OK	8.68	8	326.57	-0.68	0.22	0.0237	TRUE
ENTPD4	OK	10.32	9.65	1023.3	-0.68	0.22	0.0259	TRUE
STX1B	OK	11.76	11.09	2776.74	-0.68	0.22	0.0259	TRUE
EID2	OK	9.19	8.51	466.81	-0.68	0.22	0.0287	TRUE
RTN3	OK	14.85	14.17	23511.7	-0.68	0.23	0.0295	TRUE
TSPYL4	OK	12.54	11.86	4745.19	-0.68	0.23	0.0337	TRUE
PIK3CB	OK	10.57	9.89	1209.93	-0.68	0.24	0.0367	TRUE
LARGE	OK	11.34	10.66	2067.74	-0.68	0.24	0.0376	TRUE
SLC9B2	OK	9.35	8.67	520.64	-0.68	0.24	0.0385	TRUE
NLK	OK	10.88	10.19	1498.63	-0.68	0.24	0.0401	TRUE
HOOK1	OK	9.34	8.66	516.3	-0.68	0.24	0.0402	TRUE
VTA1	OK	10.48	9.8	1139.93	-0.68	0.24	0.0432	TRUE
SLC25A12	OK	10.29	9.61	998.27	-0.68	0.25	0.0436	TRUE
DOPEY2	OK	8.73	8.05	339.21	-0.68	0.25	0.0455	TRUE
CHD5	OK	12.08	11.4	3446.3	-0.68	0.25	0.0461	TRUE
RNF112	OK	10.27	9.59	984.63	-0.67	0.18	0.01	TRUE
PRRT2	OK	11.53	10.86	2362.99	-0.67	0.19	0.0147	TRUE
TCEAL5	OK	10.38	9.71	1068.97	-0.67	0.2	0.0152	TRUE
CNNM1	OK	9.59	8.91	614.15	-0.67	0.21	0.0212	TRUE
AMIGO1	OK	10.66	10	1297.87	-0.67	0.23	0.0317	TRUE
CALY	OK	10.68	10.01	1309.22	-0.67	0.23	0.0324	TRUE
B4GAT1	OK	12.55	11.88	4790.68	-0.67	0.23	0.0328	TRUE
TCEAL7	OK	10.49	9.82	1153.7	-0.67	0.23	0.0333	TRUE
SH3BGRL2	OK	10.8	10.13	1427.91	-0.67	0.23	0.0367	TRUE
AP1S1	OK	11	10.33	1640.67	-0.67	0.23	0.0375	TRUE
SLC25A4	OK	11.82	11.16	2901.55	-0.67	0.24	0.0396	TRUE
VAMP2	OK	13.79	13.12	11308.4	-0.67	0.24	0.0425	TRUE
LINC00672	OK	9.46	8.8	565.81	-0.67	0.24	0.0439	TRUE
NUMBL	OK	10.61	9.96	1259.84	-0.66	0.17	0.00636	TRUE
ATCAY	OK	12.09	11.42	3483.35	-0.66	0.2	0.0172	TRUE
TSPYL5	OK	10.25	9.59	979.89	-0.66	0.2	0.0186	TRUE
PDE4D	OK	9.32	8.67	513.79	-0.66	0.2	0.0212	TRUE
ITPKA	OK	9.51	8.84	582.67	-0.66	0.21	0.0234	TRUE
SLC9A7	OK	10.48	9.82	1145.13	-0.66	0.21	0.0238	TRUE
SMAP2	OK	11.32	10.65	2044.5	-0.66	0.21	0.0238	TRUE
GSE1	OK	9.48	8.82	573.72	-0.66	0.21	0.025	TRUE
DGKG	OK	10.3	9.64	1012.07	-0.66	0.23	0.0345	TRUE
KLC1	OK	13.19	12.53	7502.2	-0.66	0.23	0.0366	TRUE
CCNB1	OK	7.11	6.46	111.25	-0.66	0.23	0.0389	TRUE
TIAM1	OK	11.01	10.35	1655.77	-0.66	0.23	0.0394	TRUE
KCTD12	OK	11.24	10.58	1942.58	-0.66	0.24	0.0432	TRUE
LOC90768	OK	6.07	5.41	53.92	-0.66	0.24	0.045	TRUE
KCNT1	OK	8.97	8.31	403.12	-0.66	0.25	0.0493	TRUE
BTBD9	OK	10.94	10.29	1580.03	-0.65	0.17	0.00758	TRUE
SUMO3	OK	11.2	10.56	1896.11	-0.65	0.18	0.0111	TRUE
INCENP	OK	8.97	8.32	402.98	-0.65	0.2	0.0211	TRUE
MADD	OK	11.97	11.32	3220.33	-0.65	0.2	0.0216	TRUE
ME3	OK	9.42	8.78	553.43	-0.65	0.2	0.0223	TRUE
CRMP1	OK	12.23	11.58	3860.01	-0.65	0.2	0.0225	TRUE
NIPAL2	OK	8.79	8.13	354.9	-0.65	0.21	0.0229	TRUE
NIT2	OK	8.36	7.71	263.95	-0.65	0.21	0.0272	TRUE
ADAM11	OK	11.14	10.48	1808.74	-0.65	0.22	0.028	TRUE
COG1	OK	10.28	9.63	998.82	-0.65	0.22	0.0307	TRUE
CACNA1D	OK	8.38	7.73	268.62	-0.65	0.22	0.0328	TRUE
APBA1	OK	12.02	11.36	3326.88	-0.65	0.23	0.0348	TRUE
DLK2	OK	6.79	6.14	88.97	-0.65	0.22	0.0352	TRUE
LINC01128	OK	9.5	8.84	580.71	-0.65	0.24	0.045	TRUE
LYRM9	OK	10.15	9.49	910.57	-0.65	0.24	0.0455	TRUE
MSANTD1	OK	6.24	5.6	61.08	-0.65	0.24	0.0473	TRUE
SCAMP1	OK	11.56	10.91	2429.1	-0.65	0.24	0.0475	TRUE
TM2D3	OK	10.6	9.96	1253.53	-0.64	0.16	0.00512	TRUE
AP2M1	OK	13.46	12.81	9065.29	-0.64	0.17	0.00733	TRUE
SYBU	OK	11.17	10.52	1855.84	-0.64	0.17	0.00848	TRUE
OLFM1	OK	13.99	13.35	13148.2	-0.64	0.18	0.0116	TRUE
PGBD5	OK	11.59	10.95	2489.78	-0.64	0.18	0.0126	TRUE
PRKAR1B	OK	12.66	12.02	5228.26	-0.64	0.19	0.0176	TRUE
CSMD3	OK	9.06	8.42	429.68	-0.64	0.2	0.0199	TRUE
PLD3	OK	13.12	12.47	7163.76	-0.64	0.21	0.0298	TRUE
FAM216A	OK	8.68	8.04	331.3	-0.64	0.22	0.0306	TRUE
LOC105371839	OK	8.71	8.07	337.36	-0.64	0.22	0.0343	TRUE
GARS	OK	10.84	10.2	1481.11	-0.64	0.23	0.0388	TRUE
IGSF3	OK	8.25	7.61	245.48	-0.64	0.23	0.0402	TRUE
TMEM179	OK	10.4	9.77	1094.11	-0.63	0.16	0.00641	TRUE
SLC25A22	OK	11.86	11.23	3002.71	-0.63	0.18	0.0136	TRUE
NRN1	OK	11.88	11.26	3065.87	-0.63	0.18	0.0161	TRUE
PPME1	OK	11.04	10.41	1707.09	-0.63	0.19	0.0176	TRUE
ZNF815P	OK	7.13	6.5	113.49	-0.63	0.19	0.0197	TRUE
GAS7	OK	13.04	12.41	6822.05	-0.63	0.21	0.0304	TRUE
RRAGB	OK	9.45	8.82	566.35	-0.63	0.21	0.0317	TRUE
CACNB1	OK	11.13	10.5	1809.57	-0.63	0.22	0.0335	TRUE
SARS	OK	11.76	11.12	2800.57	-0.63	0.22	0.0337	TRUE
BTRC	OK	11.12	10.49	1802.11	-0.63	0.22	0.0341	TRUE
NOMO1	OK	11.17	10.54	1863.97	-0.63	0.22	0.0346	TRUE
PVR	OK	9.28	8.65	504.24	-0.63	0.22	0.0356	TRUE
BEX2	OK	11.66	11.03	2622.08	-0.63	0.22	0.0366	TRUE
TTPAL	OK	9.26	8.63	495.74	-0.63	0.22	0.0393	TRUE
GNPTAB	OK	11.01	10.38	1667.75	-0.63	0.23	0.048	TRUE
ANKRD46	OK	10.81	10.17	1446.94	-0.63	0.24	0.0487	TRUE
ZNRF1	OK	9.7	9.08	674.69	-0.62	0.16	0.00636	TRUE
CNRIP1	OK	11.58	10.96	2481.95	-0.62	0.16	0.00908	TRUE
ROCK2	OK	10.91	10.29	1559.37	-0.62	0.17	0.0121	TRUE
DNAJC30	OK	8.48	7.85	289.11	-0.62	0.18	0.0152	TRUE
GLS2	OK	8.76	8.14	352.32	-0.62	0.18	0.0152	TRUE
ARF3	OK	13.7	13.08	10794.9	-0.62	0.18	0.0165	TRUE
LOC93622	OK	9.68	9.06	667.15	-0.62	0.19	0.0173	TRUE
PRRT3	OK	8.74	8.12	346.45	-0.62	0.19	0.0174	TRUE
NRGN	OK	13.74	13.13	11141.1	-0.62	0.19	0.0204	TRUE
PREP	OK	9.06	8.44	434.45	-0.62	0.2	0.0221	TRUE
TANC2	OK	11.12	10.49	1802.6	-0.62	0.2	0.0225	TRUE
NDEL1	OK	10.06	9.45	870.01	-0.62	0.21	0.0297	TRUE
RAP2B	OK	10.35	9.73	1059.6	-0.62	0.21	0.0319	TRUE
VPS36	OK	10.25	9.63	988.79	-0.62	0.21	0.0334	TRUE
C5orf22	OK	9.3	8.68	512.3	-0.62	0.21	0.0367	TRUE
NECAB1	OK	11.91	11.29	3130.36	-0.62	0.22	0.043	TRUE
CDK17	OK	11.72	11.1	2745.4	-0.62	0.23	0.0456	TRUE
KLC2	OK	11.2	10.59	1916.96	-0.61	0.15	0.00617	TRUE
STRIP1	OK	9.7	9.1	679.33	-0.61	0.17	0.0121	TRUE
RUNDC1	OK	9.41	8.8	552.15	-0.61	0.17	0.0124	TRUE
NDRG4	OK	14.23	13.62	15604.3	-0.61	0.17	0.0132	TRUE
SV2A	OK	12.71	12.09	5436.73	-0.61	0.18	0.0152	TRUE
JAKMIP1	OK	10.63	10.02	1291.23	-0.61	0.19	0.022	TRUE
MEF2A	OK	10.9	10.29	1555.8	-0.61	0.19	0.0245	TRUE
PNMA6A	OK	9.38	8.78	543.76	-0.61	0.19	0.0246	TRUE
ACTN1	OK	10.51	9.9	1183.96	-0.61	0.2	0.0256	TRUE
BRINP1	OK	11.39	10.79	2195.24	-0.61	0.2	0.0279	TRUE
SGSM1	OK	9.87	9.26	762.78	-0.61	0.21	0.0313	TRUE
PKI55	OK	10.28	9.67	1014.73	-0.61	0.21	0.033	TRUE
SPATA7	OK	8.35	7.74	266.03	-0.61	0.21	0.0348	TRUE
RAPGEF2	OK	11.59	10.98	2506.95	-0.61	0.22	0.0404	TRUE
MTMR6	OK	10.75	10.14	1403.34	-0.61	0.22	0.0432	TRUE
DGKE	OK	9.5	8.89	588.34	-0.61	0.22	0.0441	TRUE
REEP5	OK	12.93	12.32	6363.66	-0.61	0.23	0.0491	TRUE
C2CD2L	OK	10.65	10.06	1317.99	-0.6	0.16	0.01	TRUE
COL26A1	OK	9.41	8.81	556.68	-0.6	0.18	0.0174	TRUE
SOCS7	OK	10.74	10.14	1398.47	-0.6	0.18	0.0174	TRUE
LNP1	OK	7.63	7.02	161.23	-0.6	0.18	0.0188	TRUE
DCTN1	OK	13.12	12.52	7266.92	-0.6	0.19	0.0234	TRUE
CHST1	OK	11.07	10.47	1754.77	-0.6	0.19	0.0244	TRUE
PMS2P5	OK	7.18	6.58	118.3	-0.6	0.2	0.0301	TRUE
CELSR2	OK	12.83	12.23	5955.37	-0.6	0.21	0.0344	TRUE
CEP170B	OK	11.5	10.9	2366.66	-0.6	0.21	0.0353	TRUE
TUBB	OK	13.03	12.42	6814.09	-0.6	0.21	0.0359	TRUE
STOX2	OK	10.74	10.14	1397.61	-0.6	0.21	0.04	TRUE
B4GALT5	OK	10.53	9.93	1205.15	-0.6	0.22	0.0448	TRUE
SYT6	OK	7.9	7.3	195.24	-0.6	0.22	0.048	TRUE
KHDRBS3	OK	10.08	9.48	885.2	-0.6	0.22	0.0497	TRUE
ACVR1B	OK	10.38	9.78	1088.09	-0.59	0.18	0.0174	TRUE
APMAP	OK	11.47	10.88	2319.48	-0.59	0.19	0.0254	TRUE
RNF41	OK	10.64	10.05	1304.94	-0.59	0.19	0.0281	TRUE
SGPP2	OK	9.42	8.83	560.37	-0.59	0.2	0.0294	TRUE
PNMA1	OK	11.94	11.36	3230.54	-0.59	0.2	0.0298	TRUE
ZMAT2	OK	11.07	10.48	1760.04	-0.59	0.2	0.0329	TRUE
GRIK2	OK	10.09	9.5	891.52	-0.59	0.2	0.0345	TRUE
SEMA4F	OK	9.63	9.04	649.57	-0.59	0.21	0.0358	TRUE
DNAJC12	OK	9.13	8.54	459.53	-0.59	0.21	0.0404	TRUE
KIAA0895	OK	8.49	7.9	295.15	-0.59	0.21	0.0405	TRUE
KIAA1549	OK	9.39	8.8	549.57	-0.59	0.22	0.0463	TRUE
FAM49B	OK	10.69	10.1	1353.9	-0.59	0.22	0.048	TRUE
RAB40C	OK	9.9	9.32	784.83	-0.58	0.15	0.00823	TRUE
LRP11	OK	10.94	10.36	1613.49	-0.58	0.17	0.0133	TRUE
MANEAL	OK	9.6	9.02	638.85	-0.58	0.17	0.0173	TRUE
USP5	OK	11.3	10.72	2072.29	-0.58	0.18	0.0195	TRUE
ARHGDIG	OK	10.85	10.26	1513.84	-0.58	0.19	0.0286	TRUE
KLHL35	OK	6.82	6.24	92.63	-0.58	0.19	0.0288	TRUE
VWA5A	OK	9.08	8.49	443.1	-0.58	0.19	0.0295	TRUE
AAGAB	OK	9.84	9.26	751.57	-0.58	0.19	0.0299	TRUE
ZNF436	OK	9.66	9.08	666.09	-0.58	0.19	0.03	TRUE
DCTPP1	OK	8.22	7.64	245.56	-0.58	0.19	0.0305	TRUE
ATP6V1E1	OK	12.46	11.88	4637.46	-0.58	0.2	0.0329	TRUE
STIM1	OK	10.69	10.11	1359.62	-0.58	0.2	0.0387	TRUE
MAPK8	OK	10.35	9.77	1070.63	-0.58	0.21	0.0398	TRUE
CPEB3	OK	10.13	9.55	921.99	-0.58	0.21	0.0458	TRUE
ENTPD6	OK	11.87	11.3	3084.07	-0.57	0.15	0.00739	TRUE
MAPT	OK	13.49	12.93	9516.64	-0.57	0.16	0.015	TRUE
MYADM	OK	10.23	9.65	987.01	-0.57	0.17	0.0173	TRUE
RTN4	OK	14.15	13.58	14995.9	-0.57	0.18	0.0245	TRUE
INSIG2	OK	9.57	9	626.53	-0.57	0.18	0.0264	TRUE
USP11	OK	12.34	11.77	4276.67	-0.57	0.19	0.0311	TRUE
UNC5A	OK	10.88	10.31	1554.78	-0.57	0.21	0.0435	TRUE
SPTB	OK	10.43	9.87	1140.44	-0.57	0.21	0.0446	TRUE
IDH3A	OK	11.69	11.12	2723.66	-0.57	0.21	0.0455	TRUE
SAMD12	OK	10.28	9.71	1025.62	-0.57	0.21	0.0477	TRUE
SPATS2	OK	9.32	8.76	528.2	-0.57	0.21	0.0477	TRUE
LAMTOR3	OK	10.35	9.78	1075.06	-0.57	0.21	0.0484	TRUE
PPFIA4	OK	10.67	10.11	1345.12	-0.56	0.12	0.00183	TRUE
C12orf43	OK	8.8	8.24	368.8	-0.56	0.14	0.00537	TRUE
DUSP26	OK	10.13	9.57	927.8	-0.56	0.14	0.00543	TRUE
CD99L2	OK	12.19	11.63	3859.38	-0.56	0.15	0.00911	TRUE
TOLLIP	OK	12.25	11.68	4008.96	-0.56	0.16	0.0128	TRUE
KCTD4	OK	9.67	9.11	673.42	-0.56	0.17	0.0175	TRUE
PITHD1	OK	11.45	10.9	2322.14	-0.56	0.17	0.0181	TRUE
NDN	OK	10.86	10.29	1530.7	-0.56	0.18	0.0221	TRUE
HSDL1	OK	10.24	9.68	999.33	-0.56	0.19	0.0311	TRUE
SMIM13	OK	11.15	10.6	1885.51	-0.56	0.19	0.0319	TRUE
CLEC2L	OK	8.89	8.33	391.47	-0.56	0.19	0.0338	TRUE
AJAP1	OK	10.61	10.06	1298.28	-0.56	0.19	0.0352	TRUE
LRRC73	OK	8.35	7.79	269.42	-0.56	0.2	0.0407	TRUE
PARP2	OK	9.39	8.84	556.82	-0.56	0.2	0.0409	TRUE
DMTN	OK	12.32	11.76	4224.72	-0.56	0.21	0.0467	TRUE
PIANP	OK	11.37	10.82	2198.68	-0.55	0.13	0.00322	TRUE
CDK5	OK	10.3	9.76	1049.25	-0.55	0.16	0.0136	TRUE
FARSA	OK	10.08	9.54	900.49	-0.55	0.16	0.0173	TRUE
CLSTN1	OK	13.78	13.24	11714.3	-0.55	0.18	0.0266	TRUE
FAM217B	OK	10.08	9.52	894.49	-0.55	0.19	0.0318	TRUE
LIMK1	OK	11.04	10.49	1747.78	-0.55	0.19	0.0396	TRUE
CAMK1	OK	10.6	10.05	1290.3	-0.55	0.19	0.0399	TRUE
RTCA	OK	9.45	8.9	579.8	-0.55	0.2	0.0436	TRUE
LGALS8	OK	10.42	9.87	1136.35	-0.55	0.2	0.0452	TRUE
DAGLA	OK	10.31	9.77	1055.47	-0.54	0.15	0.0116	TRUE
STK32C	OK	9.93	9.39	810.05	-0.54	0.16	0.0143	TRUE
ATP6V0C	OK	12.09	11.55	3631.78	-0.54	0.16	0.0163	TRUE
HMOX2	OK	10.74	10.2	1420.55	-0.54	0.16	0.0173	TRUE
KLHL12	OK	10.09	9.55	906.77	-0.54	0.17	0.0203	TRUE
EIF4A2	OK	13.88	13.34	12550.4	-0.54	0.17	0.0264	TRUE
VDAC3	OK	11.48	10.94	2382.75	-0.54	0.18	0.0264	TRUE
PPP2CA	OK	12.4	11.85	4478.84	-0.54	0.18	0.028	TRUE
ANKRD34A	OK	9.34	8.81	540.59	-0.54	0.18	0.0305	TRUE
ATP6V0A1	OK	12.56	12.02	5009.66	-0.54	0.18	0.0305	TRUE
BRE	OK	9.53	8.99	613.66	-0.54	0.18	0.0308	TRUE
BOLA3-AS1	OK	8.03	7.49	218.01	-0.54	0.19	0.0346	TRUE
TPM3	OK	11.95	11.41	3292.73	-0.54	0.19	0.0396	TRUE
PRDM10	OK	8.27	7.73	256.53	-0.54	0.19	0.0415	TRUE
SEH1L	OK	10.42	9.89	1142.72	-0.54	0.2	0.0455	TRUE
OPTN	OK	11.16	10.61	1894.95	-0.54	0.2	0.049	TRUE
SENP8	OK	6.65	6.11	83.7	-0.54	0.2	0.0494	TRUE
GPI	OK	12.84	12.31	6137.06	-0.53	0.13	0.00529	TRUE
PTDSS1	OK	10.37	9.84	1101.83	-0.53	0.16	0.0172	TRUE
DNAJC5	OK	12.44	11.91	4629.62	-0.53	0.16	0.0192	TRUE
SAE1	OK	10.66	10.13	1351.42	-0.53	0.17	0.0242	TRUE
OTUB1	OK	11.65	11.12	2680	-0.53	0.17	0.0247	TRUE
KLHL18	OK	8.83	8.3	378.79	-0.53	0.18	0.0299	TRUE
TBC1D24	OK	10.16	9.62	951.75	-0.53	0.18	0.0318	TRUE
DUSP3	OK	11.65	11.12	2686.38	-0.53	0.19	0.0453	TRUE
ICE1	OK	10.17	9.64	960.39	-0.53	0.2	0.0467	TRUE
ORC5	OK	8.56	8.03	314.57	-0.53	0.2	0.0468	TRUE
TUBA1B	OK	14.93	14.4	26088.7	-0.53	0.2	0.0478	TRUE
YPEL5	OK	11.61	11.08	2615.68	-0.53	0.2	0.0479	TRUE
KCNC3	OK	9.89	9.37	794.91	-0.52	0.12	0.00257	TRUE
PDE8B	OK	10.35	9.84	1095.71	-0.52	0.14	0.01	TRUE
RNF187	OK	12.3	11.78	4228.21	-0.52	0.14	0.0101	TRUE
TPI1	OK	13.37	12.84	8833.8	-0.52	0.15	0.0125	TRUE
SYT3	OK	9.64	9.12	666.74	-0.52	0.15	0.0133	TRUE
PTMS	OK	12.05	11.53	3538.59	-0.52	0.16	0.0182	TRUE
SMKR1	OK	6.73	6.21	88.77	-0.52	0.17	0.0271	TRUE
ZNF324	OK	7.87	7.35	196.15	-0.52	0.17	0.0306	TRUE
SPTBN4	OK	10.53	10.01	1234.22	-0.52	0.17	0.0317	TRUE
MBLAC1	OK	6.18	5.67	60.87	-0.52	0.18	0.0383	TRUE
DZIP3	OK	10.7	10.18	1388.58	-0.52	0.19	0.0416	TRUE
NECAB3	OK	9.45	8.93	585.18	-0.52	0.19	0.0439	TRUE
POLR3B	OK	7.87	7.35	196.14	-0.52	0.19	0.0443	TRUE
RAB12	OK	10.46	9.93	1175.12	-0.52	0.19	0.0446	TRUE
ZNF542P	OK	9.18	8.66	485.6	-0.52	0.19	0.0448	TRUE
CCDC6	OK	11.03	10.5	1744.65	-0.52	0.19	0.045	TRUE
PIGZ	OK	8.27	7.75	258.21	-0.52	0.19	0.0478	TRUE
KIAA1211L	OK	10.46	9.95	1179.69	-0.51	0.14	0.0116	TRUE
MAPRE3	OK	12.09	11.58	3662.76	-0.51	0.14	0.012	TRUE
KBTBD6	OK	10.45	9.94	1173.37	-0.51	0.14	0.0137	TRUE
PEX11B	OK	9.79	9.28	742.18	-0.51	0.16	0.0191	TRUE
TBC1D25	OK	8.91	8.4	403.11	-0.51	0.16	0.0257	TRUE
CD8A	OK	6.59	6.09	81.18	-0.51	0.17	0.0292	TRUE
ASNS	OK	10.97	10.46	1682.12	-0.51	0.17	0.0299	TRUE
PPM1H	OK	10.78	10.27	1477.11	-0.51	0.17	0.0321	TRUE
APP	OK	14.94	14.43	26445.9	-0.51	0.18	0.0341	TRUE
FMNL1	OK	10.29	9.78	1052.02	-0.51	0.18	0.0374	TRUE
SHOC2	OK	10.4	9.88	1131.83	-0.51	0.18	0.0375	TRUE
PDPK1	OK	11.22	10.71	2002.55	-0.51	0.18	0.0402	TRUE
CARNMT1	OK	8.41	7.89	284.55	-0.51	0.18	0.0413	TRUE
LYPD5	OK	7.76	7.25	181.95	-0.51	0.18	0.0419	TRUE
GFRA2	OK	9.06	8.55	446.86	-0.51	0.19	0.0442	TRUE
PGAM1	OK	13.09	12.58	7332.67	-0.51	0.19	0.0486	TRUE
C1orf52	OK	10.13	9.63	944.04	-0.5	0.14	0.0123	TRUE	below 50% change
TCEAL2	OK	11.32	10.82	2154.01	-0.5	0.15	0.0158	TRUE
WSB2	OK	12.58	12.09	5175.7	-0.5	0.15	0.016	TRUE
SLC25A14	OK	8.71	8.21	352.91	-0.5	0.15	0.0167	TRUE
SRGAP3	OK	11.1	10.6	1853.33	-0.5	0.15	0.0174	TRUE
CDKN2AIPNL	OK	9.1	8.6	461.68	-0.5	0.15	0.0207	TRUE
ENSA	OK	12.22	11.72	4019.2	-0.5	0.16	0.0245	TRUE
PDHX	OK	10.1	9.6	923.54	-0.5	0.16	0.0256	TRUE
SRRD	OK	9.1	8.61	463.53	-0.5	0.16	0.0257	TRUE
ANXA11	OK	10.66	10.16	1360.92	-0.5	0.16	0.0272	TRUE
FKBP1A	OK	12.6	12.1	5226.39	-0.5	0.16	0.0274	TRUE
CSMD2	OK	8.82	8.32	379.98	-0.5	0.17	0.0325	TRUE
GARNL3	OK	9.6	9.1	654.23	-0.5	0.18	0.0366	TRUE
NUP50-AS1	OK	8.19	7.69	245.48	-0.5	0.17	0.0367	TRUE
FAM131B	OK	10.97	10.47	1691.34	-0.5	0.18	0.0388	TRUE
FASN	OK	11.62	11.12	2653.08	-0.5	0.18	0.0449	TRUE
RPUSD3	OK	7.97	7.47	211	-0.5	0.18	0.0453	TRUE
MDH2	OK	11.46	10.96	2371.73	-0.5	0.19	0.0498	TRUE
ABCB9	OK	8.62	8.14	333.39	-0.49	0.14	0.0126	TRUE
RAC3	OK	8.5	8	305.12	-0.49	0.14	0.0132	TRUE
SLC25A44	OK	10.45	9.96	1184.54	-0.49	0.15	0.0216	TRUE
NUDCD3	OK	12.01	11.53	3499.4	-0.49	0.16	0.0271	TRUE
IQSEC2	OK	11.45	10.97	2369.75	-0.49	0.16	0.0273	TRUE
CLIP3	OK	13.08	12.59	7300.16	-0.49	0.16	0.0306	TRUE
UBQLN2	OK	11.15	10.65	1913.57	-0.49	0.17	0.0368	TRUE
SEC61A2	OK	10	9.5	861.84	-0.49	0.17	0.0384	TRUE
LOC105377223	OK	5.91	5.43	50.99	-0.49	0.17	0.0401	TRUE
DPH1	OK	8.3	7.81	265.84	-0.49	0.17	0.042	TRUE
FAM174A	OK	9.42	8.93	577.98	-0.49	0.18	0.0441	TRUE
RAB11FIP5	OK	10.38	9.9	1128.63	-0.49	0.18	0.0454	TRUE
VPS33B	OK	8.47	7.99	299.8	-0.48	0.12	0.00739	TRUE
BSCL2	OK	12.49	12.01	4873.26	-0.48	0.13	0.0117	TRUE
AP2A2	OK	11.32	10.84	2168.18	-0.48	0.14	0.0158	TRUE
PSMD8	OK	11.08	10.6	1830.89	-0.48	0.14	0.0158	TRUE
TPRG1L	OK	11.81	11.33	3040.99	-0.48	0.14	0.0165	TRUE
PCGF3	OK	9.71	9.23	709.2	-0.48	0.15	0.0191	TRUE
DHDDS	OK	9.18	8.69	490.06	-0.48	0.15	0.0222	TRUE
MRPL1	OK	8.71	8.23	354.69	-0.48	0.15	0.0235	TRUE
ATP6AP1	OK	11.93	11.45	3305.43	-0.48	0.15	0.0245	TRUE
LARP1	OK	12.35	11.87	4429.41	-0.48	0.16	0.0311	TRUE
TRIO	OK	11.09	10.61	1849.49	-0.48	0.16	0.0327	TRUE
C19orf12	OK	9.98	9.51	858.76	-0.48	0.17	0.037	TRUE
TMEM145	OK	8.13	7.65	237.43	-0.48	0.17	0.0382	TRUE
FBXO44	OK	11.8	11.32	3021.31	-0.47	0.12	0.00695	TRUE
FAIM2	OK	14.02	13.55	14157.8	-0.47	0.14	0.0149	TRUE
BCL7A	OK	9.58	9.11	652.05	-0.47	0.14	0.0191	TRUE
MEAF6	OK	10.83	10.36	1542.67	-0.47	0.14	0.0197	TRUE
PPP2R5D	OK	10.6	10.13	1320.22	-0.47	0.14	0.0203	TRUE
GRIPAP1	OK	10.89	10.42	1610.29	-0.47	0.15	0.0223	TRUE
TUBG1	OK	9.08	8.61	460.95	-0.47	0.15	0.0258	TRUE
GNL3	OK	9.42	8.95	581.48	-0.47	0.15	0.0275	TRUE
UBE2E2	OK	10.2	9.74	1003.25	-0.47	0.15	0.0278	TRUE
TEF	OK	11.62	11.15	2674.86	-0.47	0.16	0.0307	TRUE
APBA2	OK	12	11.52	3475.31	-0.47	0.16	0.0311	TRUE
TSPAN7	OK	13.95	13.48	13487	-0.47	0.16	0.0317	TRUE
NRSN2	OK	11.79	11.31	3002.86	-0.47	0.16	0.0319	TRUE
TECPR1	OK	10.22	9.75	1012.96	-0.47	0.16	0.0334	TRUE
ARHGEF17	OK	10.41	9.94	1157.34	-0.47	0.16	0.0364	TRUE
USP7	OK	11.43	10.96	2341.28	-0.47	0.16	0.0368	TRUE
WDR82	OK	11.72	11.25	2863.33	-0.47	0.16	0.0369	TRUE
HECW2	OK	9.63	9.16	672.14	-0.47	0.16	0.0377	TRUE
GPHN	OK	9.93	9.46	829.96	-0.47	0.17	0.0403	TRUE
PPFIA3	OK	10.64	10.17	1357.16	-0.47	0.17	0.0476	TRUE
PSMB2	OK	10.85	10.4	1579.81	-0.46	0.13	0.015	TRUE
ABCA3	OK	11.57	11.1	2586.41	-0.46	0.14	0.0158	TRUE
TPMT	OK	9.12	8.66	474.23	-0.46	0.14	0.0179	TRUE
MED10	OK	9.43	8.96	586.08	-0.46	0.14	0.0203	TRUE
STOML1	OK	10.29	9.83	1067.61	-0.46	0.14	0.0221	TRUE
TMEM63B	OK	10.17	9.71	984.25	-0.46	0.15	0.0225	TRUE
MTCH1	OK	13.05	12.59	7238.33	-0.46	0.15	0.0298	TRUE
TMEM108	OK	8.98	8.51	429.36	-0.46	0.16	0.0343	TRUE
RPL7L1	OK	11.39	10.92	2282.2	-0.46	0.16	0.0344	TRUE
PIN1	OK	11.07	10.61	1835.15	-0.45	0.13	0.0137	TRUE
FAM134A	OK	11.8	11.35	3047.65	-0.45	0.13	0.0141	TRUE
GFOD2	OK	9.73	9.28	728.24	-0.45	0.13	0.0141	TRUE
VPS26B	OK	11.44	10.99	2378.6	-0.45	0.13	0.0147	TRUE
RAB35	OK	9.81	9.35	765.29	-0.45	0.14	0.0178	TRUE
NFKBIE	OK	7.94	7.49	209.58	-0.45	0.14	0.0213	TRUE
ARMCX2	OK	10.17	9.72	988.62	-0.45	0.15	0.0299	TRUE
UBE2V1	OK	11.36	10.91	2247.5	-0.45	0.15	0.0328	TRUE
PPP5C	OK	10.29	9.84	1070.57	-0.45	0.15	0.0345	TRUE
RMND1	OK	7.88	7.44	202.03	-0.45	0.16	0.0375	TRUE
ARHGEF7	OK	11.43	10.98	2362.22	-0.45	0.16	0.0397	TRUE
ATXN7L3	OK	11.62	11.17	2688.32	-0.45	0.16	0.0405	TRUE
RANBP9	OK	10.47	10.03	1217.51	-0.45	0.16	0.042	TRUE
TCF25	OK	10.88	10.43	1611.23	-0.45	0.16	0.0432	TRUE
RNASEH2B	OK	8.34	7.89	277.98	-0.45	0.16	0.0446	TRUE
PSMD7	OK	10.46	10.01	1203.15	-0.45	0.16	0.0464	TRUE
SLC16A2	OK	10.2	9.75	1007.53	-0.45	0.17	0.0485	TRUE
NPM2	OK	8.75	8.29	366.92	-0.45	0.17	0.0497	TRUE
PTPRS	OK	11.74	11.3	2929.43	-0.44	0.11	0.00468	TRUE
LINC00641	OK	11.35	10.91	2239.43	-0.44	0.13	0.0159	TRUE
TBCC	OK	8.74	8.29	365.83	-0.44	0.13	0.0184	TRUE
IDH3B	OK	10.11	9.67	950.59	-0.44	0.13	0.0185	TRUE
GRIK5	OK	10.85	10.41	1584.94	-0.44	0.14	0.0245	TRUE
MTA3	OK	11.04	10.6	1805.03	-0.44	0.14	0.0245	TRUE
NCKIPSD	OK	9.83	9.39	780.19	-0.44	0.14	0.0246	TRUE
CELF3	OK	11.56	11.13	2601.2	-0.44	0.14	0.0274	TRUE
ZCCHC17	OK	10.7	10.26	1425.59	-0.44	0.15	0.0299	TRUE
TERF2IP	OK	12.56	12.13	5199.17	-0.44	0.15	0.0372	TRUE
MRPS18C	OK	8.3	7.85	269.58	-0.44	0.16	0.0402	TRUE
PSMA4	OK	10.19	9.75	1001.27	-0.44	0.16	0.0404	TRUE
RABIF	OK	8.51	8.07	313.45	-0.44	0.16	0.0438	TRUE
UBFD1	OK	10.46	10.02	1206.58	-0.44	0.16	0.0442	TRUE
GGCT	OK	9.42	8.98	588.17	-0.44	0.16	0.0464	TRUE
ZNF365	OK	10.64	10.2	1369.22	-0.44	0.16	0.0477	TRUE
NUDT15	OK	8.15	7.71	244.06	-0.44	0.16	0.0478	TRUE
CELSR3	OK	9.62	9.2	679.33	-0.43	0.11	0.00784	TRUE
MED27	OK	8.87	8.45	404.4	-0.43	0.12	0.0142	TRUE
RRP12	OK	8.81	8.38	385.35	-0.43	0.13	0.0161	TRUE
SFXN3	OK	10.44	10.01	1199.53	-0.43	0.13	0.0182	TRUE
PRPF19	OK	11.12	10.69	1918.87	-0.43	0.13	0.0206	TRUE
SNU13	OK	11.57	11.15	2628.1	-0.43	0.13	0.0223	TRUE
AP2S1	OK	10.46	10.03	1212.4	-0.43	0.14	0.0242	TRUE
RAPGEFL1	OK	11.22	10.79	2053.47	-0.43	0.14	0.0246	TRUE
SLC2A6	OK	8.58	8.15	328.97	-0.43	0.14	0.0299	TRUE
PISD	OK	9.62	9.18	674.9	-0.43	0.15	0.0346	TRUE
KNDC1	OK	10.97	10.54	1729.25	-0.43	0.15	0.0375	TRUE
FIG4	OK	9.34	8.91	558.12	-0.43	0.15	0.0381	TRUE
PPIH	OK	8.14	7.71	242.69	-0.43	0.15	0.0408	TRUE
AP2A1	OK	11.21	10.78	2037.74	-0.43	0.15	0.0414	TRUE
MAD2L1BP	OK	8.25	7.82	261.95	-0.43	0.16	0.0455	TRUE
RAB1A	OK	11.54	11.12	2574.46	-0.43	0.16	0.0487	TRUE
SLC17A5	OK	8.53	8.1	319.28	-0.43	0.16	0.0494	TRUE
GTF2F1	OK	10.54	10.12	1288.97	-0.42	0.11	0.00729	TRUE
TRIM46	OK	8.77	8.35	377.43	-0.42	0.11	0.00739	TRUE
RFWD2	OK	9.36	8.95	569.71	-0.42	0.12	0.0133	TRUE
PRKACA	OK	11.12	10.7	1917.92	-0.42	0.12	0.0156	TRUE
POP7	OK	8.53	8.12	319.97	-0.42	0.13	0.0197	TRUE
COPS7A	OK	10.87	10.46	1624.77	-0.42	0.13	0.0212	TRUE
CTPS1	OK	8.43	8.02	299.24	-0.42	0.13	0.026	TRUE
ANKRD52	OK	10.21	9.79	1023.9	-0.42	0.14	0.028	TRUE
PSMD2	OK	11.42	11	2364.88	-0.42	0.14	0.0282	TRUE
BEX4	OK	12.34	11.92	4479.01	-0.42	0.15	0.0403	TRUE
SAAL1	OK	6.7	6.28	89.68	-0.42	0.15	0.0429	TRUE
TCERG1	OK	9.95	9.53	855.46	-0.42	0.15	0.0434	TRUE
SIPA1L2	OK	9.72	9.3	728.16	-0.42	0.15	0.0441	TRUE
DENND6B	OK	9.58	9.16	659.47	-0.42	0.15	0.0448	TRUE
DSTYK	OK	10.58	10.15	1317.41	-0.42	0.16	0.0454	TRUE
GRB2	OK	12	11.59	3549.12	-0.41	0.1	0.00536	TRUE
GSK3A	OK	11.18	10.77	2006.93	-0.41	0.11	0.0105	TRUE
ATXN3	OK	8.29	7.88	271.25	-0.41	0.12	0.0131	TRUE
ALS2	OK	9.74	9.33	740.17	-0.41	0.12	0.0161	TRUE
ARHGEF11	OK	10.69	10.29	1437.87	-0.41	0.12	0.0188	TRUE
RNF123	OK	9.53	9.13	643.28	-0.41	0.12	0.0193	TRUE
KCNAB2	OK	13.12	12.71	7697.61	-0.41	0.13	0.0223	TRUE
COPG1	OK	10.96	10.56	1733.3	-0.41	0.14	0.0297	TRUE
HMGA1	OK	9.73	9.33	738.02	-0.41	0.14	0.033	TRUE
SLBP	OK	9.96	9.55	862.23	-0.41	0.14	0.0335	TRUE
CACNA1A	OK	9.85	9.44	800.37	-0.41	0.14	0.0346	TRUE
FAM174B	OK	9.24	8.83	525.09	-0.41	0.15	0.0404	TRUE
CS	OK	11.2	10.79	2033.56	-0.41	0.15	0.041	TRUE
PDXP	OK	12.17	11.76	4004.19	-0.41	0.15	0.0453	TRUE
LINC00665	OK	7.21	6.8	128.08	-0.41	0.15	0.0456	TRUE
PIGS	OK	9.54	9.12	643.21	-0.41	0.15	0.0465	TRUE
GDI1	OK	13.67	13.27	11328.8	-0.4	0.11	0.0111	TRUE
ALDOA	OK	14.29	13.9	17474.1	-0.4	0.12	0.0183	TRUE
PRRC2B	OK	12.92	12.53	6759.31	-0.4	0.13	0.024	TRUE
C7orf43	OK	8.95	8.55	429.07	-0.4	0.14	0.0398	TRUE
MRPS17	OK	7.66	7.27	176.6	-0.4	0.14	0.0414	TRUE
GNB1	OK	13.55	13.15	10403.8	-0.4	0.15	0.0442	TRUE
CDH2	OK	10.71	10.31	1455.51	-0.4	0.15	0.0455	TRUE
DHX33	OK	8.99	8.59	443.29	-0.4	0.15	0.0472	TRUE
TTTY15	OK	7.88	7.48	204.67	-0.4	0.15	0.0479	TRUE
DEPDC5	OK	8.06	7.65	231.07	-0.4	0.15	0.0489	TRUE
JOSD1	OK	10.35	9.95	1135.4	-0.39	0.12	0.0172	TRUE
PRKCZ	OK	11.59	11.21	2699.18	-0.39	0.12	0.0203	TRUE
LMTK3	OK	10.61	10.23	1368.7	-0.39	0.12	0.0213	TRUE
NISCH	OK	11.77	11.38	3050.98	-0.39	0.13	0.0238	TRUE
EPM2AIP1	OK	10.44	10.04	1207.99	-0.39	0.13	0.0272	TRUE
RALGPS1	OK	10	9.62	896.57	-0.39	0.13	0.0288	TRUE
EFTUD2	OK	9.95	9.55	860.12	-0.39	0.13	0.0314	TRUE
L3MBTL2	OK	9.48	9.09	623.02	-0.39	0.13	0.0337	TRUE
DERL1	OK	9.99	9.6	888.81	-0.39	0.14	0.0412	TRUE
UBE2B	OK	10.77	10.39	1528.88	-0.39	0.14	0.0414	TRUE
MNT	OK	9.64	9.25	695.13	-0.39	0.14	0.0415	TRUE
MAGEF1	OK	9.91	9.52	838.78	-0.39	0.14	0.0447	TRUE
C22orf29	OK	9.09	8.7	475.7	-0.39	0.14	0.046	TRUE
LSM14B	OK	10.42	10.04	1198.06	-0.38	0.11	0.0141	TRUE
ABCF3	OK	9.79	9.41	776.46	-0.38	0.12	0.0216	TRUE
THUMPD1	OK	9.87	9.49	820.81	-0.38	0.12	0.0232	TRUE
PDCD2	OK	9.2	8.82	515.16	-0.38	0.12	0.0271	TRUE
PPP2R1A	OK	13.22	12.84	8348.3	-0.38	0.12	0.0282	TRUE
FAM168B	OK	12.37	11.99	4638.76	-0.38	0.13	0.0308	TRUE
LRRC47	OK	10.29	9.9	1093.2	-0.38	0.13	0.0342	TRUE
ATP6V0E2	OK	13.31	12.92	8858.46	-0.38	0.13	0.037	TRUE
MAP3K12	OK	9.66	9.28	708.21	-0.38	0.13	0.0404	TRUE
GGA3	OK	9.61	9.23	684.19	-0.38	0.14	0.0452	TRUE
TRIM3	OK	9.36	8.98	575.27	-0.38	0.14	0.0496	TRUE
MKRN1	OK	10.79	10.42	1553.72	-0.37	0.11	0.0172	TRUE
PSMD3	OK	10.55	10.18	1313.75	-0.37	0.12	0.0268	TRUE
RABGGTA	OK	8.27	7.89	270.43	-0.37	0.13	0.0328	TRUE
PUM1	OK	11.18	10.82	2043.73	-0.37	0.13	0.0368	TRUE
RRAGA	OK	11.09	10.72	1912.18	-0.37	0.13	0.0399	TRUE
SREBF2	OK	12.52	12.16	5179.76	-0.37	0.13	0.0404	TRUE
UBR7	OK	10.06	9.68	933.53	-0.37	0.14	0.0446	TRUE
KDM8	OK	6.96	6.59	109.61	-0.37	0.14	0.0456	TRUE
MPP1	OK	9.4	9.04	596.08	-0.36	0.08	0.00322	TRUE
AARS	OK	11.79	11.43	3113.99	-0.36	0.12	0.0263	TRUE
PRDX2	OK	12.01	11.65	3636.74	-0.36	0.12	0.0268	TRUE
CRY2	OK	11.03	10.67	1841.18	-0.36	0.12	0.0274	TRUE
RNF157	OK	11.94	11.57	3445.89	-0.36	0.13	0.039	TRUE
GNPDA1	OK	9.49	9.14	635.7	-0.36	0.13	0.0407	TRUE
LYST	OK	9.38	9.01	585.19	-0.36	0.13	0.0441	TRUE
MRPS27	OK	10.15	9.79	999.14	-0.36	0.13	0.0447	TRUE
DGKQ	OK	9.64	9.28	704.14	-0.36	0.13	0.0455	TRUE
MAST3	OK	12.24	11.88	4265.82	-0.36	0.13	0.0466	TRUE
SLC39A3	OK	8.83	8.48	402.41	-0.36	0.13	0.0469	TRUE
DNAJA3	OK	9.81	9.46	794.22	-0.35	0.1	0.0155	TRUE
CXorf40B	OK	8.78	8.43	388.6	-0.35	0.11	0.019	TRUE
RASA2	OK	8.76	8.41	384.22	-0.35	0.11	0.0196	TRUE
SMIM12	OK	9.1	8.75	485.54	-0.35	0.11	0.0213	TRUE
TBC1D22B	OK	8.8	8.45	394.29	-0.35	0.12	0.0306	TRUE
PHF23	OK	9.28	8.93	549.22	-0.35	0.12	0.0319	TRUE
FIGNL1	OK	7.96	7.61	220.68	-0.35	0.12	0.0342	TRUE
SNAP47	OK	10.18	9.83	1026.5	-0.35	0.12	0.0382	TRUE
TWF2	OK	9.63	9.28	699.21	-0.35	0.13	0.0408	TRUE
APBB1	OK	12.47	12.12	5016.5	-0.35	0.13	0.042	TRUE
PEX19	OK	10.82	10.47	1601.25	-0.35	0.13	0.0461	TRUE
NEURL4	OK	9.81	9.46	791.54	-0.35	0.13	0.0491	TRUE
CARM1	OK	9.85	9.51	820.42	-0.34	0.09	0.00961	TRUE
ELP3	OK	9.49	9.15	637.62	-0.34	0.1	0.0157	TRUE
RUNDC3A	OK	13.03	12.69	7402.89	-0.34	0.1	0.0173	TRUE
PTPRJ	OK	10.17	9.83	1021.87	-0.34	0.11	0.0314	TRUE
XRCC6	OK	11.52	11.17	2595.8	-0.34	0.12	0.0349	TRUE
ACOT8	OK	9.34	9	576.07	-0.34	0.12	0.0393	TRUE
MARS	OK	10.47	10.14	1261.47	-0.34	0.12	0.0409	TRUE
INTS5	OK	7.97	7.63	221.76	-0.34	0.12	0.0437	TRUE
PKM	OK	13.91	13.57	13632.6	-0.34	0.13	0.05	TRUE
TGFBRAP1	OK	9	8.67	454.7	-0.33	0.1	0.0197	TRUE
SIN3B	OK	10.95	10.62	1764.74	-0.33	0.11	0.0236	TRUE
HMCES	OK	9.07	8.73	476.35	-0.33	0.11	0.0238	TRUE
PSMD5	OK	8.8	8.47	396.2	-0.33	0.11	0.0309	TRUE
CAMSAP3	OK	8.69	8.36	367.01	-0.33	0.12	0.0392	TRUE
APBB3	OK	8.88	8.55	418.21	-0.33	0.12	0.0395	TRUE
TMEM55B	OK	9.55	9.22	667.93	-0.33	0.12	0.0431	TRUE
CDC37	OK	10.83	10.5	1619.19	-0.32	0.1	0.0165	TRUE
MAPK8IP3	OK	12.19	11.87	4173.87	-0.32	0.1	0.0193	TRUE
RRP36	OK	8.4	8.07	300.26	-0.32	0.11	0.0317	TRUE
ADGRL1	OK	12.47	12.15	5065.12	-0.32	0.11	0.0345	TRUE
CAPN1	OK	10.12	9.8	995.04	-0.32	0.11	0.0379	TRUE
POLR3K	OK	7.95	7.63	220.92	-0.32	0.11	0.0396	TRUE
MYBBP1A	OK	9.2	8.87	522.97	-0.32	0.12	0.0419	TRUE
ARFIP2	OK	9.87	9.55	835.83	-0.32	0.12	0.0448	TRUE
RNF121	OK	8.54	8.22	331.97	-0.32	0.12	0.0475	TRUE
TMEM127	OK	10.67	10.35	1455.52	-0.32	0.12	0.0477	TRUE
GRPEL1	OK	9.34	9.02	578.97	-0.31	0.09	0.0172	TRUE
TM9SF4	OK	10.35	10.04	1169	-0.31	0.1	0.0223	TRUE
CLCN6	OK	10.47	10.16	1268.06	-0.31	0.1	0.0266	TRUE
PSMD13	OK	10.38	10.08	1198.2	-0.31	0.1	0.0305	TRUE
GGT7	OK	10.07	9.76	963.6	-0.31	0.11	0.0373	TRUE
KLHDC10	OK	10.62	10.32	1415.42	-0.31	0.11	0.039	TRUE
DYRK1B	OK	8.78	8.47	393.53	-0.31	0.11	0.0455	TRUE
VPS18	OK	9.07	8.75	479.85	-0.31	0.12	0.0465	TRUE
ARF5	OK	11.26	10.95	2199.22	-0.31	0.12	0.0497	TRUE
TOMM22	OK	9.94	9.64	885.19	-0.3	0.11	0.0405	TRUE
NOP58	OK	9.14	8.84	508.6	-0.3	0.11	0.043	TRUE
MPP2	OK	10.7	10.4	1495.15	-0.3	0.11	0.0467	TRUE
ACTR1A	OK	11.96	11.66	3580.43	-0.29	0.08	0.0105	TRUE
HARS	OK	10.56	10.26	1357.61	-0.29	0.08	0.0127	TRUE
RNPS1	OK	11.03	10.74	1888.17	-0.29	0.09	0.019	TRUE
MMS19	OK	9.93	9.64	881.41	-0.29	0.09	0.0201	TRUE
CSNK1D	OK	11.07	10.77	1931.74	-0.29	0.09	0.0205	TRUE
CDK16	OK	11.43	11.14	2492.46	-0.29	0.1	0.0376	TRUE
SUPT4H1	OK	9.91	9.62	867.98	-0.29	0.11	0.0441	TRUE
MAP1S	OK	9.32	9.04	577.67	-0.28	0.09	0.0245	TRUE
FOXK2	OK	10.2	9.92	1063.09	-0.28	0.09	0.0272	TRUE
ORC2	OK	8.45	8.17	316.68	-0.28	0.1	0.0332	TRUE
PPP1R11	OK	10.4	10.12	1219.86	-0.28	0.1	0.0338	TRUE
ACTR1B	OK	10.77	10.48	1575.17	-0.28	0.1	0.0342	TRUE
UBL7	OK	9.99	9.71	921.35	-0.28	0.1	0.0437	TRUE
PPP2R5B	OK	10.56	10.28	1369.14	-0.28	0.1	0.0461	TRUE
OAZ1	OK	13.15	12.87	8227.99	-0.28	0.1	0.0472	TRUE
OTUD5	OK	10.76	10.49	1572.53	-0.27	0.09	0.0219	TRUE
TRAK1	OK	10.81	10.54	1627.42	-0.27	0.1	0.0402	TRUE
NOC2L	OK	10.2	9.93	1070.2	-0.27	0.1	0.0403	TRUE
SERP2	OK	9.16	8.89	518.33	-0.27	0.1	0.0408	TRUE
MARK2	OK	10.04	9.78	961.85	-0.26	0.1	0.0445	TRUE
ELAVL1	OK	10.52	10.27	1341.8	-0.25	0.08	0.0275	TRUE
C11orf49	OK	10.4	10.15	1232.02	-0.25	0.09	0.0491	TRUE
UBA1	OK	12.02	11.78	3804.68	-0.24	0.08	0.0315	TRUE
2021-03-09	OK	8.48	8.25	328.75	-0.24	0.09	0.0421	TRUE
RALA	OK	10.54	10.3	1365.39	-0.23	0.08	0.0268	TRUE
VPS26A	OK	10.02	9.79	955.89	-0.23	0.08	0.042	TRUE
EXOC7	OK	11.57	11.36	2822.69	-0.21	0.07	0.0231	TRUE
VPS4A	OK	11.08	10.88	2009.15	-0.2	0.06	0.0265	TRUE
PRCC	OK	9.74	9.54	797.13	-0.2	0.07	0.0298	TRUE
CCAR2	OK	10.83	10.63	1690.53	-0.2	0.07	0.0426	TRUE
