# Supplementary material for: Molecular profiling of the hippocampus of children with autism spectrum disorder
Source: Mol Psychiatry. 2024 Feb 14;29(7):1968–79. doi: 10.1038/s41380-024-02441-8 (PMC11408253; doi:10.1038/s41380-024-02441-8)
Supplement: Supplementary file 3 — Supplementary Table 2. [file 41380_2024_2441_MOESM3_ESM.xlsx]

## Sheet: qPCR probe list
Gene Symbol	Species	Gene Description	Gene Aliases	RefSeq Accession No	UniGene ID	Ensembl ID	Unique Assay Id	Entrez Gene ID	Splice Variant(s) Targeted	Amplicon Context Sequence	Amplicon Length	Chromsome location	Assay Design	Purification	Efficiency	R^2	Slope	Y-Intercept	cDNA Cq	cDNA Tm (Celsius)	Ch1 Dye
ACAN	Homo sapiens	This gene is a member of the aggrecan/versican proteoglycan family. The encoded protein is an integral part of the extracellular matrix in cartilagenous tissue and it withstands compression in cartilage. Mutations in this gene may be involved in skeletal dysplasia and spinal degeneration. Multiple alternatively spliced transcript variants that encode different protein isoforms have been observed …	ACAN	NC_000015.9,NT_010274.17,NG_012794.1	Hs.2159	ENSG00000157766	qHsaCID0008122	176	ENST00000439576 ENST00000352105 ENST00000268134	TGCTATGGAGACAAGGATGAGTTTCCTGGTGTGAGGACGTATGGCATCCGAGACACCAACGAGACCTATGATGTGTACTGCTTCGCCGAGGAGATGGAGGGTGAGGTCTTTTATGCAACATCTCCAGAGAAG	132	15:89384995-89386643	Intron-spanning	desalted	98	0.9998	-3.36	35.77	28.33	83.5	SYBR
ACAN	Homo sapiens	This gene is a member of the aggrecan/versican proteoglycan family. The encoded protein is an integral part of the extracellular matrix in cartilagenous tissue and it withstands compression in cartilage. Mutations in this gene may be involved in skeletal dysplasia and spinal degeneration. Multiple alternatively spliced transcript variants that encode different protein isoforms have been observed …	ACAN	NC_000015.9,NT_010274.17,NG_012794.1	Hs.2159	ENSG00000157766	qHsaCID0008122	176	ENST00000439576 ENST00000352105 ENST00000268134	TGCTATGGAGACAAGGATGAGTTTCCTGGTGTGAGGACGTATGGCATCCGAGACACCAACGAGACCTATGATGTGTACTGCTTCGCCGAGGAGATGGAGGGTGAGGTCTTTTATGCAACATCTCCAGAGAAG	132	15:89384995-89386643	Intron-spanning	desalted	98	0.9998	-3.36	35.77	28.33	83.5	SYBR
ACAN	Homo sapiens	This gene is a member of the aggrecan/versican proteoglycan family. The encoded protein is an integral part of the extracellular matrix in cartilagenous tissue and it withstands compression in cartilage. Mutations in this gene may be involved in skeletal dysplasia and spinal degeneration. Multiple alternatively spliced transcript variants that encode different protein isoforms have been observed …	ACAN	NC_000015.9,NT_010274.17,NG_012794.1	Hs.2159	ENSG00000157766	qHsaCID0008122	176	ENST00000439576 ENST00000352105 ENST00000268134	TGCTATGGAGACAAGGATGAGTTTCCTGGTGTGAGGACGTATGGCATCCGAGACACCAACGAGACCTATGATGTGTACTGCTTCGCCGAGGAGATGGAGGGTGAGGTCTTTTATGCAACATCTCCAGAGAAG	132	15:89384995-89386643	Intron-spanning	desalted	98	0.9998	-3.36	35.77	28.33	83.5	SYBR
CACNA1C	Homo sapiens	This gene encodes an alpha-1 subunit of a voltage-dependent calcium channel. Calcium channels mediate the influx of calcium ions into the cell upon membrane polarization. The alpha-1 subunit consists of 24 transmembrane segments and forms the pore through which ions pass into the cell. The calcium channel consists of a complex of alpha-1 alpha-2/delta beta and gamma subunits in a 1:1:1:1 ratio. T…	CACNA1C	NC_000012.11,NT_009759.16,NG_008801.1	Hs.118262	ENSG00000151067	qHsaCID0011853	775	ENST00000399644 ENST00000399638 ENST00000399597 ENST00000399621 ENST00000399637 ENST00000399591 ENST00000399641 ENST00000347598 ENST00000399606 ENST00000399601 ENST00000344100 ENST00000399629 ENST00000327702 ENST00000399649 ENST00000402845 ENST00000399603 ENST00000399634 ENST00000399617 ENST00000406454 ENST00000322367 ENST00000335762 ENST00000399655 ENST00000480911 ENST00000399595	ACCTACTTCGAGTACCTGATGTTCGTCCTCATCCTGCTCAACACCATCTGCCTGGCCATGCAGCACTACGGCCAGAGCTGCCTGTTCAAAATCGCCATGAACATCCTCAACATGCTCTT	119	12:2719787-2721138	Intron-spanning	desalted	99	0.9997	-3.34	33.81	22.83	85	SYBR
CACNA1C	Homo sapiens	This gene encodes an alpha-1 subunit of a voltage-dependent calcium channel. Calcium channels mediate the influx of calcium ions into the cell upon membrane polarization. The alpha-1 subunit consists of 24 transmembrane segments and forms the pore through which ions pass into the cell. The calcium channel consists of a complex of alpha-1 alpha-2/delta beta and gamma subunits in a 1:1:1:1 ratio. T…	CACNA1C	NC_000012.11,NT_009759.16,NG_008801.1	Hs.118262	ENSG00000151067	qHsaCID0011853	775	ENST00000399644 ENST00000399638 ENST00000399597 ENST00000399621 ENST00000399637 ENST00000399591 ENST00000399641 ENST00000347598 ENST00000399606 ENST00000399601 ENST00000344100 ENST00000399629 ENST00000327702 ENST00000399649 ENST00000402845 ENST00000399603 ENST00000399634 ENST00000399617 ENST00000406454 ENST00000322367 ENST00000335762 ENST00000399655 ENST00000480911 ENST00000399595	ACCTACTTCGAGTACCTGATGTTCGTCCTCATCCTGCTCAACACCATCTGCCTGGCCATGCAGCACTACGGCCAGAGCTGCCTGTTCAAAATCGCCATGAACATCCTCAACATGCTCTT	119	12:2719787-2721138	Intron-spanning	desalted	99	0.9997	-3.34	33.81	22.83	85	SYBR
CACNA1C	Homo sapiens	This gene encodes an alpha-1 subunit of a voltage-dependent calcium channel. Calcium channels mediate the influx of calcium ions into the cell upon membrane polarization. The alpha-1 subunit consists of 24 transmembrane segments and forms the pore through which ions pass into the cell. The calcium channel consists of a complex of alpha-1 alpha-2/delta beta and gamma subunits in a 1:1:1:1 ratio. T…	CACNA1C	NC_000012.11,NT_009759.16,NG_008801.1	Hs.118262	ENSG00000151067	qHsaCID0011853	775	ENST00000399644 ENST00000399638 ENST00000399597 ENST00000399621 ENST00000399637 ENST00000399591 ENST00000399641 ENST00000347598 ENST00000399606 ENST00000399601 ENST00000344100 ENST00000399629 ENST00000327702 ENST00000399649 ENST00000402845 ENST00000399603 ENST00000399634 ENST00000399617 ENST00000406454 ENST00000322367 ENST00000335762 ENST00000399655 ENST00000480911 ENST00000399595	ACCTACTTCGAGTACCTGATGTTCGTCCTCATCCTGCTCAACACCATCTGCCTGGCCATGCAGCACTACGGCCAGAGCTGCCTGTTCAAAATCGCCATGAACATCCTCAACATGCTCTT	119	12:2719787-2721138	Intron-spanning	desalted	99	0.9997	-3.34	33.81	22.83	85	SYBR
IL1RL1	Homo sapiens	The protein encoded by this gene is a member of the interleukin 1 receptor family. Studies of the similar gene in mouse suggested that this receptor can be induced by proinflammatory stimuli and may be involved in the function of helper T cells. This gene interleukin 1 receptor type I (IL1R1) interleukin 1 receptor type II (IL1R2) and interleukin 1 receptor-like 2 (IL1RL2) form a cytokine recepto…	IL1RL1	NC_000002.11,NT_022171.15	Hs.66	ENSG00000115602	qHsaCID0010352	9173	ENST00000233954 ENST00000311734 ENST00000409584 ENST00000393393	ATGTATTCCACAGCAGCAAAGTTTAGTAAACAATCATGGGGCCTGGAAAATGAGGCTTTAATTGTAAGATGTCCTAGACAAGG	83	2:102954736-102955359	Intron-spanning	desalted	98	0.9995	-3.38	34.43	29.12	78	SYBR
IL1RL1	Homo sapiens	The protein encoded by this gene is a member of the interleukin 1 receptor family. Studies of the similar gene in mouse suggested that this receptor can be induced by proinflammatory stimuli and may be involved in the function of helper T cells. This gene interleukin 1 receptor type I (IL1R1) interleukin 1 receptor type II (IL1R2) and interleukin 1 receptor-like 2 (IL1RL2) form a cytokine recepto…	IL1RL1	NC_000002.11,NT_022171.15	Hs.66	ENSG00000115602	qHsaCID0010352	9173	ENST00000233954 ENST00000311734 ENST00000409584 ENST00000393393	ATGTATTCCACAGCAGCAAAGTTTAGTAAACAATCATGGGGCCTGGAAAATGAGGCTTTAATTGTAAGATGTCCTAGACAAGG	83	2:102954736-102955359	Intron-spanning	desalted	98	0.9995	-3.38	34.43	29.12	78	SYBR
IL1RL1	Homo sapiens	The protein encoded by this gene is a member of the interleukin 1 receptor family. Studies of the similar gene in mouse suggested that this receptor can be induced by proinflammatory stimuli and may be involved in the function of helper T cells. This gene interleukin 1 receptor type I (IL1R1) interleukin 1 receptor type II (IL1R2) and interleukin 1 receptor-like 2 (IL1RL2) form a cytokine recepto…	IL1RL1	NC_000002.11,NT_022171.15	Hs.66	ENSG00000115602	qHsaCID0010352	9173	ENST00000233954 ENST00000311734 ENST00000409584 ENST00000393393	ATGTATTCCACAGCAGCAAAGTTTAGTAAACAATCATGGGGCCTGGAAAATGAGGCTTTAATTGTAAGATGTCCTAGACAAGG	83	2:102954736-102955359	Intron-spanning	desalted	98	0.9995	-3.38	34.43	29.12	78	SYBR
SEMA3E	Homo sapiens	Semaphorins are a large family of conserved secreted and membrane associated proteins which possess a semaphorin (Sema) domain and a PSI domain (found in plexins semaphorins and integrins) in the N-terminal extracellular portion. Based on sequence and structural similarities semaphorins are put into eight classes: invertebrates contain classes 1 and 2 viruses have class V and vertebrates contain …	SEMA3E	NC_000007.13,NT_007933.15,NG_021242.1	Hs.528721	ENSG00000170381	qHsaCID0021611	9723	ENST00000307792 ENST00000427262 ENST00000442159 ENST00000541514	CCAGCTCCTCCTTCATCTCCACTTTAATTGGTAGTGAATTGTTTGCTGGACTCTACAGTGACTACTGGAGCA	72	7:83037750-83047753	Intron-spanning	desalted	98	0.9996	-3.37	34.63	25.37	79	SYBR
SEMA3E	Homo sapiens	Semaphorins are a large family of conserved secreted and membrane associated proteins which possess a semaphorin (Sema) domain and a PSI domain (found in plexins semaphorins and integrins) in the N-terminal extracellular portion. Based on sequence and structural similarities semaphorins are put into eight classes: invertebrates contain classes 1 and 2 viruses have class V and vertebrates contain …	SEMA3E	NC_000007.13,NT_007933.15,NG_021242.1	Hs.528721	ENSG00000170381	qHsaCID0021611	9723	ENST00000307792 ENST00000427262 ENST00000442159 ENST00000541514	CCAGCTCCTCCTTCATCTCCACTTTAATTGGTAGTGAATTGTTTGCTGGACTCTACAGTGACTACTGGAGCA	72	7:83037750-83047753	Intron-spanning	desalted	98	0.9996	-3.37	34.63	25.37	79	SYBR
SEMA3E	Homo sapiens	Semaphorins are a large family of conserved secreted and membrane associated proteins which possess a semaphorin (Sema) domain and a PSI domain (found in plexins semaphorins and integrins) in the N-terminal extracellular portion. Based on sequence and structural similarities semaphorins are put into eight classes: invertebrates contain classes 1 and 2 viruses have class V and vertebrates contain …	SEMA3E	NC_000007.13,NT_007933.15,NG_021242.1	Hs.528721	ENSG00000170381	qHsaCID0021611	9723	ENST00000307792 ENST00000427262 ENST00000442159 ENST00000541514	CCAGCTCCTCCTTCATCTCCACTTTAATTGGTAGTGAATTGTTTGCTGGACTCTACAGTGACTACTGGAGCA	72	7:83037750-83047753	Intron-spanning	desalted	98	0.9996	-3.37	34.63	25.37	79	SYBR
ACAN	Homo sapiens	This gene is a member of the aggrecan/versican proteoglycan family. The encoded protein is an integral part of the extracellular matrix in cartilagenous tissue and it withstands compression in cartilage. Mutations in this gene may be involved in skeletal dysplasia and spinal degeneration. Multiple alternatively spliced transcript variants that encode different protein isoforms have been observed …	ACAN	NC_000015.9,NT_010274.17,NG_012794.1	Hs.2159	ENSG00000157766	qHsaCID0008122	176	ENST00000439576 ENST00000352105 ENST00000268134	TGCTATGGAGACAAGGATGAGTTTCCTGGTGTGAGGACGTATGGCATCCGAGACACCAACGAGACCTATGATGTGTACTGCTTCGCCGAGGAGATGGAGGGTGAGGTCTTTTATGCAACATCTCCAGAGAAG	132	15:89384995-89386643	Intron-spanning	desalted	98	0.9998	-3.36	35.77	28.33	83.5	SYBR
ACAN	Homo sapiens	This gene is a member of the aggrecan/versican proteoglycan family. The encoded protein is an integral part of the extracellular matrix in cartilagenous tissue and it withstands compression in cartilage. Mutations in this gene may be involved in skeletal dysplasia and spinal degeneration. Multiple alternatively spliced transcript variants that encode different protein isoforms have been observed …	ACAN	NC_000015.9,NT_010274.17,NG_012794.1	Hs.2159	ENSG00000157766	qHsaCID0008122	176	ENST00000439576 ENST00000352105 ENST00000268134	TGCTATGGAGACAAGGATGAGTTTCCTGGTGTGAGGACGTATGGCATCCGAGACACCAACGAGACCTATGATGTGTACTGCTTCGCCGAGGAGATGGAGGGTGAGGTCTTTTATGCAACATCTCCAGAGAAG	132	15:89384995-89386643	Intron-spanning	desalted	98	0.9998	-3.36	35.77	28.33	83.5	SYBR
ACAN	Homo sapiens	This gene is a member of the aggrecan/versican proteoglycan family. The encoded protein is an integral part of the extracellular matrix in cartilagenous tissue and it withstands compression in cartilage. Mutations in this gene may be involved in skeletal dysplasia and spinal degeneration. Multiple alternatively spliced transcript variants that encode different protein isoforms have been observed …	ACAN	NC_000015.9,NT_010274.17,NG_012794.1	Hs.2159	ENSG00000157766	qHsaCID0008122	176	ENST00000439576 ENST00000352105 ENST00000268134	TGCTATGGAGACAAGGATGAGTTTCCTGGTGTGAGGACGTATGGCATCCGAGACACCAACGAGACCTATGATGTGTACTGCTTCGCCGAGGAGATGGAGGGTGAGGTCTTTTATGCAACATCTCCAGAGAAG	132	15:89384995-89386643	Intron-spanning	desalted	98	0.9998	-3.36	35.77	28.33	83.5	SYBR
CACNA1C	Homo sapiens	This gene encodes an alpha-1 subunit of a voltage-dependent calcium channel. Calcium channels mediate the influx of calcium ions into the cell upon membrane polarization. The alpha-1 subunit consists of 24 transmembrane segments and forms the pore through which ions pass into the cell. The calcium channel consists of a complex of alpha-1 alpha-2/delta beta and gamma subunits in a 1:1:1:1 ratio. T…	CACNA1C	NC_000012.11,NT_009759.16,NG_008801.1	Hs.118262	ENSG00000151067	qHsaCID0011853	775	ENST00000399644 ENST00000399638 ENST00000399597 ENST00000399621 ENST00000399637 ENST00000399591 ENST00000399641 ENST00000347598 ENST00000399606 ENST00000399601 ENST00000344100 ENST00000399629 ENST00000327702 ENST00000399649 ENST00000402845 ENST00000399603 ENST00000399634 ENST00000399617 ENST00000406454 ENST00000322367 ENST00000335762 ENST00000399655 ENST00000480911 ENST00000399595	ACCTACTTCGAGTACCTGATGTTCGTCCTCATCCTGCTCAACACCATCTGCCTGGCCATGCAGCACTACGGCCAGAGCTGCCTGTTCAAAATCGCCATGAACATCCTCAACATGCTCTT	119	12:2719787-2721138	Intron-spanning	desalted	99	0.9997	-3.34	33.81	22.83	85	SYBR
CACNA1C	Homo sapiens	This gene encodes an alpha-1 subunit of a voltage-dependent calcium channel. Calcium channels mediate the influx of calcium ions into the cell upon membrane polarization. The alpha-1 subunit consists of 24 transmembrane segments and forms the pore through which ions pass into the cell. The calcium channel consists of a complex of alpha-1 alpha-2/delta beta and gamma subunits in a 1:1:1:1 ratio. T…	CACNA1C	NC_000012.11,NT_009759.16,NG_008801.1	Hs.118262	ENSG00000151067	qHsaCID0011853	775	ENST00000399644 ENST00000399638 ENST00000399597 ENST00000399621 ENST00000399637 ENST00000399591 ENST00000399641 ENST00000347598 ENST00000399606 ENST00000399601 ENST00000344100 ENST00000399629 ENST00000327702 ENST00000399649 ENST00000402845 ENST00000399603 ENST00000399634 ENST00000399617 ENST00000406454 ENST00000322367 ENST00000335762 ENST00000399655 ENST00000480911 ENST00000399595	ACCTACTTCGAGTACCTGATGTTCGTCCTCATCCTGCTCAACACCATCTGCCTGGCCATGCAGCACTACGGCCAGAGCTGCCTGTTCAAAATCGCCATGAACATCCTCAACATGCTCTT	119	12:2719787-2721138	Intron-spanning	desalted	99	0.9997	-3.34	33.81	22.83	85	SYBR
CACNA1C	Homo sapiens	This gene encodes an alpha-1 subunit of a voltage-dependent calcium channel. Calcium channels mediate the influx of calcium ions into the cell upon membrane polarization. The alpha-1 subunit consists of 24 transmembrane segments and forms the pore through which ions pass into the cell. The calcium channel consists of a complex of alpha-1 alpha-2/delta beta and gamma subunits in a 1:1:1:1 ratio. T…	CACNA1C	NC_000012.11,NT_009759.16,NG_008801.1	Hs.118262	ENSG00000151067	qHsaCID0011853	775	ENST00000399644 ENST00000399638 ENST00000399597 ENST00000399621 ENST00000399637 ENST00000399591 ENST00000399641 ENST00000347598 ENST00000399606 ENST00000399601 ENST00000344100 ENST00000399629 ENST00000327702 ENST00000399649 ENST00000402845 ENST00000399603 ENST00000399634 ENST00000399617 ENST00000406454 ENST00000322367 ENST00000335762 ENST00000399655 ENST00000480911 ENST00000399595	ACCTACTTCGAGTACCTGATGTTCGTCCTCATCCTGCTCAACACCATCTGCCTGGCCATGCAGCACTACGGCCAGAGCTGCCTGTTCAAAATCGCCATGAACATCCTCAACATGCTCTT	119	12:2719787-2721138	Intron-spanning	desalted	99	0.9997	-3.34	33.81	22.83	85	SYBR
IL1RL1	Homo sapiens	The protein encoded by this gene is a member of the interleukin 1 receptor family. Studies of the similar gene in mouse suggested that this receptor can be induced by proinflammatory stimuli and may be involved in the function of helper T cells. This gene interleukin 1 receptor type I (IL1R1) interleukin 1 receptor type II (IL1R2) and interleukin 1 receptor-like 2 (IL1RL2) form a cytokine recepto…	IL1RL1	NC_000002.11,NT_022171.15	Hs.66	ENSG00000115602	qHsaCID0010352	9173	ENST00000233954 ENST00000311734 ENST00000409584 ENST00000393393	ATGTATTCCACAGCAGCAAAGTTTAGTAAACAATCATGGGGCCTGGAAAATGAGGCTTTAATTGTAAGATGTCCTAGACAAGG	83	2:102954736-102955359	Intron-spanning	desalted	98	0.9995	-3.38	34.43	29.12	78	SYBR
IL1RL1	Homo sapiens	The protein encoded by this gene is a member of the interleukin 1 receptor family. Studies of the similar gene in mouse suggested that this receptor can be induced by proinflammatory stimuli and may be involved in the function of helper T cells. This gene interleukin 1 receptor type I (IL1R1) interleukin 1 receptor type II (IL1R2) and interleukin 1 receptor-like 2 (IL1RL2) form a cytokine recepto…	IL1RL1	NC_000002.11,NT_022171.15	Hs.66	ENSG00000115602	qHsaCID0010352	9173	ENST00000233954 ENST00000311734 ENST00000409584 ENST00000393393	ATGTATTCCACAGCAGCAAAGTTTAGTAAACAATCATGGGGCCTGGAAAATGAGGCTTTAATTGTAAGATGTCCTAGACAAGG	83	2:102954736-102955359	Intron-spanning	desalted	98	0.9995	-3.38	34.43	29.12	78	SYBR
IL1RL1	Homo sapiens	The protein encoded by this gene is a member of the interleukin 1 receptor family. Studies of the similar gene in mouse suggested that this receptor can be induced by proinflammatory stimuli and may be involved in the function of helper T cells. This gene interleukin 1 receptor type I (IL1R1) interleukin 1 receptor type II (IL1R2) and interleukin 1 receptor-like 2 (IL1RL2) form a cytokine recepto…	IL1RL1	NC_000002.11,NT_022171.15	Hs.66	ENSG00000115602	qHsaCID0010352	9173	ENST00000233954 ENST00000311734 ENST00000409584 ENST00000393393	ATGTATTCCACAGCAGCAAAGTTTAGTAAACAATCATGGGGCCTGGAAAATGAGGCTTTAATTGTAAGATGTCCTAGACAAGG	83	2:102954736-102955359	Intron-spanning	desalted	98	0.9995	-3.38	34.43	29.12	78	SYBR
SEMA3E	Homo sapiens	Semaphorins are a large family of conserved secreted and membrane associated proteins which possess a semaphorin (Sema) domain and a PSI domain (found in plexins semaphorins and integrins) in the N-terminal extracellular portion. Based on sequence and structural similarities semaphorins are put into eight classes: invertebrates contain classes 1 and 2 viruses have class V and vertebrates contain …	SEMA3E	NC_000007.13,NT_007933.15,NG_021242.1	Hs.528721	ENSG00000170381	qHsaCID0021611	9723	ENST00000307792 ENST00000427262 ENST00000442159 ENST00000541514	CCAGCTCCTCCTTCATCTCCACTTTAATTGGTAGTGAATTGTTTGCTGGACTCTACAGTGACTACTGGAGCA	72	7:83037750-83047753	Intron-spanning	desalted	98	0.9996	-3.37	34.63	25.37	79	SYBR
SEMA3E	Homo sapiens	Semaphorins are a large family of conserved secreted and membrane associated proteins which possess a semaphorin (Sema) domain and a PSI domain (found in plexins semaphorins and integrins) in the N-terminal extracellular portion. Based on sequence and structural similarities semaphorins are put into eight classes: invertebrates contain classes 1 and 2 viruses have class V and vertebrates contain …	SEMA3E	NC_000007.13,NT_007933.15,NG_021242.1	Hs.528721	ENSG00000170381	qHsaCID0021611	9723	ENST00000307792 ENST00000427262 ENST00000442159 ENST00000541514	CCAGCTCCTCCTTCATCTCCACTTTAATTGGTAGTGAATTGTTTGCTGGACTCTACAGTGACTACTGGAGCA	72	7:83037750-83047753	Intron-spanning	desalted	98	0.9996	-3.37	34.63	25.37	79	SYBR
SEMA3E	Homo sapiens	Semaphorins are a large family of conserved secreted and membrane associated proteins which possess a semaphorin (Sema) domain and a PSI domain (found in plexins semaphorins and integrins) in the N-terminal extracellular portion. Based on sequence and structural similarities semaphorins are put into eight classes: invertebrates contain classes 1 and 2 viruses have class V and vertebrates contain …	SEMA3E	NC_000007.13,NT_007933.15,NG_021242.1	Hs.528721	ENSG00000170381	qHsaCID0021611	9723	ENST00000307792 ENST00000427262 ENST00000442159 ENST00000541514	CCAGCTCCTCCTTCATCTCCACTTTAATTGGTAGTGAATTGTTTGCTGGACTCTACAGTGACTACTGGAGCA	72	7:83037750-83047753	Intron-spanning	desalted	98	0.9996	-3.37	34.63	25.37	79	SYBR
ADAM23	Homo sapiens	This gene encodes a member of the ADAM (a disintegrin and metalloprotease domain) family. Members of this family are membrane-anchored proteins structurally related to snake venom disintegrins and have been implicated in a variety of biological processes involving cell-cell and cell-matrix interactions including fertilization muscle development and neurogenesis. This gene is highly expressed in t…	ADAM23	NC_000002.11,NT_005403.17	Hs.591643	ENSG00000114948	qHsaCID0009676	8745	ENST00000264377 ENST00000374415 ENST00000374416 ENST00000431817	GGACTGAGAAGGATCAGATTGACATCACCACCAACCCTGTGCAGATGCTCCATGAGTTCTCAAAATACCGGCAGCGCATTAAGCAGCATGCTGATGCTGTGCACCTCATCTCGCGGGTGACATTTCACTATAAGAGAAGCAGTCTGA	147	2:207424707-207425892	Intron-spanning	desalted	100	0.9994	-3.32	34.81	21.28	84.5	SYBR
ADAM23	Homo sapiens	This gene encodes a member of the ADAM (a disintegrin and metalloprotease domain) family. Members of this family are membrane-anchored proteins structurally related to snake venom disintegrins and have been implicated in a variety of biological processes involving cell-cell and cell-matrix interactions including fertilization muscle development and neurogenesis. This gene is highly expressed in t…	ADAM23	NC_000002.11,NT_005403.17	Hs.591643	ENSG00000114948	qHsaCID0009676	8745	ENST00000264377 ENST00000374415 ENST00000374416 ENST00000431817	GGACTGAGAAGGATCAGATTGACATCACCACCAACCCTGTGCAGATGCTCCATGAGTTCTCAAAATACCGGCAGCGCATTAAGCAGCATGCTGATGCTGTGCACCTCATCTCGCGGGTGACATTTCACTATAAGAGAAGCAGTCTGA	147	2:207424707-207425892	Intron-spanning	desalted	100	0.9994	-3.32	34.81	21.28	84.5	SYBR
ADAM23	Homo sapiens	This gene encodes a member of the ADAM (a disintegrin and metalloprotease domain) family. Members of this family are membrane-anchored proteins structurally related to snake venom disintegrins and have been implicated in a variety of biological processes involving cell-cell and cell-matrix interactions including fertilization muscle development and neurogenesis. This gene is highly expressed in t…	ADAM23	NC_000002.11,NT_005403.17	Hs.591643	ENSG00000114948	qHsaCID0009676	8745	ENST00000264377 ENST00000374415 ENST00000374416 ENST00000431817	GGACTGAGAAGGATCAGATTGACATCACCACCAACCCTGTGCAGATGCTCCATGAGTTCTCAAAATACCGGCAGCGCATTAAGCAGCATGCTGATGCTGTGCACCTCATCTCGCGGGTGACATTTCACTATAAGAGAAGCAGTCTGA	147	2:207424707-207425892	Intron-spanning	desalted	100	0.9994	-3.32	34.81	21.28	84.5	SYBR
CACNA1F	Homo sapiens	This gene encodes a member of the alpha-1 subunit family; a protein in the voltage-dependent calcium channel complex. Calcium channels mediate the influx of calcium ions into the cell upon membrane polarization and consist of a complex of alpha-1 alpha-2/delta beta and gamma subunits in a 1:1:1:1 ratio. The alpha-1 subunit has 24 transmembrane segments and forms the pore through which ions pass i…	CACNA1F	NC_000023.10,NG_009095.1,NG_012532.1,NG_021311.1,NT_079573.4	Hs.632799	ENSG00000102001	qHsaCID0008902	778	ENST00000376251 ENST00000323022 ENST00000376265	GGATATTGCCGTCACTGAAGTCAATAATGGTGGCCACCTTGGCGAGAGCTCTGAGGACAGCTCCCGCATTTCCATTACCTTCTTTCGCCTCTTCCGAGTTATGCGGCTGGTCAAG	115	X:49069168-49070314	Intron-spanning	desalted	99	0.9989	-3.34	34.88	28.32	82.5	SYBR
CACNA1F	Homo sapiens	This gene encodes a member of the alpha-1 subunit family; a protein in the voltage-dependent calcium channel complex. Calcium channels mediate the influx of calcium ions into the cell upon membrane polarization and consist of a complex of alpha-1 alpha-2/delta beta and gamma subunits in a 1:1:1:1 ratio. The alpha-1 subunit has 24 transmembrane segments and forms the pore through which ions pass i…	CACNA1F	NC_000023.10,NG_009095.1,NG_012532.1,NG_021311.1,NT_079573.4	Hs.632799	ENSG00000102001	qHsaCID0008902	778	ENST00000376251 ENST00000323022 ENST00000376265	GGATATTGCCGTCACTGAAGTCAATAATGGTGGCCACCTTGGCGAGAGCTCTGAGGACAGCTCCCGCATTTCCATTACCTTCTTTCGCCTCTTCCGAGTTATGCGGCTGGTCAAG	115	X:49069168-49070314	Intron-spanning	desalted	99	0.9989	-3.34	34.88	28.32	82.5	SYBR
CACNA1F	Homo sapiens	This gene encodes a member of the alpha-1 subunit family; a protein in the voltage-dependent calcium channel complex. Calcium channels mediate the influx of calcium ions into the cell upon membrane polarization and consist of a complex of alpha-1 alpha-2/delta beta and gamma subunits in a 1:1:1:1 ratio. The alpha-1 subunit has 24 transmembrane segments and forms the pore through which ions pass i…	CACNA1F	NC_000023.10,NG_009095.1,NG_012532.1,NG_021311.1,NT_079573.4	Hs.632799	ENSG00000102001	qHsaCID0008902	778	ENST00000376251 ENST00000323022 ENST00000376265	GGATATTGCCGTCACTGAAGTCAATAATGGTGGCCACCTTGGCGAGAGCTCTGAGGACAGCTCCCGCATTTCCATTACCTTCTTTCGCCTCTTCCGAGTTATGCGGCTGGTCAAG	115	X:49069168-49070314	Intron-spanning	desalted	99	0.9989	-3.34	34.88	28.32	82.5	SYBR
IL8	Homo sapiens	The protein encoded by this gene is a member of the CXC chemokine family. This chemokine is one of the major mediators of the inflammatory response. This chemokine is secreted by several cell types. It functions as a chemoattractant and is also a potent angiogenic factor. This gene is believed to play a role in the pathogenesis of bronchiolitis a common respiratory tract disease caused by viral i…	IL8	NC_000004.11,NT_022778.16	Hs.624	ENSG00000169429	qHsaCED0046633	3576	ENST00000307407 ENST00000401931	CACTCCATAAGGCACAAACTTTCAGAGACAGCAGAGCACACAAGCTTCTAGGACAAGAGCCAGGAAGAAAC	71	4:74606270-74606370	exonic	desalted	96	0.9982	-3.43	36.52	25.38	80	SYBR
IL8	Homo sapiens	The protein encoded by this gene is a member of the CXC chemokine family. This chemokine is one of the major mediators of the inflammatory response. This chemokine is secreted by several cell types. It functions as a chemoattractant and is also a potent angiogenic factor. This gene is believed to play a role in the pathogenesis of bronchiolitis a common respiratory tract disease caused by viral i…	IL8	NC_000004.11,NT_022778.16	Hs.624	ENSG00000169429	qHsaCED0046633	3576	ENST00000307407 ENST00000401931	CACTCCATAAGGCACAAACTTTCAGAGACAGCAGAGCACACAAGCTTCTAGGACAAGAGCCAGGAAGAAAC	71	4:74606270-74606370	exonic	desalted	96	0.9982	-3.43	36.52	25.38	80	SYBR
IL8	Homo sapiens	The protein encoded by this gene is a member of the CXC chemokine family. This chemokine is one of the major mediators of the inflammatory response. This chemokine is secreted by several cell types. It functions as a chemoattractant and is also a potent angiogenic factor. This gene is believed to play a role in the pathogenesis of bronchiolitis a common respiratory tract disease caused by viral i…	IL8	NC_000004.11,NT_022778.16	Hs.624	ENSG00000169429	qHsaCED0046633	3576	ENST00000307407 ENST00000401931	CACTCCATAAGGCACAAACTTTCAGAGACAGCAGAGCACACAAGCTTCTAGGACAAGAGCCAGGAAGAAAC	71	4:74606270-74606370	exonic	desalted	96	0.9982	-3.43	36.52	25.38	80	SYBR
SERPIND1	Homo sapiens	The product encoded by this gene is a serine proteinase inhibitor which rapidly inhibits thrombin in the presence of dermatan sulfate or heparin. The gene contains five exons and four introns. This protein shares homology with antithrombin III and other members of the alpha 1-antitrypsin superfamily. Mutations in this gene are associated with heparin cofactor II deficiency. [provided by RefSeq Ju…	SERPIND1	NC_000022.10,NG_012076.1,NT_011520.12	Hs.474270	ENSG00000099937	qHsaCID0017472	3053	ENST00000215727 ENST00000406799	ACACAAGATGTCTGGGATGAAGACCCTCGAAGCGCAACTGACACCCCGGGTGGTGGAGAGATGGCAAAAAAGCATGACAAACAGAACTCGAGAAGTGCTTCTGCCGAAATTCAA	114	22:21138426-21140327	Intron-spanning	desalted	94	0.9997	-3.48	36.02	20.97	84	SYBR
SERPIND1	Homo sapiens	The product encoded by this gene is a serine proteinase inhibitor which rapidly inhibits thrombin in the presence of dermatan sulfate or heparin. The gene contains five exons and four introns. This protein shares homology with antithrombin III and other members of the alpha 1-antitrypsin superfamily. Mutations in this gene are associated with heparin cofactor II deficiency. [provided by RefSeq Ju…	SERPIND1	NC_000022.10,NG_012076.1,NT_011520.12	Hs.474270	ENSG00000099937	qHsaCID0017472	3053	ENST00000215727 ENST00000406799	ACACAAGATGTCTGGGATGAAGACCCTCGAAGCGCAACTGACACCCCGGGTGGTGGAGAGATGGCAAAAAAGCATGACAAACAGAACTCGAGAAGTGCTTCTGCCGAAATTCAA	114	22:21138426-21140327	Intron-spanning	desalted	94	0.9997	-3.48	36.02	20.97	84	SYBR
SERPIND1	Homo sapiens	The product encoded by this gene is a serine proteinase inhibitor which rapidly inhibits thrombin in the presence of dermatan sulfate or heparin. The gene contains five exons and four introns. This protein shares homology with antithrombin III and other members of the alpha 1-antitrypsin superfamily. Mutations in this gene are associated with heparin cofactor II deficiency. [provided by RefSeq Ju…	SERPIND1	NC_000022.10,NG_012076.1,NT_011520.12	Hs.474270	ENSG00000099937	qHsaCID0017472	3053	ENST00000215727 ENST00000406799	ACACAAGATGTCTGGGATGAAGACCCTCGAAGCGCAACTGACACCCCGGGTGGTGGAGAGATGGCAAAAAAGCATGACAAACAGAACTCGAGAAGTGCTTCTGCCGAAATTCAA	114	22:21138426-21140327	Intron-spanning	desalted	94	0.9997	-3.48	36.02	20.97	84	SYBR
ADAM23	Homo sapiens	This gene encodes a member of the ADAM (a disintegrin and metalloprotease domain) family. Members of this family are membrane-anchored proteins structurally related to snake venom disintegrins and have been implicated in a variety of biological processes involving cell-cell and cell-matrix interactions including fertilization muscle development and neurogenesis. This gene is highly expressed in t…	ADAM23	NC_000002.11,NT_005403.17	Hs.591643	ENSG00000114948	qHsaCID0009676	8745	ENST00000264377 ENST00000374415 ENST00000374416 ENST00000431817	GGACTGAGAAGGATCAGATTGACATCACCACCAACCCTGTGCAGATGCTCCATGAGTTCTCAAAATACCGGCAGCGCATTAAGCAGCATGCTGATGCTGTGCACCTCATCTCGCGGGTGACATTTCACTATAAGAGAAGCAGTCTGA	147	2:207424707-207425892	Intron-spanning	desalted	100	0.9994	-3.32	34.81	21.28	84.5	SYBR
ADAM23	Homo sapiens	This gene encodes a member of the ADAM (a disintegrin and metalloprotease domain) family. Members of this family are membrane-anchored proteins structurally related to snake venom disintegrins and have been implicated in a variety of biological processes involving cell-cell and cell-matrix interactions including fertilization muscle development and neurogenesis. This gene is highly expressed in t…	ADAM23	NC_000002.11,NT_005403.17	Hs.591643	ENSG00000114948	qHsaCID0009676	8745	ENST00000264377 ENST00000374415 ENST00000374416 ENST00000431817	GGACTGAGAAGGATCAGATTGACATCACCACCAACCCTGTGCAGATGCTCCATGAGTTCTCAAAATACCGGCAGCGCATTAAGCAGCATGCTGATGCTGTGCACCTCATCTCGCGGGTGACATTTCACTATAAGAGAAGCAGTCTGA	147	2:207424707-207425892	Intron-spanning	desalted	100	0.9994	-3.32	34.81	21.28	84.5	SYBR
ADAM23	Homo sapiens	This gene encodes a member of the ADAM (a disintegrin and metalloprotease domain) family. Members of this family are membrane-anchored proteins structurally related to snake venom disintegrins and have been implicated in a variety of biological processes involving cell-cell and cell-matrix interactions including fertilization muscle development and neurogenesis. This gene is highly expressed in t…	ADAM23	NC_000002.11,NT_005403.17	Hs.591643	ENSG00000114948	qHsaCID0009676	8745	ENST00000264377 ENST00000374415 ENST00000374416 ENST00000431817	GGACTGAGAAGGATCAGATTGACATCACCACCAACCCTGTGCAGATGCTCCATGAGTTCTCAAAATACCGGCAGCGCATTAAGCAGCATGCTGATGCTGTGCACCTCATCTCGCGGGTGACATTTCACTATAAGAGAAGCAGTCTGA	147	2:207424707-207425892	Intron-spanning	desalted	100	0.9994	-3.32	34.81	21.28	84.5	SYBR
CACNA1F	Homo sapiens	This gene encodes a member of the alpha-1 subunit family; a protein in the voltage-dependent calcium channel complex. Calcium channels mediate the influx of calcium ions into the cell upon membrane polarization and consist of a complex of alpha-1 alpha-2/delta beta and gamma subunits in a 1:1:1:1 ratio. The alpha-1 subunit has 24 transmembrane segments and forms the pore through which ions pass i…	CACNA1F	NC_000023.10,NG_009095.1,NG_012532.1,NG_021311.1,NT_079573.4	Hs.632799	ENSG00000102001	qHsaCID0008902	778	ENST00000376251 ENST00000323022 ENST00000376265	GGATATTGCCGTCACTGAAGTCAATAATGGTGGCCACCTTGGCGAGAGCTCTGAGGACAGCTCCCGCATTTCCATTACCTTCTTTCGCCTCTTCCGAGTTATGCGGCTGGTCAAG	115	X:49069168-49070314	Intron-spanning	desalted	99	0.9989	-3.34	34.88	28.32	82.5	SYBR
CACNA1F	Homo sapiens	This gene encodes a member of the alpha-1 subunit family; a protein in the voltage-dependent calcium channel complex. Calcium channels mediate the influx of calcium ions into the cell upon membrane polarization and consist of a complex of alpha-1 alpha-2/delta beta and gamma subunits in a 1:1:1:1 ratio. The alpha-1 subunit has 24 transmembrane segments and forms the pore through which ions pass i…	CACNA1F	NC_000023.10,NG_009095.1,NG_012532.1,NG_021311.1,NT_079573.4	Hs.632799	ENSG00000102001	qHsaCID0008902	778	ENST00000376251 ENST00000323022 ENST00000376265	GGATATTGCCGTCACTGAAGTCAATAATGGTGGCCACCTTGGCGAGAGCTCTGAGGACAGCTCCCGCATTTCCATTACCTTCTTTCGCCTCTTCCGAGTTATGCGGCTGGTCAAG	115	X:49069168-49070314	Intron-spanning	desalted	99	0.9989	-3.34	34.88	28.32	82.5	SYBR
CACNA1F	Homo sapiens	This gene encodes a member of the alpha-1 subunit family; a protein in the voltage-dependent calcium channel complex. Calcium channels mediate the influx of calcium ions into the cell upon membrane polarization and consist of a complex of alpha-1 alpha-2/delta beta and gamma subunits in a 1:1:1:1 ratio. The alpha-1 subunit has 24 transmembrane segments and forms the pore through which ions pass i…	CACNA1F	NC_000023.10,NG_009095.1,NG_012532.1,NG_021311.1,NT_079573.4	Hs.632799	ENSG00000102001	qHsaCID0008902	778	ENST00000376251 ENST00000323022 ENST00000376265	GGATATTGCCGTCACTGAAGTCAATAATGGTGGCCACCTTGGCGAGAGCTCTGAGGACAGCTCCCGCATTTCCATTACCTTCTTTCGCCTCTTCCGAGTTATGCGGCTGGTCAAG	115	X:49069168-49070314	Intron-spanning	desalted	99	0.9989	-3.34	34.88	28.32	82.5	SYBR
IL8	Homo sapiens	The protein encoded by this gene is a member of the CXC chemokine family. This chemokine is one of the major mediators of the inflammatory response. This chemokine is secreted by several cell types. It functions as a chemoattractant and is also a potent angiogenic factor. This gene is believed to play a role in the pathogenesis of bronchiolitis a common respiratory tract disease caused by viral i…	IL8	NC_000004.11,NT_022778.16	Hs.624	ENSG00000169429	qHsaCED0046633	3576	ENST00000307407 ENST00000401931	CACTCCATAAGGCACAAACTTTCAGAGACAGCAGAGCACACAAGCTTCTAGGACAAGAGCCAGGAAGAAAC	71	4:74606270-74606370	exonic	desalted	96	0.9982	-3.43	36.52	25.38	80	SYBR
IL8	Homo sapiens	The protein encoded by this gene is a member of the CXC chemokine family. This chemokine is one of the major mediators of the inflammatory response. This chemokine is secreted by several cell types. It functions as a chemoattractant and is also a potent angiogenic factor. This gene is believed to play a role in the pathogenesis of bronchiolitis a common respiratory tract disease caused by viral i…	IL8	NC_000004.11,NT_022778.16	Hs.624	ENSG00000169429	qHsaCED0046633	3576	ENST00000307407 ENST00000401931	CACTCCATAAGGCACAAACTTTCAGAGACAGCAGAGCACACAAGCTTCTAGGACAAGAGCCAGGAAGAAAC	71	4:74606270-74606370	exonic	desalted	96	0.9982	-3.43	36.52	25.38	80	SYBR
IL8	Homo sapiens	The protein encoded by this gene is a member of the CXC chemokine family. This chemokine is one of the major mediators of the inflammatory response. This chemokine is secreted by several cell types. It functions as a chemoattractant and is also a potent angiogenic factor. This gene is believed to play a role in the pathogenesis of bronchiolitis a common respiratory tract disease caused by viral i…	IL8	NC_000004.11,NT_022778.16	Hs.624	ENSG00000169429	qHsaCED0046633	3576	ENST00000307407 ENST00000401931	CACTCCATAAGGCACAAACTTTCAGAGACAGCAGAGCACACAAGCTTCTAGGACAAGAGCCAGGAAGAAAC	71	4:74606270-74606370	exonic	desalted	96	0.9982	-3.43	36.52	25.38	80	SYBR
SERPIND1	Homo sapiens	The product encoded by this gene is a serine proteinase inhibitor which rapidly inhibits thrombin in the presence of dermatan sulfate or heparin. The gene contains five exons and four introns. This protein shares homology with antithrombin III and other members of the alpha 1-antitrypsin superfamily. Mutations in this gene are associated with heparin cofactor II deficiency. [provided by RefSeq Ju…	SERPIND1	NC_000022.10,NG_012076.1,NT_011520.12	Hs.474270	ENSG00000099937	qHsaCID0017472	3053	ENST00000215727 ENST00000406799	ACACAAGATGTCTGGGATGAAGACCCTCGAAGCGCAACTGACACCCCGGGTGGTGGAGAGATGGCAAAAAAGCATGACAAACAGAACTCGAGAAGTGCTTCTGCCGAAATTCAA	114	22:21138426-21140327	Intron-spanning	desalted	94	0.9997	-3.48	36.02	20.97	84	SYBR
SERPIND1	Homo sapiens	The product encoded by this gene is a serine proteinase inhibitor which rapidly inhibits thrombin in the presence of dermatan sulfate or heparin. The gene contains five exons and four introns. This protein shares homology with antithrombin III and other members of the alpha 1-antitrypsin superfamily. Mutations in this gene are associated with heparin cofactor II deficiency. [provided by RefSeq Ju…	SERPIND1	NC_000022.10,NG_012076.1,NT_011520.12	Hs.474270	ENSG00000099937	qHsaCID0017472	3053	ENST00000215727 ENST00000406799	ACACAAGATGTCTGGGATGAAGACCCTCGAAGCGCAACTGACACCCCGGGTGGTGGAGAGATGGCAAAAAAGCATGACAAACAGAACTCGAGAAGTGCTTCTGCCGAAATTCAA	114	22:21138426-21140327	Intron-spanning	desalted	94	0.9997	-3.48	36.02	20.97	84	SYBR
SERPIND1	Homo sapiens	The product encoded by this gene is a serine proteinase inhibitor which rapidly inhibits thrombin in the presence of dermatan sulfate or heparin. The gene contains five exons and four introns. This protein shares homology with antithrombin III and other members of the alpha 1-antitrypsin superfamily. Mutations in this gene are associated with heparin cofactor II deficiency. [provided by RefSeq Ju…	SERPIND1	NC_000022.10,NG_012076.1,NT_011520.12	Hs.474270	ENSG00000099937	qHsaCID0017472	3053	ENST00000215727 ENST00000406799	ACACAAGATGTCTGGGATGAAGACCCTCGAAGCGCAACTGACACCCCGGGTGGTGGAGAGATGGCAAAAAAGCATGACAAACAGAACTCGAGAAGTGCTTCTGCCGAAATTCAA	114	22:21138426-21140327	Intron-spanning	desalted	94	0.9997	-3.48	36.02	20.97	84	SYBR
ADAMTS3	Homo sapiens	This gene encodes a member of the ADAMTS (a disintegrin and metalloproteinase with thrombospondin motifs) protein family. Members of the family share several distinct protein modules including a propeptide region a metalloproteinase domain a disintegrin-like domain and a thrombospondin type 1 (TS) motif. Individual members of this family differ in the number of C-terminal TS motifs and some have …	ADAMTS3	NC_000004.11,NT_022778.16	Hs.590919	ENSG00000156140	qHsaCID0017675	9508	ENST00000286657	GGTAATGAAGAAATGGTGCAAATAGATTTACCAATAAAGAGATATAGAGAGTATGAGCTGGTGACTCCAGTCAGCACAAATCTAGAAGGACGCTATCTCTCCCATACTCTTTCTGCGAGTCACAAA	126	4:73414491-73434428	Intron-spanning	desalted	100	0.9998	-3.33	34.25	23.47	80	SYBR
ADAMTS3	Homo sapiens	This gene encodes a member of the ADAMTS (a disintegrin and metalloproteinase with thrombospondin motifs) protein family. Members of the family share several distinct protein modules including a propeptide region a metalloproteinase domain a disintegrin-like domain and a thrombospondin type 1 (TS) motif. Individual members of this family differ in the number of C-terminal TS motifs and some have …	ADAMTS3	NC_000004.11,NT_022778.16	Hs.590919	ENSG00000156140	qHsaCID0017675	9508	ENST00000286657	GGTAATGAAGAAATGGTGCAAATAGATTTACCAATAAAGAGATATAGAGAGTATGAGCTGGTGACTCCAGTCAGCACAAATCTAGAAGGACGCTATCTCTCCCATACTCTTTCTGCGAGTCACAAA	126	4:73414491-73434428	Intron-spanning	desalted	100	0.9998	-3.33	34.25	23.47	80	SYBR
ADAMTS3	Homo sapiens	This gene encodes a member of the ADAMTS (a disintegrin and metalloproteinase with thrombospondin motifs) protein family. Members of the family share several distinct protein modules including a propeptide region a metalloproteinase domain a disintegrin-like domain and a thrombospondin type 1 (TS) motif. Individual members of this family differ in the number of C-terminal TS motifs and some have …	ADAMTS3	NC_000004.11,NT_022778.16	Hs.590919	ENSG00000156140	qHsaCID0017675	9508	ENST00000286657	GGTAATGAAGAAATGGTGCAAATAGATTTACCAATAAAGAGATATAGAGAGTATGAGCTGGTGACTCCAGTCAGCACAAATCTAGAAGGACGCTATCTCTCCCATACTCTTTCTGCGAGTCACAAA	126	4:73414491-73434428	Intron-spanning	desalted	100	0.9998	-3.33	34.25	23.47	80	SYBR
CACNA1I	Homo sapiens	This gene encodes the pore-forming alpha subunit of a voltage gated calcium channel. The encoded protein is a member of a subfamily of calcium channels referred to as is a low voltage-activated T-type calcium channel. The channel encoded by this protein is characterized by a slower activation and inactivation compared to other T-type calcium channels. This protein may be involved in calcium signa…	CACNA1I	NC_000022.10,NT_011520.12	Hs.125116	ENSG00000100346	qHsaCID0017722	8911	ENST00000402142 ENST00000404898 ENST00000401624 ENST00000407673 ENST00000336649 ENST00000400164	TCGGTTATGCTTGGATTGTCATCTTCCAGGTGATCACTCTGGAAGGCTGGGTGGAGATCATGTACTACGTGATGGATGCT	80	22:40037158-40038881	Intron-spanning	desalted	96	0.9994	-3.43	35.38	27.67	81	SYBR
CACNA1I	Homo sapiens	This gene encodes the pore-forming alpha subunit of a voltage gated calcium channel. The encoded protein is a member of a subfamily of calcium channels referred to as is a low voltage-activated T-type calcium channel. The channel encoded by this protein is characterized by a slower activation and inactivation compared to other T-type calcium channels. This protein may be involved in calcium signa…	CACNA1I	NC_000022.10,NT_011520.12	Hs.125116	ENSG00000100346	qHsaCID0017722	8911	ENST00000402142 ENST00000404898 ENST00000401624 ENST00000407673 ENST00000336649 ENST00000400164	TCGGTTATGCTTGGATTGTCATCTTCCAGGTGATCACTCTGGAAGGCTGGGTGGAGATCATGTACTACGTGATGGATGCT	80	22:40037158-40038881	Intron-spanning	desalted	96	0.9994	-3.43	35.38	27.67	81	SYBR
CACNA1I	Homo sapiens	This gene encodes the pore-forming alpha subunit of a voltage gated calcium channel. The encoded protein is a member of a subfamily of calcium channels referred to as is a low voltage-activated T-type calcium channel. The channel encoded by this protein is characterized by a slower activation and inactivation compared to other T-type calcium channels. This protein may be involved in calcium signa…	CACNA1I	NC_000022.10,NT_011520.12	Hs.125116	ENSG00000100346	qHsaCID0017722	8911	ENST00000402142 ENST00000404898 ENST00000401624 ENST00000407673 ENST00000336649 ENST00000400164	TCGGTTATGCTTGGATTGTCATCTTCCAGGTGATCACTCTGGAAGGCTGGGTGGAGATCATGTACTACGTGATGGATGCT	80	22:40037158-40038881	Intron-spanning	desalted	96	0.9994	-3.43	35.38	27.67	81	SYBR
MEF2C	Homo sapiens	This locus encodes a member of the MADS box transcription enhancer factor 2 (MEF2) family of proteins which play a role in myogenesis. The encoded protein MEF2 polypeptide C has both trans-activating and DNA binding activities. This protein may play a role in maintaining the differentiated state of muscle cells. Mutations and deletions at this locus have been associated with severe mental retarda…	MEF2C	NC_000005.9,NG_023427.1,NT_006713.15	Hs.649965	ENSG00000081189	qHsaCID0012414	4208	ENST00000340208 ENST00000424173 ENST00000514028 ENST00000437473 ENST00000510942 ENST00000506554 ENST00000508569 ENST00000514015 ENST00000504921 ENST00000539796	TCCGTAGCAACTCCTACTTTACCAGGACAAGGAATGGGAGGATATCCATCAGCCATTTCAACAACATATGGTACCGAGTACTCTCTGAGTAGTGCAGACCTGTCATCTC	109	5:88024397-88025124	Intron-spanning	desalted	101	0.9995	-3.3	35.05	21.18	81	SYBR
MEF2C	Homo sapiens	This locus encodes a member of the MADS box transcription enhancer factor 2 (MEF2) family of proteins which play a role in myogenesis. The encoded protein MEF2 polypeptide C has both trans-activating and DNA binding activities. This protein may play a role in maintaining the differentiated state of muscle cells. Mutations and deletions at this locus have been associated with severe mental retarda…	MEF2C	NC_000005.9,NG_023427.1,NT_006713.15	Hs.649965	ENSG00000081189	qHsaCID0012414	4208	ENST00000340208 ENST00000424173 ENST00000514028 ENST00000437473 ENST00000510942 ENST00000506554 ENST00000508569 ENST00000514015 ENST00000504921 ENST00000539796	TCCGTAGCAACTCCTACTTTACCAGGACAAGGAATGGGAGGATATCCATCAGCCATTTCAACAACATATGGTACCGAGTACTCTCTGAGTAGTGCAGACCTGTCATCTC	109	5:88024397-88025124	Intron-spanning	desalted	101	0.9995	-3.3	35.05	21.18	81	SYBR
MEF2C	Homo sapiens	This locus encodes a member of the MADS box transcription enhancer factor 2 (MEF2) family of proteins which play a role in myogenesis. The encoded protein MEF2 polypeptide C has both trans-activating and DNA binding activities. This protein may play a role in maintaining the differentiated state of muscle cells. Mutations and deletions at this locus have been associated with severe mental retarda…	MEF2C	NC_000005.9,NG_023427.1,NT_006713.15	Hs.649965	ENSG00000081189	qHsaCID0012414	4208	ENST00000340208 ENST00000424173 ENST00000514028 ENST00000437473 ENST00000510942 ENST00000506554 ENST00000508569 ENST00000514015 ENST00000504921 ENST00000539796	TCCGTAGCAACTCCTACTTTACCAGGACAAGGAATGGGAGGATATCCATCAGCCATTTCAACAACATATGGTACCGAGTACTCTCTGAGTAGTGCAGACCTGTCATCTC	109	5:88024397-88025124	Intron-spanning	desalted	101	0.9995	-3.3	35.05	21.18	81	SYBR
SPOCK1	Homo sapiens	This gene encodes the protein core of a seminal plasma proteoglycan containing chondroitin- and heparan-sulfate chains. The protein&apos;s function is unknown although similarity to thyropin-type cysteine protease-inhibitors suggests its function may be related to protease inhibition. [provided by RefSeq Jul 2008]	SPOCK1	NC_000005.9,NT_034772.6	Hs.596136	ENSG00000152377	qHsaCED0005378	6695	ENST00000394945 ENST00000282223	CCTTCATACCTCGGTGTAATGAGGAGGGCTATTACAAAGCCACACAGTGCCACGGCAGCACGGGGCAGTGCTGGTGTGTGGACAAATATGGGAATGAGTTGGCTGGCT	108	5:136315029-136320837	Exonic	desalted	100	0.9997	-3.33	34.65	20.18	85	SYBR
SPOCK1	Homo sapiens	This gene encodes the protein core of a seminal plasma proteoglycan containing chondroitin- and heparan-sulfate chains. The protein&apos;s function is unknown although similarity to thyropin-type cysteine protease-inhibitors suggests its function may be related to protease inhibition. [provided by RefSeq Jul 2008]	SPOCK1	NC_000005.9,NT_034772.6	Hs.596136	ENSG00000152377	qHsaCED0005378	6695	ENST00000394945 ENST00000282223	CCTTCATACCTCGGTGTAATGAGGAGGGCTATTACAAAGCCACACAGTGCCACGGCAGCACGGGGCAGTGCTGGTGTGTGGACAAATATGGGAATGAGTTGGCTGGCT	108	5:136315029-136320837	Exonic	desalted	100	0.9997	-3.33	34.65	20.18	85	SYBR
SPOCK1	Homo sapiens	This gene encodes the protein core of a seminal plasma proteoglycan containing chondroitin- and heparan-sulfate chains. The protein&apos;s function is unknown although similarity to thyropin-type cysteine protease-inhibitors suggests its function may be related to protease inhibition. [provided by RefSeq Jul 2008]	SPOCK1	NC_000005.9,NT_034772.6	Hs.596136	ENSG00000152377	qHsaCED0005378	6695	ENST00000394945 ENST00000282223	CCTTCATACCTCGGTGTAATGAGGAGGGCTATTACAAAGCCACACAGTGCCACGGCAGCACGGGGCAGTGCTGGTGTGTGGACAAATATGGGAATGAGTTGGCTGGCT	108	5:136315029-136320837	Exonic	desalted	100	0.9997	-3.33	34.65	20.18	85	SYBR
ADAMTS3	Homo sapiens	This gene encodes a member of the ADAMTS (a disintegrin and metalloproteinase with thrombospondin motifs) protein family. Members of the family share several distinct protein modules including a propeptide region a metalloproteinase domain a disintegrin-like domain and a thrombospondin type 1 (TS) motif. Individual members of this family differ in the number of C-terminal TS motifs and some have …	ADAMTS3	NC_000004.11,NT_022778.16	Hs.590919	ENSG00000156140	qHsaCID0017675	9508	ENST00000286657	GGTAATGAAGAAATGGTGCAAATAGATTTACCAATAAAGAGATATAGAGAGTATGAGCTGGTGACTCCAGTCAGCACAAATCTAGAAGGACGCTATCTCTCCCATACTCTTTCTGCGAGTCACAAA	126	4:73414491-73434428	Intron-spanning	desalted	100	0.9998	-3.33	34.25	23.47	80	SYBR
ADAMTS3	Homo sapiens	This gene encodes a member of the ADAMTS (a disintegrin and metalloproteinase with thrombospondin motifs) protein family. Members of the family share several distinct protein modules including a propeptide region a metalloproteinase domain a disintegrin-like domain and a thrombospondin type 1 (TS) motif. Individual members of this family differ in the number of C-terminal TS motifs and some have …	ADAMTS3	NC_000004.11,NT_022778.16	Hs.590919	ENSG00000156140	qHsaCID0017675	9508	ENST00000286657	GGTAATGAAGAAATGGTGCAAATAGATTTACCAATAAAGAGATATAGAGAGTATGAGCTGGTGACTCCAGTCAGCACAAATCTAGAAGGACGCTATCTCTCCCATACTCTTTCTGCGAGTCACAAA	126	4:73414491-73434428	Intron-spanning	desalted	100	0.9998	-3.33	34.25	23.47	80	SYBR
ADAMTS3	Homo sapiens	This gene encodes a member of the ADAMTS (a disintegrin and metalloproteinase with thrombospondin motifs) protein family. Members of the family share several distinct protein modules including a propeptide region a metalloproteinase domain a disintegrin-like domain and a thrombospondin type 1 (TS) motif. Individual members of this family differ in the number of C-terminal TS motifs and some have …	ADAMTS3	NC_000004.11,NT_022778.16	Hs.590919	ENSG00000156140	qHsaCID0017675	9508	ENST00000286657	GGTAATGAAGAAATGGTGCAAATAGATTTACCAATAAAGAGATATAGAGAGTATGAGCTGGTGACTCCAGTCAGCACAAATCTAGAAGGACGCTATCTCTCCCATACTCTTTCTGCGAGTCACAAA	126	4:73414491-73434428	Intron-spanning	desalted	100	0.9998	-3.33	34.25	23.47	80	SYBR
CACNA1I	Homo sapiens	This gene encodes the pore-forming alpha subunit of a voltage gated calcium channel. The encoded protein is a member of a subfamily of calcium channels referred to as is a low voltage-activated T-type calcium channel. The channel encoded by this protein is characterized by a slower activation and inactivation compared to other T-type calcium channels. This protein may be involved in calcium signa…	CACNA1I	NC_000022.10,NT_011520.12	Hs.125116	ENSG00000100346	qHsaCID0017722	8911	ENST00000402142 ENST00000404898 ENST00000401624 ENST00000407673 ENST00000336649 ENST00000400164	TCGGTTATGCTTGGATTGTCATCTTCCAGGTGATCACTCTGGAAGGCTGGGTGGAGATCATGTACTACGTGATGGATGCT	80	22:40037158-40038881	Intron-spanning	desalted	96	0.9994	-3.43	35.38	27.67	81	SYBR
CACNA1I	Homo sapiens	This gene encodes the pore-forming alpha subunit of a voltage gated calcium channel. The encoded protein is a member of a subfamily of calcium channels referred to as is a low voltage-activated T-type calcium channel. The channel encoded by this protein is characterized by a slower activation and inactivation compared to other T-type calcium channels. This protein may be involved in calcium signa…	CACNA1I	NC_000022.10,NT_011520.12	Hs.125116	ENSG00000100346	qHsaCID0017722	8911	ENST00000402142 ENST00000404898 ENST00000401624 ENST00000407673 ENST00000336649 ENST00000400164	TCGGTTATGCTTGGATTGTCATCTTCCAGGTGATCACTCTGGAAGGCTGGGTGGAGATCATGTACTACGTGATGGATGCT	80	22:40037158-40038881	Intron-spanning	desalted	96	0.9994	-3.43	35.38	27.67	81	SYBR
CACNA1I	Homo sapiens	This gene encodes the pore-forming alpha subunit of a voltage gated calcium channel. The encoded protein is a member of a subfamily of calcium channels referred to as is a low voltage-activated T-type calcium channel. The channel encoded by this protein is characterized by a slower activation and inactivation compared to other T-type calcium channels. This protein may be involved in calcium signa…	CACNA1I	NC_000022.10,NT_011520.12	Hs.125116	ENSG00000100346	qHsaCID0017722	8911	ENST00000402142 ENST00000404898 ENST00000401624 ENST00000407673 ENST00000336649 ENST00000400164	TCGGTTATGCTTGGATTGTCATCTTCCAGGTGATCACTCTGGAAGGCTGGGTGGAGATCATGTACTACGTGATGGATGCT	80	22:40037158-40038881	Intron-spanning	desalted	96	0.9994	-3.43	35.38	27.67	81	SYBR
MEF2C	Homo sapiens	This locus encodes a member of the MADS box transcription enhancer factor 2 (MEF2) family of proteins which play a role in myogenesis. The encoded protein MEF2 polypeptide C has both trans-activating and DNA binding activities. This protein may play a role in maintaining the differentiated state of muscle cells. Mutations and deletions at this locus have been associated with severe mental retarda…	MEF2C	NC_000005.9,NG_023427.1,NT_006713.15	Hs.649965	ENSG00000081189	qHsaCID0012414	4208	ENST00000340208 ENST00000424173 ENST00000514028 ENST00000437473 ENST00000510942 ENST00000506554 ENST00000508569 ENST00000514015 ENST00000504921 ENST00000539796	TCCGTAGCAACTCCTACTTTACCAGGACAAGGAATGGGAGGATATCCATCAGCCATTTCAACAACATATGGTACCGAGTACTCTCTGAGTAGTGCAGACCTGTCATCTC	109	5:88024397-88025124	Intron-spanning	desalted	101	0.9995	-3.3	35.05	21.18	81	SYBR
MEF2C	Homo sapiens	This locus encodes a member of the MADS box transcription enhancer factor 2 (MEF2) family of proteins which play a role in myogenesis. The encoded protein MEF2 polypeptide C has both trans-activating and DNA binding activities. This protein may play a role in maintaining the differentiated state of muscle cells. Mutations and deletions at this locus have been associated with severe mental retarda…	MEF2C	NC_000005.9,NG_023427.1,NT_006713.15	Hs.649965	ENSG00000081189	qHsaCID0012414	4208	ENST00000340208 ENST00000424173 ENST00000514028 ENST00000437473 ENST00000510942 ENST00000506554 ENST00000508569 ENST00000514015 ENST00000504921 ENST00000539796	TCCGTAGCAACTCCTACTTTACCAGGACAAGGAATGGGAGGATATCCATCAGCCATTTCAACAACATATGGTACCGAGTACTCTCTGAGTAGTGCAGACCTGTCATCTC	109	5:88024397-88025124	Intron-spanning	desalted	101	0.9995	-3.3	35.05	21.18	81	SYBR
MEF2C	Homo sapiens	This locus encodes a member of the MADS box transcription enhancer factor 2 (MEF2) family of proteins which play a role in myogenesis. The encoded protein MEF2 polypeptide C has both trans-activating and DNA binding activities. This protein may play a role in maintaining the differentiated state of muscle cells. Mutations and deletions at this locus have been associated with severe mental retarda…	MEF2C	NC_000005.9,NG_023427.1,NT_006713.15	Hs.649965	ENSG00000081189	qHsaCID0012414	4208	ENST00000340208 ENST00000424173 ENST00000514028 ENST00000437473 ENST00000510942 ENST00000506554 ENST00000508569 ENST00000514015 ENST00000504921 ENST00000539796	TCCGTAGCAACTCCTACTTTACCAGGACAAGGAATGGGAGGATATCCATCAGCCATTTCAACAACATATGGTACCGAGTACTCTCTGAGTAGTGCAGACCTGTCATCTC	109	5:88024397-88025124	Intron-spanning	desalted	101	0.9995	-3.3	35.05	21.18	81	SYBR
SPOCK1	Homo sapiens	This gene encodes the protein core of a seminal plasma proteoglycan containing chondroitin- and heparan-sulfate chains. The protein&apos;s function is unknown although similarity to thyropin-type cysteine protease-inhibitors suggests its function may be related to protease inhibition. [provided by RefSeq Jul 2008]	SPOCK1	NC_000005.9,NT_034772.6	Hs.596136	ENSG00000152377	qHsaCED0005378	6695	ENST00000394945 ENST00000282223	CCTTCATACCTCGGTGTAATGAGGAGGGCTATTACAAAGCCACACAGTGCCACGGCAGCACGGGGCAGTGCTGGTGTGTGGACAAATATGGGAATGAGTTGGCTGGCT	108	5:136315029-136320837	Exonic	desalted	100	0.9997	-3.33	34.65	20.18	85	SYBR
SPOCK1	Homo sapiens	This gene encodes the protein core of a seminal plasma proteoglycan containing chondroitin- and heparan-sulfate chains. The protein&apos;s function is unknown although similarity to thyropin-type cysteine protease-inhibitors suggests its function may be related to protease inhibition. [provided by RefSeq Jul 2008]	SPOCK1	NC_000005.9,NT_034772.6	Hs.596136	ENSG00000152377	qHsaCED0005378	6695	ENST00000394945 ENST00000282223	CCTTCATACCTCGGTGTAATGAGGAGGGCTATTACAAAGCCACACAGTGCCACGGCAGCACGGGGCAGTGCTGGTGTGTGGACAAATATGGGAATGAGTTGGCTGGCT	108	5:136315029-136320837	Exonic	desalted	100	0.9997	-3.33	34.65	20.18	85	SYBR
SPOCK1	Homo sapiens	This gene encodes the protein core of a seminal plasma proteoglycan containing chondroitin- and heparan-sulfate chains. The protein&apos;s function is unknown although similarity to thyropin-type cysteine protease-inhibitors suggests its function may be related to protease inhibition. [provided by RefSeq Jul 2008]	SPOCK1	NC_000005.9,NT_034772.6	Hs.596136	ENSG00000152377	qHsaCED0005378	6695	ENST00000394945 ENST00000282223	CCTTCATACCTCGGTGTAATGAGGAGGGCTATTACAAAGCCACACAGTGCCACGGCAGCACGGGGCAGTGCTGGTGTGTGGACAAATATGGGAATGAGTTGGCTGGCT	108	5:136315029-136320837	Exonic	desalted	100	0.9997	-3.33	34.65	20.18	85	SYBR
ADAMTSL4	Homo sapiens	This gene is a member of ADAMTS (a disintegrin and metalloproteinase with thrombospondin motifs)-like gene family and encodes a protein with protein with seven thrombospondin type 1 repeats. The thrombospondin type 1 repeat domain is found in many proteins with diverse biological functions including cellular adhesion angiogenesis and patterning of the developing nervous system. Alternate transcri…	ADAMTSL4	NC_000001.10,NG_012172.1,NT_004487.19	Hs.516243	ENSG00000143382	qHsaCID0021375	54507	ENST00000369041 ENST00000369038 ENST00000271643 ENST00000369039 ENST00000407995	TTCTATGTCCGTCACACTGAAAAGGTCCAGGATGGGACCCTGTGTCAGCCTGGAGCCCCTGACATCTGTGTGGCTGGACGCTGTCTGAGCCCCGGCTGTGATGGGATCCTTGGCTCTGGCAGGCGTCCTGATGGCTGTGGAGTCT	145	1:150527939-150528709	Intron-spanning	desalted	99	0.9995	-3.34	34.67	20.9	88	SYBR
ADAMTSL4	Homo sapiens	This gene is a member of ADAMTS (a disintegrin and metalloproteinase with thrombospondin motifs)-like gene family and encodes a protein with protein with seven thrombospondin type 1 repeats. The thrombospondin type 1 repeat domain is found in many proteins with diverse biological functions including cellular adhesion angiogenesis and patterning of the developing nervous system. Alternate transcri…	ADAMTSL4	NC_000001.10,NG_012172.1,NT_004487.19	Hs.516243	ENSG00000143382	qHsaCID0021375	54507	ENST00000369041 ENST00000369038 ENST00000271643 ENST00000369039 ENST00000407995	TTCTATGTCCGTCACACTGAAAAGGTCCAGGATGGGACCCTGTGTCAGCCTGGAGCCCCTGACATCTGTGTGGCTGGACGCTGTCTGAGCCCCGGCTGTGATGGGATCCTTGGCTCTGGCAGGCGTCCTGATGGCTGTGGAGTCT	145	1:150527939-150528709	Intron-spanning	desalted	99	0.9995	-3.34	34.67	20.9	88	SYBR
ADAMTSL4	Homo sapiens	This gene is a member of ADAMTS (a disintegrin and metalloproteinase with thrombospondin motifs)-like gene family and encodes a protein with protein with seven thrombospondin type 1 repeats. The thrombospondin type 1 repeat domain is found in many proteins with diverse biological functions including cellular adhesion angiogenesis and patterning of the developing nervous system. Alternate transcri…	ADAMTSL4	NC_000001.10,NG_012172.1,NT_004487.19	Hs.516243	ENSG00000143382	qHsaCID0021375	54507	ENST00000369041 ENST00000369038 ENST00000271643 ENST00000369039 ENST00000407995	TTCTATGTCCGTCACACTGAAAAGGTCCAGGATGGGACCCTGTGTCAGCCTGGAGCCCCTGACATCTGTGTGGCTGGACGCTGTCTGAGCCCCGGCTGTGATGGGATCCTTGGCTCTGGCAGGCGTCCTGATGGCTGTGGAGTCT	145	1:150527939-150528709	Intron-spanning	desalted	99	0.9995	-3.34	34.67	20.9	88	SYBR
CHST3	Homo sapiens	This gene encodes an enzyme which catalyzes the sulfation of chondroitin a proteoglycan found in the extracellular matrix and most cells which is involved in cell migration and differentiation. Mutations in this gene are associated with spondylepiphyseal dysplasia and humerospinal dysostosis. [provided by RefSeq Mar 2009]	CHST3	NC_000010.10,NG_012635.1,NT_030059.13	Hs.158304	ENSG00000122863	qHsaCID0015854	9469	ENST00000373115	GAGAAGCAAATACGCCCTTTTCTTGGTTTTTGTGGTGATAGTTTTTGTCTTCATCGAAAAGGAAAATAAAATCATATCAAGGGTCTCAGACAAGCTGAAGCAGATTCC	108	10:73765651-73766977	Intron-spanning	desalted	102	0.9981	-3.27	34.66	23.36	79.5	SYBR
CHST3	Homo sapiens	This gene encodes an enzyme which catalyzes the sulfation of chondroitin a proteoglycan found in the extracellular matrix and most cells which is involved in cell migration and differentiation. Mutations in this gene are associated with spondylepiphyseal dysplasia and humerospinal dysostosis. [provided by RefSeq Mar 2009]	CHST3	NC_000010.10,NG_012635.1,NT_030059.13	Hs.158304	ENSG00000122863	qHsaCID0015854	9469	ENST00000373115	GAGAAGCAAATACGCCCTTTTCTTGGTTTTTGTGGTGATAGTTTTTGTCTTCATCGAAAAGGAAAATAAAATCATATCAAGGGTCTCAGACAAGCTGAAGCAGATTCC	108	10:73765651-73766977	Intron-spanning	desalted	102	0.9981	-3.27	34.66	23.36	79.5	SYBR
CHST3	Homo sapiens	This gene encodes an enzyme which catalyzes the sulfation of chondroitin a proteoglycan found in the extracellular matrix and most cells which is involved in cell migration and differentiation. Mutations in this gene are associated with spondylepiphyseal dysplasia and humerospinal dysostosis. [provided by RefSeq Mar 2009]	CHST3	NC_000010.10,NG_012635.1,NT_030059.13	Hs.158304	ENSG00000122863	qHsaCID0015854	9469	ENST00000373115	GAGAAGCAAATACGCCCTTTTCTTGGTTTTTGTGGTGATAGTTTTTGTCTTCATCGAAAAGGAAAATAAAATCATATCAAGGGTCTCAGACAAGCTGAAGCAGATTCC	108	10:73765651-73766977	Intron-spanning	desalted	102	0.9981	-3.27	34.66	23.36	79.5	SYBR
MMP14	Homo sapiens	Proteins of the matrix metalloproteinase (MMP) family are involved in the breakdown of extracellular matrix in normal physiological processes such as embryonic development reproduction and tissue remodeling as well as in disease processes such as arthritis and metastasis. Most MMP&apos;s are secreted as inactive proproteins which are activated when cleaved by extracellular proteinases. However th…	MMP14	NC_000014.8,NT_026437.12	Hs.2399	ENSG00000157227	qHsaCED0001628	4323	ENST00000311852 ENST00000548761	CCGATGTGGTGTTCCAGACAAGTTTGGGGCTGAGATCAAGGCCAATGTTCGAAGGAAGCG	60	14:23311125-23311214	Exonic	desalted	99	0.9995	-3.35	35.2	19.12	80	SYBR
MMP14	Homo sapiens	Proteins of the matrix metalloproteinase (MMP) family are involved in the breakdown of extracellular matrix in normal physiological processes such as embryonic development reproduction and tissue remodeling as well as in disease processes such as arthritis and metastasis. Most MMP&apos;s are secreted as inactive proproteins which are activated when cleaved by extracellular proteinases. However th…	MMP14	NC_000014.8,NT_026437.12	Hs.2399	ENSG00000157227	qHsaCED0001628	4323	ENST00000311852 ENST00000548761	CCGATGTGGTGTTCCAGACAAGTTTGGGGCTGAGATCAAGGCCAATGTTCGAAGGAAGCG	60	14:23311125-23311214	Exonic	desalted	99	0.9995	-3.35	35.2	19.12	80	SYBR
MMP14	Homo sapiens	Proteins of the matrix metalloproteinase (MMP) family are involved in the breakdown of extracellular matrix in normal physiological processes such as embryonic development reproduction and tissue remodeling as well as in disease processes such as arthritis and metastasis. Most MMP&apos;s are secreted as inactive proproteins which are activated when cleaved by extracellular proteinases. However th…	MMP14	NC_000014.8,NT_026437.12	Hs.2399	ENSG00000157227	qHsaCED0001628	4323	ENST00000311852 ENST00000548761	CCGATGTGGTGTTCCAGACAAGTTTGGGGCTGAGATCAAGGCCAATGTTCGAAGGAAGCG	60	14:23311125-23311214	Exonic	desalted	99	0.9995	-3.35	35.2	19.12	80	SYBR
SYN1	Homo sapiens	This gene is a member of the synapsin gene family. Synapsins encode neuronal phosphoproteins which associate with the cytoplasmic surface of synaptic vesicles. Family members are characterized by common protein domains and they are implicated in synaptogenesis and the modulation of neurotransmitter release suggesting a potential role in several neuropsychiatric diseases. This member of the synaps…	SYN1	NC_000023.10,NG_008437.1,NG_012533.1,NG_016339.1,NT_079573.4	Hs.225936	ENSG00000008056	qHsaCID0006582	6853	ENST00000295987 ENST00000340666	CCTCTAATTGATCAGACCTTCTACCCCAATCACAAAGAAATGCTCAGCAGTACAACGTACCCCGTGGTTGTGAAGATGGGGCACGCACACTCTGGGATGGGCAAGGTCAAGGTTGACAACCAGCATGACTTCC	133	X:47435991-47464427	Intron-spanning	desalted	97	0.9995	-3.4	35.5	26.6	84.5	SYBR
SYN1	Homo sapiens	This gene is a member of the synapsin gene family. Synapsins encode neuronal phosphoproteins which associate with the cytoplasmic surface of synaptic vesicles. Family members are characterized by common protein domains and they are implicated in synaptogenesis and the modulation of neurotransmitter release suggesting a potential role in several neuropsychiatric diseases. This member of the synaps…	SYN1	NC_000023.10,NG_008437.1,NG_012533.1,NG_016339.1,NT_079573.4	Hs.225936	ENSG00000008056	qHsaCID0006582	6853	ENST00000295987 ENST00000340666	CCTCTAATTGATCAGACCTTCTACCCCAATCACAAAGAAATGCTCAGCAGTACAACGTACCCCGTGGTTGTGAAGATGGGGCACGCACACTCTGGGATGGGCAAGGTCAAGGTTGACAACCAGCATGACTTCC	133	X:47435991-47464427	Intron-spanning	desalted	97	0.9995	-3.4	35.5	26.6	84.5	SYBR
SYN1	Homo sapiens	This gene is a member of the synapsin gene family. Synapsins encode neuronal phosphoproteins which associate with the cytoplasmic surface of synaptic vesicles. Family members are characterized by common protein domains and they are implicated in synaptogenesis and the modulation of neurotransmitter release suggesting a potential role in several neuropsychiatric diseases. This member of the synaps…	SYN1	NC_000023.10,NG_008437.1,NG_012533.1,NG_016339.1,NT_079573.4	Hs.225936	ENSG00000008056	qHsaCID0006582	6853	ENST00000295987 ENST00000340666	CCTCTAATTGATCAGACCTTCTACCCCAATCACAAAGAAATGCTCAGCAGTACAACGTACCCCGTGGTTGTGAAGATGGGGCACGCACACTCTGGGATGGGCAAGGTCAAGGTTGACAACCAGCATGACTTCC	133	X:47435991-47464427	Intron-spanning	desalted	97	0.9995	-3.4	35.5	26.6	84.5	SYBR
ADAMTSL4	Homo sapiens	This gene is a member of ADAMTS (a disintegrin and metalloproteinase with thrombospondin motifs)-like gene family and encodes a protein with protein with seven thrombospondin type 1 repeats. The thrombospondin type 1 repeat domain is found in many proteins with diverse biological functions including cellular adhesion angiogenesis and patterning of the developing nervous system. Alternate transcri…	ADAMTSL4	NC_000001.10,NG_012172.1,NT_004487.19	Hs.516243	ENSG00000143382	qHsaCID0021375	54507	ENST00000369041 ENST00000369038 ENST00000271643 ENST00000369039 ENST00000407995	TTCTATGTCCGTCACACTGAAAAGGTCCAGGATGGGACCCTGTGTCAGCCTGGAGCCCCTGACATCTGTGTGGCTGGACGCTGTCTGAGCCCCGGCTGTGATGGGATCCTTGGCTCTGGCAGGCGTCCTGATGGCTGTGGAGTCT	145	1:150527939-150528709	Intron-spanning	desalted	99	0.9995	-3.34	34.67	20.9	88	SYBR
ADAMTSL4	Homo sapiens	This gene is a member of ADAMTS (a disintegrin and metalloproteinase with thrombospondin motifs)-like gene family and encodes a protein with protein with seven thrombospondin type 1 repeats. The thrombospondin type 1 repeat domain is found in many proteins with diverse biological functions including cellular adhesion angiogenesis and patterning of the developing nervous system. Alternate transcri…	ADAMTSL4	NC_000001.10,NG_012172.1,NT_004487.19	Hs.516243	ENSG00000143382	qHsaCID0021375	54507	ENST00000369041 ENST00000369038 ENST00000271643 ENST00000369039 ENST00000407995	TTCTATGTCCGTCACACTGAAAAGGTCCAGGATGGGACCCTGTGTCAGCCTGGAGCCCCTGACATCTGTGTGGCTGGACGCTGTCTGAGCCCCGGCTGTGATGGGATCCTTGGCTCTGGCAGGCGTCCTGATGGCTGTGGAGTCT	145	1:150527939-150528709	Intron-spanning	desalted	99	0.9995	-3.34	34.67	20.9	88	SYBR
ADAMTSL4	Homo sapiens	This gene is a member of ADAMTS (a disintegrin and metalloproteinase with thrombospondin motifs)-like gene family and encodes a protein with protein with seven thrombospondin type 1 repeats. The thrombospondin type 1 repeat domain is found in many proteins with diverse biological functions including cellular adhesion angiogenesis and patterning of the developing nervous system. Alternate transcri…	ADAMTSL4	NC_000001.10,NG_012172.1,NT_004487.19	Hs.516243	ENSG00000143382	qHsaCID0021375	54507	ENST00000369041 ENST00000369038 ENST00000271643 ENST00000369039 ENST00000407995	TTCTATGTCCGTCACACTGAAAAGGTCCAGGATGGGACCCTGTGTCAGCCTGGAGCCCCTGACATCTGTGTGGCTGGACGCTGTCTGAGCCCCGGCTGTGATGGGATCCTTGGCTCTGGCAGGCGTCCTGATGGCTGTGGAGTCT	145	1:150527939-150528709	Intron-spanning	desalted	99	0.9995	-3.34	34.67	20.9	88	SYBR
CHST3	Homo sapiens	This gene encodes an enzyme which catalyzes the sulfation of chondroitin a proteoglycan found in the extracellular matrix and most cells which is involved in cell migration and differentiation. Mutations in this gene are associated with spondylepiphyseal dysplasia and humerospinal dysostosis. [provided by RefSeq Mar 2009]	CHST3	NC_000010.10,NG_012635.1,NT_030059.13	Hs.158304	ENSG00000122863	qHsaCID0015854	9469	ENST00000373115	GAGAAGCAAATACGCCCTTTTCTTGGTTTTTGTGGTGATAGTTTTTGTCTTCATCGAAAAGGAAAATAAAATCATATCAAGGGTCTCAGACAAGCTGAAGCAGATTCC	108	10:73765651-73766977	Intron-spanning	desalted	102	0.9981	-3.27	34.66	23.36	79.5	SYBR
CHST3	Homo sapiens	This gene encodes an enzyme which catalyzes the sulfation of chondroitin a proteoglycan found in the extracellular matrix and most cells which is involved in cell migration and differentiation. Mutations in this gene are associated with spondylepiphyseal dysplasia and humerospinal dysostosis. [provided by RefSeq Mar 2009]	CHST3	NC_000010.10,NG_012635.1,NT_030059.13	Hs.158304	ENSG00000122863	qHsaCID0015854	9469	ENST00000373115	GAGAAGCAAATACGCCCTTTTCTTGGTTTTTGTGGTGATAGTTTTTGTCTTCATCGAAAAGGAAAATAAAATCATATCAAGGGTCTCAGACAAGCTGAAGCAGATTCC	108	10:73765651-73766977	Intron-spanning	desalted	102	0.9981	-3.27	34.66	23.36	79.5	SYBR
CHST3	Homo sapiens	This gene encodes an enzyme which catalyzes the sulfation of chondroitin a proteoglycan found in the extracellular matrix and most cells which is involved in cell migration and differentiation. Mutations in this gene are associated with spondylepiphyseal dysplasia and humerospinal dysostosis. [provided by RefSeq Mar 2009]	CHST3	NC_000010.10,NG_012635.1,NT_030059.13	Hs.158304	ENSG00000122863	qHsaCID0015854	9469	ENST00000373115	GAGAAGCAAATACGCCCTTTTCTTGGTTTTTGTGGTGATAGTTTTTGTCTTCATCGAAAAGGAAAATAAAATCATATCAAGGGTCTCAGACAAGCTGAAGCAGATTCC	108	10:73765651-73766977	Intron-spanning	desalted	102	0.9981	-3.27	34.66	23.36	79.5	SYBR
MMP14	Homo sapiens	Proteins of the matrix metalloproteinase (MMP) family are involved in the breakdown of extracellular matrix in normal physiological processes such as embryonic development reproduction and tissue remodeling as well as in disease processes such as arthritis and metastasis. Most MMP&apos;s are secreted as inactive proproteins which are activated when cleaved by extracellular proteinases. However th…	MMP14	NC_000014.8,NT_026437.12	Hs.2399	ENSG00000157227	qHsaCED0001628	4323	ENST00000311852 ENST00000548761	CCGATGTGGTGTTCCAGACAAGTTTGGGGCTGAGATCAAGGCCAATGTTCGAAGGAAGCG	60	14:23311125-23311214	Exonic	desalted	99	0.9995	-3.35	35.2	19.12	80	SYBR
MMP14	Homo sapiens	Proteins of the matrix metalloproteinase (MMP) family are involved in the breakdown of extracellular matrix in normal physiological processes such as embryonic development reproduction and tissue remodeling as well as in disease processes such as arthritis and metastasis. Most MMP&apos;s are secreted as inactive proproteins which are activated when cleaved by extracellular proteinases. However th…	MMP14	NC_000014.8,NT_026437.12	Hs.2399	ENSG00000157227	qHsaCED0001628	4323	ENST00000311852 ENST00000548761	CCGATGTGGTGTTCCAGACAAGTTTGGGGCTGAGATCAAGGCCAATGTTCGAAGGAAGCG	60	14:23311125-23311214	Exonic	desalted	99	0.9995	-3.35	35.2	19.12	80	SYBR
MMP14	Homo sapiens	Proteins of the matrix metalloproteinase (MMP) family are involved in the breakdown of extracellular matrix in normal physiological processes such as embryonic development reproduction and tissue remodeling as well as in disease processes such as arthritis and metastasis. Most MMP&apos;s are secreted as inactive proproteins which are activated when cleaved by extracellular proteinases. However th…	MMP14	NC_000014.8,NT_026437.12	Hs.2399	ENSG00000157227	qHsaCED0001628	4323	ENST00000311852 ENST00000548761	CCGATGTGGTGTTCCAGACAAGTTTGGGGCTGAGATCAAGGCCAATGTTCGAAGGAAGCG	60	14:23311125-23311214	Exonic	desalted	99	0.9995	-3.35	35.2	19.12	80	SYBR
SYN1	Homo sapiens	This gene is a member of the synapsin gene family. Synapsins encode neuronal phosphoproteins which associate with the cytoplasmic surface of synaptic vesicles. Family members are characterized by common protein domains and they are implicated in synaptogenesis and the modulation of neurotransmitter release suggesting a potential role in several neuropsychiatric diseases. This member of the synaps…	SYN1	NC_000023.10,NG_008437.1,NG_012533.1,NG_016339.1,NT_079573.4	Hs.225936	ENSG00000008056	qHsaCID0006582	6853	ENST00000295987 ENST00000340666	CCTCTAATTGATCAGACCTTCTACCCCAATCACAAAGAAATGCTCAGCAGTACAACGTACCCCGTGGTTGTGAAGATGGGGCACGCACACTCTGGGATGGGCAAGGTCAAGGTTGACAACCAGCATGACTTCC	133	X:47435991-47464427	Intron-spanning	desalted	97	0.9995	-3.4	35.5	26.6	84.5	SYBR
SYN1	Homo sapiens	This gene is a member of the synapsin gene family. Synapsins encode neuronal phosphoproteins which associate with the cytoplasmic surface of synaptic vesicles. Family members are characterized by common protein domains and they are implicated in synaptogenesis and the modulation of neurotransmitter release suggesting a potential role in several neuropsychiatric diseases. This member of the synaps…	SYN1	NC_000023.10,NG_008437.1,NG_012533.1,NG_016339.1,NT_079573.4	Hs.225936	ENSG00000008056	qHsaCID0006582	6853	ENST00000295987 ENST00000340666	CCTCTAATTGATCAGACCTTCTACCCCAATCACAAAGAAATGCTCAGCAGTACAACGTACCCCGTGGTTGTGAAGATGGGGCACGCACACTCTGGGATGGGCAAGGTCAAGGTTGACAACCAGCATGACTTCC	133	X:47435991-47464427	Intron-spanning	desalted	97	0.9995	-3.4	35.5	26.6	84.5	SYBR
SYN1	Homo sapiens	This gene is a member of the synapsin gene family. Synapsins encode neuronal phosphoproteins which associate with the cytoplasmic surface of synaptic vesicles. Family members are characterized by common protein domains and they are implicated in synaptogenesis and the modulation of neurotransmitter release suggesting a potential role in several neuropsychiatric diseases. This member of the synaps…	SYN1	NC_000023.10,NG_008437.1,NG_012533.1,NG_016339.1,NT_079573.4	Hs.225936	ENSG00000008056	qHsaCID0006582	6853	ENST00000295987 ENST00000340666	CCTCTAATTGATCAGACCTTCTACCCCAATCACAAAGAAATGCTCAGCAGTACAACGTACCCCGTGGTTGTGAAGATGGGGCACGCACACTCTGGGATGGGCAAGGTCAAGGTTGACAACCAGCATGACTTCC	133	X:47435991-47464427	Intron-spanning	desalted	97	0.9995	-3.4	35.5	26.6	84.5	SYBR
ADCYAP1	Homo sapiens	This gene encodes adenylate cyclase activating polypeptide 1. Mediated by adenylate cyclase activating polypeptide 1 receptors this polypeptide stimulates adenylate cyclase and subsequently increases the cAMP level in target cells. Adenylate cyclase activating polypeptide 1 is not only a hypophysiotropic hormone but also functions as a neurotransmitter and neuromodulator. In addition it plays a r…	ADCYAP1	NC_000018.9,NT_010859.14	Hs.531719	ENSG00000141433	qHsaCED0003458	116	ENST00000400219 ENST00000450565 ENST00000269200	GGATCTTCACGGACAGCTACAGCCGCTACCGGAAACAAATGGCTGTCAAGAAATACTTGGCGGCCGTCCTAGGGAAGAGGTATAAACAAAGGGTTAAAAACAAAGGACGCCGAATAGCT	119	18:909484-909632	Exonic	desalted	103	0.9989	-3.26	35.09	28.2	83	SYBR
ADCYAP1	Homo sapiens	This gene encodes adenylate cyclase activating polypeptide 1. Mediated by adenylate cyclase activating polypeptide 1 receptors this polypeptide stimulates adenylate cyclase and subsequently increases the cAMP level in target cells. Adenylate cyclase activating polypeptide 1 is not only a hypophysiotropic hormone but also functions as a neurotransmitter and neuromodulator. In addition it plays a r…	ADCYAP1	NC_000018.9,NT_010859.14	Hs.531719	ENSG00000141433	qHsaCED0003458	116	ENST00000400219 ENST00000450565 ENST00000269200	GGATCTTCACGGACAGCTACAGCCGCTACCGGAAACAAATGGCTGTCAAGAAATACTTGGCGGCCGTCCTAGGGAAGAGGTATAAACAAAGGGTTAAAAACAAAGGACGCCGAATAGCT	119	18:909484-909632	Exonic	desalted	103	0.9989	-3.26	35.09	28.2	83	SYBR
ADCYAP1	Homo sapiens	This gene encodes adenylate cyclase activating polypeptide 1. Mediated by adenylate cyclase activating polypeptide 1 receptors this polypeptide stimulates adenylate cyclase and subsequently increases the cAMP level in target cells. Adenylate cyclase activating polypeptide 1 is not only a hypophysiotropic hormone but also functions as a neurotransmitter and neuromodulator. In addition it plays a r…	ADCYAP1	NC_000018.9,NT_010859.14	Hs.531719	ENSG00000141433	qHsaCED0003458	116	ENST00000400219 ENST00000450565 ENST00000269200	GGATCTTCACGGACAGCTACAGCCGCTACCGGAAACAAATGGCTGTCAAGAAATACTTGGCGGCCGTCCTAGGGAAGAGGTATAAACAAAGGGTTAAAAACAAAGGACGCCGAATAGCT	119	18:909484-909632	Exonic	desalted	103	0.9989	-3.26	35.09	28.2	83	SYBR
CXCL11	Homo sapiens	Chemokines are a group of small (approximately 8 to 14 kD) mostly basic structurally related molecules that regulate cell trafficking of various types of leukocytes through interactions with a subset of 7-transmembrane G protein-coupled receptors. Chemokines also play fundamental roles in the development homeostasis and function of the immune system and they have effects on cells of the central n…	CXCL11	NC_000004.11,NT_016354.19	Hs.632592	ENSG00000169248	qHsaCED0001533	6373	ENST00000306621 ENST00000503860	CTTCCAAGAAGAGCAGCAAAGCTGAAGTAGCAGCAGCAGCACCAGCAGCAACAGCAAAAAACAAACATGAGTGTGAAGGGCATGGCTATAGCCTTGGCTGTGATATTGTGTGCTACAGTTGTT	123	4:76957080-76957232	Exonic	desalted	93	0.9979	-3.51	36	30.49	83	SYBR
CXCL11	Homo sapiens	Chemokines are a group of small (approximately 8 to 14 kD) mostly basic structurally related molecules that regulate cell trafficking of various types of leukocytes through interactions with a subset of 7-transmembrane G protein-coupled receptors. Chemokines also play fundamental roles in the development homeostasis and function of the immune system and they have effects on cells of the central n…	CXCL11	NC_000004.11,NT_016354.19	Hs.632592	ENSG00000169248	qHsaCED0001533	6373	ENST00000306621 ENST00000503860	CTTCCAAGAAGAGCAGCAAAGCTGAAGTAGCAGCAGCAGCACCAGCAGCAACAGCAAAAAACAAACATGAGTGTGAAGGGCATGGCTATAGCCTTGGCTGTGATATTGTGTGCTACAGTTGTT	123	4:76957080-76957232	Exonic	desalted	93	0.9979	-3.51	36	30.49	83	SYBR
CXCL11	Homo sapiens	Chemokines are a group of small (approximately 8 to 14 kD) mostly basic structurally related molecules that regulate cell trafficking of various types of leukocytes through interactions with a subset of 7-transmembrane G protein-coupled receptors. Chemokines also play fundamental roles in the development homeostasis and function of the immune system and they have effects on cells of the central n…	CXCL11	NC_000004.11,NT_016354.19	Hs.632592	ENSG00000169248	qHsaCED0001533	6373	ENST00000306621 ENST00000503860	CTTCCAAGAAGAGCAGCAAAGCTGAAGTAGCAGCAGCAGCACCAGCAGCAACAGCAAAAAACAAACATGAGTGTGAAGGGCATGGCTATAGCCTTGGCTGTGATATTGTGTGCTACAGTTGTT	123	4:76957080-76957232	Exonic	desalted	93	0.9979	-3.51	36	30.49	83	SYBR
MMP9	Homo sapiens	Proteins of the matrix metalloproteinase (MMP) family are involved in the breakdown of extracellular matrix in normal physiological processes such as embryonic development reproduction and tissue remodeling as well as in disease processes such as arthritis and metastasis. Most MMP&apos;s are secreted as inactive proproteins which are activated when cleaved by extracellular proteinases. The enzyme…	MMP9	NC_000020.10,NG_011468.1,NT_011362.10	Hs.297413	ENSG00000100985	qHsaCID0011597	4318	ENST00000372330 ENST00000545925	GCATAAGGACGACGTGAATGGCATCCGGCACCTCTATGGTCCTCGCCCTGAACCTGAGCCACGGCCTCCAACCACCACCACA	82	20:44641165-44641948	Intron-spanning	desalted	101	0.9979	-3.31	34.83	28	85.5	SYBR
MMP9	Homo sapiens	Proteins of the matrix metalloproteinase (MMP) family are involved in the breakdown of extracellular matrix in normal physiological processes such as embryonic development reproduction and tissue remodeling as well as in disease processes such as arthritis and metastasis. Most MMP&apos;s are secreted as inactive proproteins which are activated when cleaved by extracellular proteinases. The enzyme…	MMP9	NC_000020.10,NG_011468.1,NT_011362.10	Hs.297413	ENSG00000100985	qHsaCID0011597	4318	ENST00000372330 ENST00000545925	GCATAAGGACGACGTGAATGGCATCCGGCACCTCTATGGTCCTCGCCCTGAACCTGAGCCACGGCCTCCAACCACCACCACA	82	20:44641165-44641948	Intron-spanning	desalted	101	0.9979	-3.31	34.83	28	85.5	SYBR
MMP9	Homo sapiens	Proteins of the matrix metalloproteinase (MMP) family are involved in the breakdown of extracellular matrix in normal physiological processes such as embryonic development reproduction and tissue remodeling as well as in disease processes such as arthritis and metastasis. Most MMP&apos;s are secreted as inactive proproteins which are activated when cleaved by extracellular proteinases. The enzyme…	MMP9	NC_000020.10,NG_011468.1,NT_011362.10	Hs.297413	ENSG00000100985	qHsaCID0011597	4318	ENST00000372330 ENST00000545925	GCATAAGGACGACGTGAATGGCATCCGGCACCTCTATGGTCCTCGCCCTGAACCTGAGCCACGGCCTCCAACCACCACCACA	82	20:44641165-44641948	Intron-spanning	desalted	101	0.9979	-3.31	34.83	28	85.5	SYBR
VCAN	Homo sapiens	This gene is a member of the aggrecan/versican proteoglycan family. The protein encoded is a large chondroitin sulfate proteoglycan and is a major component of the extracellular matrix. This protein is involved in cell adhesion proliferation proliferation migration and angiogenesis and plays a central role in tissue morphogenesis and maintenance. Mutations in this gene are the cause of Wagner syn…	VCAN	NC_000005.9,NT_006713.15,NG_012682.1	Hs.643801	ENSG00000038427	qHsaCID0023082	1462	ENST00000265077 ENST00000512590 ENST00000513960 ENST00000513984 ENST00000502527 ENST00000343200 ENST00000342785	GGACTTATGGATTCCGTTCTCCCCAGGAAACTTACGATGTGTATTGTTATGTGGATCATCTGGATGGTGATGTGTTCCACCTCACTGTCCCCAGTAAATTCACCTTCGAGGAGGC	115	5:82789681-82807996	Intron-spanning	desalted	97	0.9988	-3.4	36.09	19.15	81.5	SYBR
VCAN	Homo sapiens	This gene is a member of the aggrecan/versican proteoglycan family. The protein encoded is a large chondroitin sulfate proteoglycan and is a major component of the extracellular matrix. This protein is involved in cell adhesion proliferation proliferation migration and angiogenesis and plays a central role in tissue morphogenesis and maintenance. Mutations in this gene are the cause of Wagner syn…	VCAN	NC_000005.9,NT_006713.15,NG_012682.1	Hs.643801	ENSG00000038427	qHsaCID0023082	1462	ENST00000265077 ENST00000512590 ENST00000513960 ENST00000513984 ENST00000502527 ENST00000343200 ENST00000342785	GGACTTATGGATTCCGTTCTCCCCAGGAAACTTACGATGTGTATTGTTATGTGGATCATCTGGATGGTGATGTGTTCCACCTCACTGTCCCCAGTAAATTCACCTTCGAGGAGGC	115	5:82789681-82807996	Intron-spanning	desalted	97	0.9988	-3.4	36.09	19.15	81.5	SYBR
VCAN	Homo sapiens	This gene is a member of the aggrecan/versican proteoglycan family. The protein encoded is a large chondroitin sulfate proteoglycan and is a major component of the extracellular matrix. This protein is involved in cell adhesion proliferation proliferation migration and angiogenesis and plays a central role in tissue morphogenesis and maintenance. Mutations in this gene are the cause of Wagner syn…	VCAN	NC_000005.9,NT_006713.15,NG_012682.1	Hs.643801	ENSG00000038427	qHsaCID0023082	1462	ENST00000265077 ENST00000512590 ENST00000513960 ENST00000513984 ENST00000502527 ENST00000343200 ENST00000342785	GGACTTATGGATTCCGTTCTCCCCAGGAAACTTACGATGTGTATTGTTATGTGGATCATCTGGATGGTGATGTGTTCCACCTCACTGTCCCCAGTAAATTCACCTTCGAGGAGGC	115	5:82789681-82807996	Intron-spanning	desalted	97	0.9988	-3.4	36.09	19.15	81.5	SYBR
ADCYAP1	Homo sapiens	This gene encodes adenylate cyclase activating polypeptide 1. Mediated by adenylate cyclase activating polypeptide 1 receptors this polypeptide stimulates adenylate cyclase and subsequently increases the cAMP level in target cells. Adenylate cyclase activating polypeptide 1 is not only a hypophysiotropic hormone but also functions as a neurotransmitter and neuromodulator. In addition it plays a r…	ADCYAP1	NC_000018.9,NT_010859.14	Hs.531719	ENSG00000141433	qHsaCED0003458	116	ENST00000400219 ENST00000450565 ENST00000269200	GGATCTTCACGGACAGCTACAGCCGCTACCGGAAACAAATGGCTGTCAAGAAATACTTGGCGGCCGTCCTAGGGAAGAGGTATAAACAAAGGGTTAAAAACAAAGGACGCCGAATAGCT	119	18:909484-909632	Exonic	desalted	103	0.9989	-3.26	35.09	28.2	83	SYBR
ADCYAP1	Homo sapiens	This gene encodes adenylate cyclase activating polypeptide 1. Mediated by adenylate cyclase activating polypeptide 1 receptors this polypeptide stimulates adenylate cyclase and subsequently increases the cAMP level in target cells. Adenylate cyclase activating polypeptide 1 is not only a hypophysiotropic hormone but also functions as a neurotransmitter and neuromodulator. In addition it plays a r…	ADCYAP1	NC_000018.9,NT_010859.14	Hs.531719	ENSG00000141433	qHsaCED0003458	116	ENST00000400219 ENST00000450565 ENST00000269200	GGATCTTCACGGACAGCTACAGCCGCTACCGGAAACAAATGGCTGTCAAGAAATACTTGGCGGCCGTCCTAGGGAAGAGGTATAAACAAAGGGTTAAAAACAAAGGACGCCGAATAGCT	119	18:909484-909632	Exonic	desalted	103	0.9989	-3.26	35.09	28.2	83	SYBR
ADCYAP1	Homo sapiens	This gene encodes adenylate cyclase activating polypeptide 1. Mediated by adenylate cyclase activating polypeptide 1 receptors this polypeptide stimulates adenylate cyclase and subsequently increases the cAMP level in target cells. Adenylate cyclase activating polypeptide 1 is not only a hypophysiotropic hormone but also functions as a neurotransmitter and neuromodulator. In addition it plays a r…	ADCYAP1	NC_000018.9,NT_010859.14	Hs.531719	ENSG00000141433	qHsaCED0003458	116	ENST00000400219 ENST00000450565 ENST00000269200	GGATCTTCACGGACAGCTACAGCCGCTACCGGAAACAAATGGCTGTCAAGAAATACTTGGCGGCCGTCCTAGGGAAGAGGTATAAACAAAGGGTTAAAAACAAAGGACGCCGAATAGCT	119	18:909484-909632	Exonic	desalted	103	0.9989	-3.26	35.09	28.2	83	SYBR
CXCL11	Homo sapiens	Chemokines are a group of small (approximately 8 to 14 kD) mostly basic structurally related molecules that regulate cell trafficking of various types of leukocytes through interactions with a subset of 7-transmembrane G protein-coupled receptors. Chemokines also play fundamental roles in the development homeostasis and function of the immune system and they have effects on cells of the central n…	CXCL11	NC_000004.11,NT_016354.19	Hs.632592	ENSG00000169248	qHsaCED0001533	6373	ENST00000306621 ENST00000503860	CTTCCAAGAAGAGCAGCAAAGCTGAAGTAGCAGCAGCAGCACCAGCAGCAACAGCAAAAAACAAACATGAGTGTGAAGGGCATGGCTATAGCCTTGGCTGTGATATTGTGTGCTACAGTTGTT	123	4:76957080-76957232	Exonic	desalted	93	0.9979	-3.51	36	30.49	83	SYBR
CXCL11	Homo sapiens	Chemokines are a group of small (approximately 8 to 14 kD) mostly basic structurally related molecules that regulate cell trafficking of various types of leukocytes through interactions with a subset of 7-transmembrane G protein-coupled receptors. Chemokines also play fundamental roles in the development homeostasis and function of the immune system and they have effects on cells of the central n…	CXCL11	NC_000004.11,NT_016354.19	Hs.632592	ENSG00000169248	qHsaCED0001533	6373	ENST00000306621 ENST00000503860	CTTCCAAGAAGAGCAGCAAAGCTGAAGTAGCAGCAGCAGCACCAGCAGCAACAGCAAAAAACAAACATGAGTGTGAAGGGCATGGCTATAGCCTTGGCTGTGATATTGTGTGCTACAGTTGTT	123	4:76957080-76957232	Exonic	desalted	93	0.9979	-3.51	36	30.49	83	SYBR
CXCL11	Homo sapiens	Chemokines are a group of small (approximately 8 to 14 kD) mostly basic structurally related molecules that regulate cell trafficking of various types of leukocytes through interactions with a subset of 7-transmembrane G protein-coupled receptors. Chemokines also play fundamental roles in the development homeostasis and function of the immune system and they have effects on cells of the central n…	CXCL11	NC_000004.11,NT_016354.19	Hs.632592	ENSG00000169248	qHsaCED0001533	6373	ENST00000306621 ENST00000503860	CTTCCAAGAAGAGCAGCAAAGCTGAAGTAGCAGCAGCAGCACCAGCAGCAACAGCAAAAAACAAACATGAGTGTGAAGGGCATGGCTATAGCCTTGGCTGTGATATTGTGTGCTACAGTTGTT	123	4:76957080-76957232	Exonic	desalted	93	0.9979	-3.51	36	30.49	83	SYBR
MMP9	Homo sapiens	Proteins of the matrix metalloproteinase (MMP) family are involved in the breakdown of extracellular matrix in normal physiological processes such as embryonic development reproduction and tissue remodeling as well as in disease processes such as arthritis and metastasis. Most MMP&apos;s are secreted as inactive proproteins which are activated when cleaved by extracellular proteinases. The enzyme…	MMP9	NC_000020.10,NG_011468.1,NT_011362.10	Hs.297413	ENSG00000100985	qHsaCID0011597	4318	ENST00000372330 ENST00000545925	GCATAAGGACGACGTGAATGGCATCCGGCACCTCTATGGTCCTCGCCCTGAACCTGAGCCACGGCCTCCAACCACCACCACA	82	20:44641165-44641948	Intron-spanning	desalted	101	0.9979	-3.31	34.83	28	85.5	SYBR
MMP9	Homo sapiens	Proteins of the matrix metalloproteinase (MMP) family are involved in the breakdown of extracellular matrix in normal physiological processes such as embryonic development reproduction and tissue remodeling as well as in disease processes such as arthritis and metastasis. Most MMP&apos;s are secreted as inactive proproteins which are activated when cleaved by extracellular proteinases. The enzyme…	MMP9	NC_000020.10,NG_011468.1,NT_011362.10	Hs.297413	ENSG00000100985	qHsaCID0011597	4318	ENST00000372330 ENST00000545925	GCATAAGGACGACGTGAATGGCATCCGGCACCTCTATGGTCCTCGCCCTGAACCTGAGCCACGGCCTCCAACCACCACCACA	82	20:44641165-44641948	Intron-spanning	desalted	101	0.9979	-3.31	34.83	28	85.5	SYBR
MMP9	Homo sapiens	Proteins of the matrix metalloproteinase (MMP) family are involved in the breakdown of extracellular matrix in normal physiological processes such as embryonic development reproduction and tissue remodeling as well as in disease processes such as arthritis and metastasis. Most MMP&apos;s are secreted as inactive proproteins which are activated when cleaved by extracellular proteinases. The enzyme…	MMP9	NC_000020.10,NG_011468.1,NT_011362.10	Hs.297413	ENSG00000100985	qHsaCID0011597	4318	ENST00000372330 ENST00000545925	GCATAAGGACGACGTGAATGGCATCCGGCACCTCTATGGTCCTCGCCCTGAACCTGAGCCACGGCCTCCAACCACCACCACA	82	20:44641165-44641948	Intron-spanning	desalted	101	0.9979	-3.31	34.83	28	85.5	SYBR
VCAN	Homo sapiens	This gene is a member of the aggrecan/versican proteoglycan family. The protein encoded is a large chondroitin sulfate proteoglycan and is a major component of the extracellular matrix. This protein is involved in cell adhesion proliferation proliferation migration and angiogenesis and plays a central role in tissue morphogenesis and maintenance. Mutations in this gene are the cause of Wagner syn…	VCAN	NC_000005.9,NT_006713.15,NG_012682.1	Hs.643801	ENSG00000038427	qHsaCID0023082	1462	ENST00000265077 ENST00000512590 ENST00000513960 ENST00000513984 ENST00000502527 ENST00000343200 ENST00000342785	GGACTTATGGATTCCGTTCTCCCCAGGAAACTTACGATGTGTATTGTTATGTGGATCATCTGGATGGTGATGTGTTCCACCTCACTGTCCCCAGTAAATTCACCTTCGAGGAGGC	115	5:82789681-82807996	Intron-spanning	desalted	97	0.9988	-3.4	36.09	19.15	81.5	SYBR
VCAN	Homo sapiens	This gene is a member of the aggrecan/versican proteoglycan family. The protein encoded is a large chondroitin sulfate proteoglycan and is a major component of the extracellular matrix. This protein is involved in cell adhesion proliferation proliferation migration and angiogenesis and plays a central role in tissue morphogenesis and maintenance. Mutations in this gene are the cause of Wagner syn…	VCAN	NC_000005.9,NT_006713.15,NG_012682.1	Hs.643801	ENSG00000038427	qHsaCID0023082	1462	ENST00000265077 ENST00000512590 ENST00000513960 ENST00000513984 ENST00000502527 ENST00000343200 ENST00000342785	GGACTTATGGATTCCGTTCTCCCCAGGAAACTTACGATGTGTATTGTTATGTGGATCATCTGGATGGTGATGTGTTCCACCTCACTGTCCCCAGTAAATTCACCTTCGAGGAGGC	115	5:82789681-82807996	Intron-spanning	desalted	97	0.9988	-3.4	36.09	19.15	81.5	SYBR
VCAN	Homo sapiens	This gene is a member of the aggrecan/versican proteoglycan family. The protein encoded is a large chondroitin sulfate proteoglycan and is a major component of the extracellular matrix. This protein is involved in cell adhesion proliferation proliferation migration and angiogenesis and plays a central role in tissue morphogenesis and maintenance. Mutations in this gene are the cause of Wagner syn…	VCAN	NC_000005.9,NT_006713.15,NG_012682.1	Hs.643801	ENSG00000038427	qHsaCID0023082	1462	ENST00000265077 ENST00000512590 ENST00000513960 ENST00000513984 ENST00000502527 ENST00000343200 ENST00000342785	GGACTTATGGATTCCGTTCTCCCCAGGAAACTTACGATGTGTATTGTTATGTGGATCATCTGGATGGTGATGTGTTCCACCTCACTGTCCCCAGTAAATTCACCTTCGAGGAGGC	115	5:82789681-82807996	Intron-spanning	desalted	97	0.9988	-3.4	36.09	19.15	81.5	SYBR
BCAN	Homo sapiens	This gene encodes a member of the lectican family of chondroitin sulfate proteoglycans that is specifically expressed in the central nervous system. This protein is developmentally regulated and may function in the formation of the brain extracellular matrix. This protein is highly expressed in gliomas and may promote the growth and cell motility of brain tumor cells. Alternate splicing results i…	BCAN	NC_000001.10,NT_004487.19	Hs.516904	ENSG00000132692	qHsaCED0004134	63827	ENST00000329117 ENST00000361588 ENST00000255029	TTCCTGATGGAGAGTCAGAAGCTTCCAGGCCTCCAAGGGTCCATGGACCACCTACTGAGACTCTGCC	67	1:156622291-156622387	Exonic	desalted	96	0.9991	-3.43	35.51	24.03	82	SYBR
BCAN	Homo sapiens	This gene encodes a member of the lectican family of chondroitin sulfate proteoglycans that is specifically expressed in the central nervous system. This protein is developmentally regulated and may function in the formation of the brain extracellular matrix. This protein is highly expressed in gliomas and may promote the growth and cell motility of brain tumor cells. Alternate splicing results i…	BCAN	NC_000001.10,NT_004487.19	Hs.516904	ENSG00000132692	qHsaCED0004134	63827	ENST00000329117 ENST00000361588 ENST00000255029	TTCCTGATGGAGAGTCAGAAGCTTCCAGGCCTCCAAGGGTCCATGGACCACCTACTGAGACTCTGCC	67	1:156622291-156622387	Exonic	desalted	96	0.9991	-3.43	35.51	24.03	82	SYBR
BCAN	Homo sapiens	This gene encodes a member of the lectican family of chondroitin sulfate proteoglycans that is specifically expressed in the central nervous system. This protein is developmentally regulated and may function in the formation of the brain extracellular matrix. This protein is highly expressed in gliomas and may promote the growth and cell motility of brain tumor cells. Alternate splicing results i…	BCAN	NC_000001.10,NT_004487.19	Hs.516904	ENSG00000132692	qHsaCED0004134	63827	ENST00000329117 ENST00000361588 ENST00000255029	TTCCTGATGGAGAGTCAGAAGCTTCCAGGCCTCCAAGGGTCCATGGACCACCTACTGAGACTCTGCC	67	1:156622291-156622387	Exonic	desalted	96	0.9991	-3.43	35.51	24.03	82	SYBR
DGCR6	Homo sapiens	DiGeorge syndrome and more widely the CATCH 22 syndrome are associated with microdeletions in chromosomal region 22q11.2. The product of this gene shares homology with the Drosophila melanogaster gonadal protein which participates in gonadal and germ cell development and with the gamma-1 subunit of human laminin. This gene is a candidate for involvement in DiGeorge syndrome pathology and in schiz…	DGCR6	NC_000022.10,NG_008226.2,NG_009052.1,NT_011519.10	Hs.474185	ENSG00000183628	qHsaCED0020462	8214		GACCAATGTGTCCAACGAGTTTTGTTTTCAGTTGCGCAGCACCCACCTTCTTAGCAGAAACTCCCTGTTCGGGCTTCCCTGTGCCCCACCCCCTTCCAGGCCTGATGGCCCTAGGCCTCCGTGCTTGGTTGGCCGGCAGGCTGACTCTGGTGGTAGATCTGA	162	22:18894390-18894581	Exonic	desalted	99	0.9996	-3.34	34.95	26.02	88.5	SYBR
DGCR6	Homo sapiens	DiGeorge syndrome and more widely the CATCH 22 syndrome are associated with microdeletions in chromosomal region 22q11.2. The product of this gene shares homology with the Drosophila melanogaster gonadal protein which participates in gonadal and germ cell development and with the gamma-1 subunit of human laminin. This gene is a candidate for involvement in DiGeorge syndrome pathology and in schiz…	DGCR6	NC_000022.10,NG_008226.2,NG_009052.1,NT_011519.10	Hs.474185	ENSG00000183628	qHsaCED0020462	8214		GACCAATGTGTCCAACGAGTTTTGTTTTCAGTTGCGCAGCACCCACCTTCTTAGCAGAAACTCCCTGTTCGGGCTTCCCTGTGCCCCACCCCCTTCCAGGCCTGATGGCCCTAGGCCTCCGTGCTTGGTTGGCCGGCAGGCTGACTCTGGTGGTAGATCTGA	162	22:18894390-18894581	Exonic	desalted	99	0.9996	-3.34	34.95	26.02	88.5	SYBR
DGCR6	Homo sapiens	DiGeorge syndrome and more widely the CATCH 22 syndrome are associated with microdeletions in chromosomal region 22q11.2. The product of this gene shares homology with the Drosophila melanogaster gonadal protein which participates in gonadal and germ cell development and with the gamma-1 subunit of human laminin. This gene is a candidate for involvement in DiGeorge syndrome pathology and in schiz…	DGCR6	NC_000022.10,NG_008226.2,NG_009052.1,NT_011519.10	Hs.474185	ENSG00000183628	qHsaCED0020462	8214		GACCAATGTGTCCAACGAGTTTTGTTTTCAGTTGCGCAGCACCCACCTTCTTAGCAGAAACTCCCTGTTCGGGCTTCCCTGTGCCCCACCCCCTTCCAGGCCTGATGGCCCTAGGCCTCCGTGCTTGGTTGGCCGGCAGGCTGACTCTGGTGGTAGATCTGA	162	22:18894390-18894581	Exonic	desalted	99	0.9996	-3.34	34.95	26.02	88.5	SYBR
NRXN3	Homo sapiens	Neurexins are a family of proteins that function in the vertebrate nervous system as cell adhesion molecules and receptors. They are encoded by several unlinked genes of which two NRXN1 and NRXN3 are among the largest known human genes. Three of the genes (NRXN1-3) utilize two alternate promoters and include numerous alternatively spliced exons to generate thousands of distinct mRNA transcripts a…	NRXN3	NC_000014.8,NT_026437.12	Hs.368307	ENSG00000021645	qHsaCID0008187	9369	ENST00000554719 ENST00000557594 ENST00000281127 ENST00000428277 ENST00000330071 ENST00000332068 ENST00000335750	CTCTACAGCCAGCATTCAGCCAACATCAGATGATCTTGTTTCATCTGCTGAATGTTCAAGTGATGATGAAGACTTTGTTGAATGTGAGCCGAG	93	14:80164248-80328017	Intron-spanning	desalted	106	0.9977	-3.19	34.68	26.48	80	SYBR
NRXN3	Homo sapiens	Neurexins are a family of proteins that function in the vertebrate nervous system as cell adhesion molecules and receptors. They are encoded by several unlinked genes of which two NRXN1 and NRXN3 are among the largest known human genes. Three of the genes (NRXN1-3) utilize two alternate promoters and include numerous alternatively spliced exons to generate thousands of distinct mRNA transcripts a…	NRXN3	NC_000014.8,NT_026437.12	Hs.368307	ENSG00000021645	qHsaCID0008187	9369	ENST00000554719 ENST00000557594 ENST00000281127 ENST00000428277 ENST00000330071 ENST00000332068 ENST00000335750	CTCTACAGCCAGCATTCAGCCAACATCAGATGATCTTGTTTCATCTGCTGAATGTTCAAGTGATGATGAAGACTTTGTTGAATGTGAGCCGAG	93	14:80164248-80328017	Intron-spanning	desalted	106	0.9977	-3.19	34.68	26.48	80	SYBR
NRXN3	Homo sapiens	Neurexins are a family of proteins that function in the vertebrate nervous system as cell adhesion molecules and receptors. They are encoded by several unlinked genes of which two NRXN1 and NRXN3 are among the largest known human genes. Three of the genes (NRXN1-3) utilize two alternate promoters and include numerous alternatively spliced exons to generate thousands of distinct mRNA transcripts a…	NRXN3	NC_000014.8,NT_026437.12	Hs.368307	ENSG00000021645	qHsaCID0008187	9369	ENST00000554719 ENST00000557594 ENST00000281127 ENST00000428277 ENST00000330071 ENST00000332068 ENST00000335750	CTCTACAGCCAGCATTCAGCCAACATCAGATGATCTTGTTTCATCTGCTGAATGTTCAAGTGATGATGAAGACTTTGTTGAATGTGAGCCGAG	93	14:80164248-80328017	Intron-spanning	desalted	106	0.9977	-3.19	34.68	26.48	80	SYBR
ACTB	Homo sapiens	This gene encodes one of six different actin proteins. Actins are highly conserved proteins that are involved in cell motility structure and integrity. This actin is a major constituent of the contractile apparatus and one of the two nonmuscle cytoskeletal actins. [provided by RefSeq Jul 2008]	ACTB	NC_000007.13,NG_007992.1,NT_007819.17	Hs.520640	ENSG00000075624	qHsaCED0036269	60	ENST00000290378 ENST00000331789 ENST00000432588 ENST00000443528 ENST00000417101 ENST00000414620	GGTGAGGATGCCTCTCTTGCTCTGGGCCTCGTCGCCCACATAGGAATCCTTCTGACCCATGC	62	7:5568936-5569027	Exonic	desalted	103	0.9939	-3.24	36.14	15.155	82	SYBR
ACTB	Homo sapiens	This gene encodes one of six different actin proteins. Actins are highly conserved proteins that are involved in cell motility structure and integrity. This actin is a major constituent of the contractile apparatus and one of the two nonmuscle cytoskeletal actins. [provided by RefSeq Jul 2008]	ACTB	NC_000007.13,NG_007992.1,NT_007819.17	Hs.520640	ENSG00000075624	qHsaCED0036269	60	ENST00000290378 ENST00000331789 ENST00000432588 ENST00000443528 ENST00000417101 ENST00000414620	GGTGAGGATGCCTCTCTTGCTCTGGGCCTCGTCGCCCACATAGGAATCCTTCTGACCCATGC	62	7:5568936-5569027	Exonic	desalted	103	0.9939	-3.24	36.14	15.155	82	SYBR
ACTB	Homo sapiens	This gene encodes one of six different actin proteins. Actins are highly conserved proteins that are involved in cell motility structure and integrity. This actin is a major constituent of the contractile apparatus and one of the two nonmuscle cytoskeletal actins. [provided by RefSeq Jul 2008]	ACTB	NC_000007.13,NG_007992.1,NT_007819.17	Hs.520640	ENSG00000075624	qHsaCED0036269	60	ENST00000290378 ENST00000331789 ENST00000432588 ENST00000443528 ENST00000417101 ENST00000414620	GGTGAGGATGCCTCTCTTGCTCTGGGCCTCGTCGCCCACATAGGAATCCTTCTGACCCATGC	62	7:5568936-5569027	Exonic	desalted	103	0.9939	-3.24	36.14	15.155	82	SYBR
BCAN	Homo sapiens	This gene encodes a member of the lectican family of chondroitin sulfate proteoglycans that is specifically expressed in the central nervous system. This protein is developmentally regulated and may function in the formation of the brain extracellular matrix. This protein is highly expressed in gliomas and may promote the growth and cell motility of brain tumor cells. Alternate splicing results i…	BCAN	NC_000001.10,NT_004487.19	Hs.516904	ENSG00000132692	qHsaCED0004134	63827	ENST00000329117 ENST00000361588 ENST00000255029	TTCCTGATGGAGAGTCAGAAGCTTCCAGGCCTCCAAGGGTCCATGGACCACCTACTGAGACTCTGCC	67	1:156622291-156622387	Exonic	desalted	96	0.9991	-3.43	35.51	24.03	82	SYBR
BCAN	Homo sapiens	This gene encodes a member of the lectican family of chondroitin sulfate proteoglycans that is specifically expressed in the central nervous system. This protein is developmentally regulated and may function in the formation of the brain extracellular matrix. This protein is highly expressed in gliomas and may promote the growth and cell motility of brain tumor cells. Alternate splicing results i…	BCAN	NC_000001.10,NT_004487.19	Hs.516904	ENSG00000132692	qHsaCED0004134	63827	ENST00000329117 ENST00000361588 ENST00000255029	TTCCTGATGGAGAGTCAGAAGCTTCCAGGCCTCCAAGGGTCCATGGACCACCTACTGAGACTCTGCC	67	1:156622291-156622387	Exonic	desalted	96	0.9991	-3.43	35.51	24.03	82	SYBR
BCAN	Homo sapiens	This gene encodes a member of the lectican family of chondroitin sulfate proteoglycans that is specifically expressed in the central nervous system. This protein is developmentally regulated and may function in the formation of the brain extracellular matrix. This protein is highly expressed in gliomas and may promote the growth and cell motility of brain tumor cells. Alternate splicing results i…	BCAN	NC_000001.10,NT_004487.19	Hs.516904	ENSG00000132692	qHsaCED0004134	63827	ENST00000329117 ENST00000361588 ENST00000255029	TTCCTGATGGAGAGTCAGAAGCTTCCAGGCCTCCAAGGGTCCATGGACCACCTACTGAGACTCTGCC	67	1:156622291-156622387	Exonic	desalted	96	0.9991	-3.43	35.51	24.03	82	SYBR
DGCR6	Homo sapiens	DiGeorge syndrome and more widely the CATCH 22 syndrome are associated with microdeletions in chromosomal region 22q11.2. The product of this gene shares homology with the Drosophila melanogaster gonadal protein which participates in gonadal and germ cell development and with the gamma-1 subunit of human laminin. This gene is a candidate for involvement in DiGeorge syndrome pathology and in schiz…	DGCR6	NC_000022.10,NG_008226.2,NG_009052.1,NT_011519.10	Hs.474185	ENSG00000183628	qHsaCED0020462	8214		GACCAATGTGTCCAACGAGTTTTGTTTTCAGTTGCGCAGCACCCACCTTCTTAGCAGAAACTCCCTGTTCGGGCTTCCCTGTGCCCCACCCCCTTCCAGGCCTGATGGCCCTAGGCCTCCGTGCTTGGTTGGCCGGCAGGCTGACTCTGGTGGTAGATCTGA	162	22:18894390-18894581	Exonic	desalted	99	0.9996	-3.34	34.95	26.02	88.5	SYBR
DGCR6	Homo sapiens	DiGeorge syndrome and more widely the CATCH 22 syndrome are associated with microdeletions in chromosomal region 22q11.2. The product of this gene shares homology with the Drosophila melanogaster gonadal protein which participates in gonadal and germ cell development and with the gamma-1 subunit of human laminin. This gene is a candidate for involvement in DiGeorge syndrome pathology and in schiz…	DGCR6	NC_000022.10,NG_008226.2,NG_009052.1,NT_011519.10	Hs.474185	ENSG00000183628	qHsaCED0020462	8214		GACCAATGTGTCCAACGAGTTTTGTTTTCAGTTGCGCAGCACCCACCTTCTTAGCAGAAACTCCCTGTTCGGGCTTCCCTGTGCCCCACCCCCTTCCAGGCCTGATGGCCCTAGGCCTCCGTGCTTGGTTGGCCGGCAGGCTGACTCTGGTGGTAGATCTGA	162	22:18894390-18894581	Exonic	desalted	99	0.9996	-3.34	34.95	26.02	88.5	SYBR
DGCR6	Homo sapiens	DiGeorge syndrome and more widely the CATCH 22 syndrome are associated with microdeletions in chromosomal region 22q11.2. The product of this gene shares homology with the Drosophila melanogaster gonadal protein which participates in gonadal and germ cell development and with the gamma-1 subunit of human laminin. This gene is a candidate for involvement in DiGeorge syndrome pathology and in schiz…	DGCR6	NC_000022.10,NG_008226.2,NG_009052.1,NT_011519.10	Hs.474185	ENSG00000183628	qHsaCED0020462	8214		GACCAATGTGTCCAACGAGTTTTGTTTTCAGTTGCGCAGCACCCACCTTCTTAGCAGAAACTCCCTGTTCGGGCTTCCCTGTGCCCCACCCCCTTCCAGGCCTGATGGCCCTAGGCCTCCGTGCTTGGTTGGCCGGCAGGCTGACTCTGGTGGTAGATCTGA	162	22:18894390-18894581	Exonic	desalted	99	0.9996	-3.34	34.95	26.02	88.5	SYBR
NRXN3	Homo sapiens	Neurexins are a family of proteins that function in the vertebrate nervous system as cell adhesion molecules and receptors. They are encoded by several unlinked genes of which two NRXN1 and NRXN3 are among the largest known human genes. Three of the genes (NRXN1-3) utilize two alternate promoters and include numerous alternatively spliced exons to generate thousands of distinct mRNA transcripts a…	NRXN3	NC_000014.8,NT_026437.12	Hs.368307	ENSG00000021645	qHsaCID0008187	9369	ENST00000554719 ENST00000557594 ENST00000281127 ENST00000428277 ENST00000330071 ENST00000332068 ENST00000335750	CTCTACAGCCAGCATTCAGCCAACATCAGATGATCTTGTTTCATCTGCTGAATGTTCAAGTGATGATGAAGACTTTGTTGAATGTGAGCCGAG	93	14:80164248-80328017	Intron-spanning	desalted	106	0.9977	-3.19	34.68	26.48	80	SYBR
NRXN3	Homo sapiens	Neurexins are a family of proteins that function in the vertebrate nervous system as cell adhesion molecules and receptors. They are encoded by several unlinked genes of which two NRXN1 and NRXN3 are among the largest known human genes. Three of the genes (NRXN1-3) utilize two alternate promoters and include numerous alternatively spliced exons to generate thousands of distinct mRNA transcripts a…	NRXN3	NC_000014.8,NT_026437.12	Hs.368307	ENSG00000021645	qHsaCID0008187	9369	ENST00000554719 ENST00000557594 ENST00000281127 ENST00000428277 ENST00000330071 ENST00000332068 ENST00000335750	CTCTACAGCCAGCATTCAGCCAACATCAGATGATCTTGTTTCATCTGCTGAATGTTCAAGTGATGATGAAGACTTTGTTGAATGTGAGCCGAG	93	14:80164248-80328017	Intron-spanning	desalted	106	0.9977	-3.19	34.68	26.48	80	SYBR
NRXN3	Homo sapiens	Neurexins are a family of proteins that function in the vertebrate nervous system as cell adhesion molecules and receptors. They are encoded by several unlinked genes of which two NRXN1 and NRXN3 are among the largest known human genes. Three of the genes (NRXN1-3) utilize two alternate promoters and include numerous alternatively spliced exons to generate thousands of distinct mRNA transcripts a…	NRXN3	NC_000014.8,NT_026437.12	Hs.368307	ENSG00000021645	qHsaCID0008187	9369	ENST00000554719 ENST00000557594 ENST00000281127 ENST00000428277 ENST00000330071 ENST00000332068 ENST00000335750	CTCTACAGCCAGCATTCAGCCAACATCAGATGATCTTGTTTCATCTGCTGAATGTTCAAGTGATGATGAAGACTTTGTTGAATGTGAGCCGAG	93	14:80164248-80328017	Intron-spanning	desalted	106	0.9977	-3.19	34.68	26.48	80	SYBR
ACTB	Homo sapiens	This gene encodes one of six different actin proteins. Actins are highly conserved proteins that are involved in cell motility structure and integrity. This actin is a major constituent of the contractile apparatus and one of the two nonmuscle cytoskeletal actins. [provided by RefSeq Jul 2008]	ACTB	NC_000007.13,NG_007992.1,NT_007819.17	Hs.520640	ENSG00000075624	qHsaCED0036269	60	ENST00000290378 ENST00000331789 ENST00000432588 ENST00000443528 ENST00000417101 ENST00000414620	GGTGAGGATGCCTCTCTTGCTCTGGGCCTCGTCGCCCACATAGGAATCCTTCTGACCCATGC	62	7:5568936-5569027	Exonic	desalted	103	0.9939	-3.24	36.14	15.155	82	SYBR
ACTB	Homo sapiens	This gene encodes one of six different actin proteins. Actins are highly conserved proteins that are involved in cell motility structure and integrity. This actin is a major constituent of the contractile apparatus and one of the two nonmuscle cytoskeletal actins. [provided by RefSeq Jul 2008]	ACTB	NC_000007.13,NG_007992.1,NT_007819.17	Hs.520640	ENSG00000075624	qHsaCED0036269	60	ENST00000290378 ENST00000331789 ENST00000432588 ENST00000443528 ENST00000417101 ENST00000414620	GGTGAGGATGCCTCTCTTGCTCTGGGCCTCGTCGCCCACATAGGAATCCTTCTGACCCATGC	62	7:5568936-5569027	Exonic	desalted	103	0.9939	-3.24	36.14	15.155	82	SYBR
ACTB	Homo sapiens	This gene encodes one of six different actin proteins. Actins are highly conserved proteins that are involved in cell motility structure and integrity. This actin is a major constituent of the contractile apparatus and one of the two nonmuscle cytoskeletal actins. [provided by RefSeq Jul 2008]	ACTB	NC_000007.13,NG_007992.1,NT_007819.17	Hs.520640	ENSG00000075624	qHsaCED0036269	60	ENST00000290378 ENST00000331789 ENST00000432588 ENST00000443528 ENST00000417101 ENST00000414620	GGTGAGGATGCCTCTCTTGCTCTGGGCCTCGTCGCCCACATAGGAATCCTTCTGACCCATGC	62	7:5568936-5569027	Exonic	desalted	103	0.9939	-3.24	36.14	15.155	82	SYBR
BDNF	Homo sapiens	The protein encoded by this gene is a member of the nerve growth factor family. It is induced by cortical neurons and is necessary for survival of striatal neurons in the brain. Expression of this gene is reduced in both Alzheimer&apos;s and Huntington disease patients. This gene may play a role in the regulation of stress response and in the biology of mood disorders. Multiple transcript variant…	BDNF	NC_000011.9,NT_009237.18,NG_011794.1	Hs.502182	ENSG00000176697	qHsaCED0001085	627	ENST00000439476 ENST00000525528 ENST00000395986 ENST00000533131 ENST00000356660 ENST00000418212 ENST00000533246 ENST00000530861 ENST00000395983 ENST00000438929 ENST00000395980 ENST00000532997 ENST00000395981 ENST00000395978 ENST00000525950 ENST00000314915 ENST00000528035 ENST00000420794	GTTCAAGAGGCTTGACATCATTGGCTGACACTTTCGAACACGTGATAGAAGAGCTGTTGGATG	63	11:27679881-27679973	Exonic	desalted	96	0.9966	-3.42	35.58	23.01	84	SYBR
BDNF	Homo sapiens	The protein encoded by this gene is a member of the nerve growth factor family. It is induced by cortical neurons and is necessary for survival of striatal neurons in the brain. Expression of this gene is reduced in both Alzheimer&apos;s and Huntington disease patients. This gene may play a role in the regulation of stress response and in the biology of mood disorders. Multiple transcript variant…	BDNF	NC_000011.9,NT_009237.18,NG_011794.1	Hs.502182	ENSG00000176697	qHsaCED0001085	627	ENST00000439476 ENST00000525528 ENST00000395986 ENST00000533131 ENST00000356660 ENST00000418212 ENST00000533246 ENST00000530861 ENST00000395983 ENST00000438929 ENST00000395980 ENST00000532997 ENST00000395981 ENST00000395978 ENST00000525950 ENST00000314915 ENST00000528035 ENST00000420794	GTTCAAGAGGCTTGACATCATTGGCTGACACTTTCGAACACGTGATAGAAGAGCTGTTGGATG	63	11:27679881-27679973	Exonic	desalted	96	0.9966	-3.42	35.58	23.01	84	SYBR
BDNF	Homo sapiens	The protein encoded by this gene is a member of the nerve growth factor family. It is induced by cortical neurons and is necessary for survival of striatal neurons in the brain. Expression of this gene is reduced in both Alzheimer&apos;s and Huntington disease patients. This gene may play a role in the regulation of stress response and in the biology of mood disorders. Multiple transcript variant…	BDNF	NC_000011.9,NT_009237.18,NG_011794.1	Hs.502182	ENSG00000176697	qHsaCED0001085	627	ENST00000439476 ENST00000525528 ENST00000395986 ENST00000533131 ENST00000356660 ENST00000418212 ENST00000533246 ENST00000530861 ENST00000395983 ENST00000438929 ENST00000395980 ENST00000532997 ENST00000395981 ENST00000395978 ENST00000525950 ENST00000314915 ENST00000528035 ENST00000420794	GTTCAAGAGGCTTGACATCATTGGCTGACACTTTCGAACACGTGATAGAAGAGCTGTTGGATG	63	11:27679881-27679973	Exonic	desalted	96	0.9966	-3.42	35.58	23.01	84	SYBR
GABRA4	Homo sapiens	Gamma-aminobutyric acid (GABA) is the major inhibitory neurotransmitter in the mammalian brain where it acts at GABA-A receptors which are ligand-gated chloride channels. Chloride conductance of these channels can be modulated by agents such as benzodiazepines that bind to the GABA-A receptor. At least 16 distinct subunits of GABA-A receptors have been identified. This gene encodes subunit alpha-…	GABRA4	NC_000004.11,NG_011809.1,NT_006238.11	Hs.248112	ENSG00000109158	qHsaCED0036408	2557	ENST00000264318	AAGTAGGAGAAGCAGATGGAAGTGCTCTTGCTGCAGATATGGTTTCAGCTGCATTTGCACGGCTGAATGGGTTTGGACTGGAAGCTAAGTAAGACCGAGGT	101	4:46930531-46930661	exonic	desalted	100	0.9998	-3.31	35.6	27.9	83	SYBR
GABRA4	Homo sapiens	Gamma-aminobutyric acid (GABA) is the major inhibitory neurotransmitter in the mammalian brain where it acts at GABA-A receptors which are ligand-gated chloride channels. Chloride conductance of these channels can be modulated by agents such as benzodiazepines that bind to the GABA-A receptor. At least 16 distinct subunits of GABA-A receptors have been identified. This gene encodes subunit alpha-…	GABRA4	NC_000004.11,NG_011809.1,NT_006238.11	Hs.248112	ENSG00000109158	qHsaCED0036408	2557	ENST00000264318	AAGTAGGAGAAGCAGATGGAAGTGCTCTTGCTGCAGATATGGTTTCAGCTGCATTTGCACGGCTGAATGGGTTTGGACTGGAAGCTAAGTAAGACCGAGGT	101	4:46930531-46930661	exonic	desalted	100	0.9998	-3.31	35.6	27.9	83	SYBR
GABRA4	Homo sapiens	Gamma-aminobutyric acid (GABA) is the major inhibitory neurotransmitter in the mammalian brain where it acts at GABA-A receptors which are ligand-gated chloride channels. Chloride conductance of these channels can be modulated by agents such as benzodiazepines that bind to the GABA-A receptor. At least 16 distinct subunits of GABA-A receptors have been identified. This gene encodes subunit alpha-…	GABRA4	NC_000004.11,NG_011809.1,NT_006238.11	Hs.248112	ENSG00000109158	qHsaCED0036408	2557	ENST00000264318	AAGTAGGAGAAGCAGATGGAAGTGCTCTTGCTGCAGATATGGTTTCAGCTGCATTTGCACGGCTGAATGGGTTTGGACTGGAAGCTAAGTAAGACCGAGGT	101	4:46930531-46930661	exonic	desalted	100	0.9998	-3.31	35.6	27.9	83	SYBR
OTX2	Homo sapiens	This gene encodes a member of the bicoid sub-family of homeodomain-containing transcription factors. The encoded protein acts as a transcription factor and may play a role in brain and sensory organ development. A similar protein in mice is required for proper forebrain development. Two transcript variants encoding distinct isoforms have been identified for this gene. Other alternative splice var…	OTX2	NC_000014.8,NG_008204.1,NT_026437.12	Hs.288655	ENSG00000165588	qHsaCED0037668	5015	ENST00000339475 ENST00000408990 ENST00000555006 ENST00000554845 ENST00000554559 ENST00000555804	GGACTGAGGTGCTAGAGGGGGGAGTGAATTGGCCACTTGTTCCACTCTCTGAACTCACTTCCCGAGCTGGAGATGTCTTCTTTTTGGCAGGTCTCACTTTG	101	14:57268904-57269034	exonic	desalted	97	0.9995	-3.4	36.26	22.24	83	SYBR
OTX2	Homo sapiens	This gene encodes a member of the bicoid sub-family of homeodomain-containing transcription factors. The encoded protein acts as a transcription factor and may play a role in brain and sensory organ development. A similar protein in mice is required for proper forebrain development. Two transcript variants encoding distinct isoforms have been identified for this gene. Other alternative splice var…	OTX2	NC_000014.8,NG_008204.1,NT_026437.12	Hs.288655	ENSG00000165588	qHsaCED0037668	5015	ENST00000339475 ENST00000408990 ENST00000555006 ENST00000554845 ENST00000554559 ENST00000555804	GGACTGAGGTGCTAGAGGGGGGAGTGAATTGGCCACTTGTTCCACTCTCTGAACTCACTTCCCGAGCTGGAGATGTCTTCTTTTTGGCAGGTCTCACTTTG	101	14:57268904-57269034	exonic	desalted	97	0.9995	-3.4	36.26	22.24	83	SYBR
OTX2	Homo sapiens	This gene encodes a member of the bicoid sub-family of homeodomain-containing transcription factors. The encoded protein acts as a transcription factor and may play a role in brain and sensory organ development. A similar protein in mice is required for proper forebrain development. Two transcript variants encoding distinct isoforms have been identified for this gene. Other alternative splice var…	OTX2	NC_000014.8,NG_008204.1,NT_026437.12	Hs.288655	ENSG00000165588	qHsaCED0037668	5015	ENST00000339475 ENST00000408990 ENST00000555006 ENST00000554845 ENST00000554559 ENST00000555804	GGACTGAGGTGCTAGAGGGGGGAGTGAATTGGCCACTTGTTCCACTCTCTGAACTCACTTCCCGAGCTGGAGATGTCTTCTTTTTGGCAGGTCTCACTTTG	101	14:57268904-57269034	exonic	desalted	97	0.9995	-3.4	36.26	22.24	83	SYBR
B2M	Homo sapiens	This gene encodes a serum protein found in association with the major histocompatibility complex (MHC) class I heavy chain on the surface of nearly all nucleated cells. The protein has a predominantly beta-pleated sheet structure that can form amyloid fibrils in some pathological conditions. A mutation in this gene has been shown to result in hypercatabolic hypoproteinemia.[provided by RefSeq Sep…	B2M	NC_000015.9,NG_012920.1,NT_010194.17	Hs.534255	ENSG00000166710	qHsaCID0015347	567	ENST00000349264 ENST00000544417 ENST00000396754	TCGCGCTACTCTCTCTTTCTGGCCTGGAGGCTATCCAGCGTACTCCAAAGATTCAGGTTTACTCACGTCATCCAGCAGAGAATGGAAAGTCAAATTTCCTGAATTGCTATGTGTCTGGGTTTC	123	15:45003754-45007715	Intron-spanning	desalted	98	0.9993	-3.37	35.36	15.41	82.5	SYBR
B2M	Homo sapiens	This gene encodes a serum protein found in association with the major histocompatibility complex (MHC) class I heavy chain on the surface of nearly all nucleated cells. The protein has a predominantly beta-pleated sheet structure that can form amyloid fibrils in some pathological conditions. A mutation in this gene has been shown to result in hypercatabolic hypoproteinemia.[provided by RefSeq Sep…	B2M	NC_000015.9,NG_012920.1,NT_010194.17	Hs.534255	ENSG00000166710	qHsaCID0015347	567	ENST00000349264 ENST00000544417 ENST00000396754	TCGCGCTACTCTCTCTTTCTGGCCTGGAGGCTATCCAGCGTACTCCAAAGATTCAGGTTTACTCACGTCATCCAGCAGAGAATGGAAAGTCAAATTTCCTGAATTGCTATGTGTCTGGGTTTC	123	15:45003754-45007715	Intron-spanning	desalted	98	0.9993	-3.37	35.36	15.41	82.5	SYBR
B2M	Homo sapiens	This gene encodes a serum protein found in association with the major histocompatibility complex (MHC) class I heavy chain on the surface of nearly all nucleated cells. The protein has a predominantly beta-pleated sheet structure that can form amyloid fibrils in some pathological conditions. A mutation in this gene has been shown to result in hypercatabolic hypoproteinemia.[provided by RefSeq Sep…	B2M	NC_000015.9,NG_012920.1,NT_010194.17	Hs.534255	ENSG00000166710	qHsaCID0015347	567	ENST00000349264 ENST00000544417 ENST00000396754	TCGCGCTACTCTCTCTTTCTGGCCTGGAGGCTATCCAGCGTACTCCAAAGATTCAGGTTTACTCACGTCATCCAGCAGAGAATGGAAAGTCAAATTTCCTGAATTGCTATGTGTCTGGGTTTC	123	15:45003754-45007715	Intron-spanning	desalted	98	0.9993	-3.37	35.36	15.41	82.5	SYBR
BDNF	Homo sapiens	The protein encoded by this gene is a member of the nerve growth factor family. It is induced by cortical neurons and is necessary for survival of striatal neurons in the brain. Expression of this gene is reduced in both Alzheimer&apos;s and Huntington disease patients. This gene may play a role in the regulation of stress response and in the biology of mood disorders. Multiple transcript variant…	BDNF	NC_000011.9,NT_009237.18,NG_011794.1	Hs.502182	ENSG00000176697	qHsaCED0001085	627	ENST00000439476 ENST00000525528 ENST00000395986 ENST00000533131 ENST00000356660 ENST00000418212 ENST00000533246 ENST00000530861 ENST00000395983 ENST00000438929 ENST00000395980 ENST00000532997 ENST00000395981 ENST00000395978 ENST00000525950 ENST00000314915 ENST00000528035 ENST00000420794	GTTCAAGAGGCTTGACATCATTGGCTGACACTTTCGAACACGTGATAGAAGAGCTGTTGGATG	63	11:27679881-27679973	Exonic	desalted	96	0.9966	-3.42	35.58	23.01	84	SYBR
BDNF	Homo sapiens	The protein encoded by this gene is a member of the nerve growth factor family. It is induced by cortical neurons and is necessary for survival of striatal neurons in the brain. Expression of this gene is reduced in both Alzheimer&apos;s and Huntington disease patients. This gene may play a role in the regulation of stress response and in the biology of mood disorders. Multiple transcript variant…	BDNF	NC_000011.9,NT_009237.18,NG_011794.1	Hs.502182	ENSG00000176697	qHsaCED0001085	627	ENST00000439476 ENST00000525528 ENST00000395986 ENST00000533131 ENST00000356660 ENST00000418212 ENST00000533246 ENST00000530861 ENST00000395983 ENST00000438929 ENST00000395980 ENST00000532997 ENST00000395981 ENST00000395978 ENST00000525950 ENST00000314915 ENST00000528035 ENST00000420794	GTTCAAGAGGCTTGACATCATTGGCTGACACTTTCGAACACGTGATAGAAGAGCTGTTGGATG	63	11:27679881-27679973	Exonic	desalted	96	0.9966	-3.42	35.58	23.01	84	SYBR
BDNF	Homo sapiens	The protein encoded by this gene is a member of the nerve growth factor family. It is induced by cortical neurons and is necessary for survival of striatal neurons in the brain. Expression of this gene is reduced in both Alzheimer&apos;s and Huntington disease patients. This gene may play a role in the regulation of stress response and in the biology of mood disorders. Multiple transcript variant…	BDNF	NC_000011.9,NT_009237.18,NG_011794.1	Hs.502182	ENSG00000176697	qHsaCED0001085	627	ENST00000439476 ENST00000525528 ENST00000395986 ENST00000533131 ENST00000356660 ENST00000418212 ENST00000533246 ENST00000530861 ENST00000395983 ENST00000438929 ENST00000395980 ENST00000532997 ENST00000395981 ENST00000395978 ENST00000525950 ENST00000314915 ENST00000528035 ENST00000420794	GTTCAAGAGGCTTGACATCATTGGCTGACACTTTCGAACACGTGATAGAAGAGCTGTTGGATG	63	11:27679881-27679973	Exonic	desalted	96	0.9966	-3.42	35.58	23.01	84	SYBR
GABRA4	Homo sapiens	Gamma-aminobutyric acid (GABA) is the major inhibitory neurotransmitter in the mammalian brain where it acts at GABA-A receptors which are ligand-gated chloride channels. Chloride conductance of these channels can be modulated by agents such as benzodiazepines that bind to the GABA-A receptor. At least 16 distinct subunits of GABA-A receptors have been identified. This gene encodes subunit alpha-…	GABRA4	NC_000004.11,NG_011809.1,NT_006238.11	Hs.248112	ENSG00000109158	qHsaCED0036408	2557	ENST00000264318	AAGTAGGAGAAGCAGATGGAAGTGCTCTTGCTGCAGATATGGTTTCAGCTGCATTTGCACGGCTGAATGGGTTTGGACTGGAAGCTAAGTAAGACCGAGGT	101	4:46930531-46930661	exonic	desalted	100	0.9998	-3.31	35.6	27.9	83	SYBR
GABRA4	Homo sapiens	Gamma-aminobutyric acid (GABA) is the major inhibitory neurotransmitter in the mammalian brain where it acts at GABA-A receptors which are ligand-gated chloride channels. Chloride conductance of these channels can be modulated by agents such as benzodiazepines that bind to the GABA-A receptor. At least 16 distinct subunits of GABA-A receptors have been identified. This gene encodes subunit alpha-…	GABRA4	NC_000004.11,NG_011809.1,NT_006238.11	Hs.248112	ENSG00000109158	qHsaCED0036408	2557	ENST00000264318	AAGTAGGAGAAGCAGATGGAAGTGCTCTTGCTGCAGATATGGTTTCAGCTGCATTTGCACGGCTGAATGGGTTTGGACTGGAAGCTAAGTAAGACCGAGGT	101	4:46930531-46930661	exonic	desalted	100	0.9998	-3.31	35.6	27.9	83	SYBR
GABRA4	Homo sapiens	Gamma-aminobutyric acid (GABA) is the major inhibitory neurotransmitter in the mammalian brain where it acts at GABA-A receptors which are ligand-gated chloride channels. Chloride conductance of these channels can be modulated by agents such as benzodiazepines that bind to the GABA-A receptor. At least 16 distinct subunits of GABA-A receptors have been identified. This gene encodes subunit alpha-…	GABRA4	NC_000004.11,NG_011809.1,NT_006238.11	Hs.248112	ENSG00000109158	qHsaCED0036408	2557	ENST00000264318	AAGTAGGAGAAGCAGATGGAAGTGCTCTTGCTGCAGATATGGTTTCAGCTGCATTTGCACGGCTGAATGGGTTTGGACTGGAAGCTAAGTAAGACCGAGGT	101	4:46930531-46930661	exonic	desalted	100	0.9998	-3.31	35.6	27.9	83	SYBR
OTX2	Homo sapiens	This gene encodes a member of the bicoid sub-family of homeodomain-containing transcription factors. The encoded protein acts as a transcription factor and may play a role in brain and sensory organ development. A similar protein in mice is required for proper forebrain development. Two transcript variants encoding distinct isoforms have been identified for this gene. Other alternative splice var…	OTX2	NC_000014.8,NG_008204.1,NT_026437.12	Hs.288655	ENSG00000165588	qHsaCED0037668	5015	ENST00000339475 ENST00000408990 ENST00000555006 ENST00000554845 ENST00000554559 ENST00000555804	GGACTGAGGTGCTAGAGGGGGGAGTGAATTGGCCACTTGTTCCACTCTCTGAACTCACTTCCCGAGCTGGAGATGTCTTCTTTTTGGCAGGTCTCACTTTG	101	14:57268904-57269034	exonic	desalted	97	0.9995	-3.4	36.26	22.24	83	SYBR
OTX2	Homo sapiens	This gene encodes a member of the bicoid sub-family of homeodomain-containing transcription factors. The encoded protein acts as a transcription factor and may play a role in brain and sensory organ development. A similar protein in mice is required for proper forebrain development. Two transcript variants encoding distinct isoforms have been identified for this gene. Other alternative splice var…	OTX2	NC_000014.8,NG_008204.1,NT_026437.12	Hs.288655	ENSG00000165588	qHsaCED0037668	5015	ENST00000339475 ENST00000408990 ENST00000555006 ENST00000554845 ENST00000554559 ENST00000555804	GGACTGAGGTGCTAGAGGGGGGAGTGAATTGGCCACTTGTTCCACTCTCTGAACTCACTTCCCGAGCTGGAGATGTCTTCTTTTTGGCAGGTCTCACTTTG	101	14:57268904-57269034	exonic	desalted	97	0.9995	-3.4	36.26	22.24	83	SYBR
OTX2	Homo sapiens	This gene encodes a member of the bicoid sub-family of homeodomain-containing transcription factors. The encoded protein acts as a transcription factor and may play a role in brain and sensory organ development. A similar protein in mice is required for proper forebrain development. Two transcript variants encoding distinct isoforms have been identified for this gene. Other alternative splice var…	OTX2	NC_000014.8,NG_008204.1,NT_026437.12	Hs.288655	ENSG00000165588	qHsaCED0037668	5015	ENST00000339475 ENST00000408990 ENST00000555006 ENST00000554845 ENST00000554559 ENST00000555804	GGACTGAGGTGCTAGAGGGGGGAGTGAATTGGCCACTTGTTCCACTCTCTGAACTCACTTCCCGAGCTGGAGATGTCTTCTTTTTGGCAGGTCTCACTTTG	101	14:57268904-57269034	exonic	desalted	97	0.9995	-3.4	36.26	22.24	83	SYBR
B2M	Homo sapiens	This gene encodes a serum protein found in association with the major histocompatibility complex (MHC) class I heavy chain on the surface of nearly all nucleated cells. The protein has a predominantly beta-pleated sheet structure that can form amyloid fibrils in some pathological conditions. A mutation in this gene has been shown to result in hypercatabolic hypoproteinemia.[provided by RefSeq Sep…	B2M	NC_000015.9,NG_012920.1,NT_010194.17	Hs.534255	ENSG00000166710	qHsaCID0015347	567	ENST00000349264 ENST00000544417 ENST00000396754	TCGCGCTACTCTCTCTTTCTGGCCTGGAGGCTATCCAGCGTACTCCAAAGATTCAGGTTTACTCACGTCATCCAGCAGAGAATGGAAAGTCAAATTTCCTGAATTGCTATGTGTCTGGGTTTC	123	15:45003754-45007715	Intron-spanning	desalted	98	0.9993	-3.37	35.36	15.41	82.5	SYBR
B2M	Homo sapiens	This gene encodes a serum protein found in association with the major histocompatibility complex (MHC) class I heavy chain on the surface of nearly all nucleated cells. The protein has a predominantly beta-pleated sheet structure that can form amyloid fibrils in some pathological conditions. A mutation in this gene has been shown to result in hypercatabolic hypoproteinemia.[provided by RefSeq Sep…	B2M	NC_000015.9,NG_012920.1,NT_010194.17	Hs.534255	ENSG00000166710	qHsaCID0015347	567	ENST00000349264 ENST00000544417 ENST00000396754	TCGCGCTACTCTCTCTTTCTGGCCTGGAGGCTATCCAGCGTACTCCAAAGATTCAGGTTTACTCACGTCATCCAGCAGAGAATGGAAAGTCAAATTTCCTGAATTGCTATGTGTCTGGGTTTC	123	15:45003754-45007715	Intron-spanning	desalted	98	0.9993	-3.37	35.36	15.41	82.5	SYBR
B2M	Homo sapiens	This gene encodes a serum protein found in association with the major histocompatibility complex (MHC) class I heavy chain on the surface of nearly all nucleated cells. The protein has a predominantly beta-pleated sheet structure that can form amyloid fibrils in some pathological conditions. A mutation in this gene has been shown to result in hypercatabolic hypoproteinemia.[provided by RefSeq Sep…	B2M	NC_000015.9,NG_012920.1,NT_010194.17	Hs.534255	ENSG00000166710	qHsaCID0015347	567	ENST00000349264 ENST00000544417 ENST00000396754	TCGCGCTACTCTCTCTTTCTGGCCTGGAGGCTATCCAGCGTACTCCAAAGATTCAGGTTTACTCACGTCATCCAGCAGAGAATGGAAAGTCAAATTTCCTGAATTGCTATGTGTCTGGGTTTC	123	15:45003754-45007715	Intron-spanning	desalted	98	0.9993	-3.37	35.36	15.41	82.5	SYBR
C4B	Homo sapiens	This gene encodes the basic form of complement factor 4 part of the classical activation pathway. The protein is expressed as a single chain precursor which is proteolytically cleaved into a trimer of alpha beta and gamma chains prior to secretion. The trimer provides a surface for interaction between the antigen-antibody complex and other complement components. The alpha chain may be cleaved to …	C4B	NC_000006.11,NG_000013.3,NG_004658.2,NG_005163.2,NG_007941.2,NG_011639.1,NT_007592.15,NT_113891.2,NT_167245.1,NT_167247.1	Hs.720022	ENSG00000224389	qHsaCED0037421	721	ENST00000375295 ENST00000546746 ENST00000449788 ENST00000546399 ENST00000411583 ENST00000548530 ENST00000383325 ENST00000549812 ENST00000428956 ENST00000498271 ENST00000435363 ENST00000425700 ENST00000435500 ENST00000552464 ENST00000375177 ENST00000548301 ENST00000406575 ENST00000420258 ENST00000421274 ENST00000550297 ENST00000357266 ENST00000536438 ENST00000539068 ENST00000540787 ENST00000542713	CTGTTGCCTTCTCTGTGGTGCCCACGGCAGCCACCGCTGTGTCTCTGAAGGTGGTGGCTCGAGGGTCCTTCGAATTCCCTGTGGGAGATGCGGTGTCCAAGGTTCTGCAGATTGAG	116	6:31995079-31995469	exonic	desalted	94	0.9987	-3.48	36.67	20.39	87.5	SYBR
C4B	Homo sapiens	This gene encodes the basic form of complement factor 4 part of the classical activation pathway. The protein is expressed as a single chain precursor which is proteolytically cleaved into a trimer of alpha beta and gamma chains prior to secretion. The trimer provides a surface for interaction between the antigen-antibody complex and other complement components. The alpha chain may be cleaved to …	C4B	NC_000006.11,NG_000013.3,NG_004658.2,NG_005163.2,NG_007941.2,NG_011639.1,NT_007592.15,NT_113891.2,NT_167245.1,NT_167247.1	Hs.720022	ENSG00000224389	qHsaCED0037421	721	ENST00000375295 ENST00000546746 ENST00000449788 ENST00000546399 ENST00000411583 ENST00000548530 ENST00000383325 ENST00000549812 ENST00000428956 ENST00000498271 ENST00000435363 ENST00000425700 ENST00000435500 ENST00000552464 ENST00000375177 ENST00000548301 ENST00000406575 ENST00000420258 ENST00000421274 ENST00000550297 ENST00000357266 ENST00000536438 ENST00000539068 ENST00000540787 ENST00000542713	CTGTTGCCTTCTCTGTGGTGCCCACGGCAGCCACCGCTGTGTCTCTGAAGGTGGTGGCTCGAGGGTCCTTCGAATTCCCTGTGGGAGATGCGGTGTCCAAGGTTCTGCAGATTGAG	116	6:31995079-31995469	exonic	desalted	94	0.9987	-3.48	36.67	20.39	87.5	SYBR
C4B	Homo sapiens	This gene encodes the basic form of complement factor 4 part of the classical activation pathway. The protein is expressed as a single chain precursor which is proteolytically cleaved into a trimer of alpha beta and gamma chains prior to secretion. The trimer provides a surface for interaction between the antigen-antibody complex and other complement components. The alpha chain may be cleaved to …	C4B	NC_000006.11,NG_000013.3,NG_004658.2,NG_005163.2,NG_007941.2,NG_011639.1,NT_007592.15,NT_113891.2,NT_167245.1,NT_167247.1	Hs.720022	ENSG00000224389	qHsaCED0037421	721	ENST00000375295 ENST00000546746 ENST00000449788 ENST00000546399 ENST00000411583 ENST00000548530 ENST00000383325 ENST00000549812 ENST00000428956 ENST00000498271 ENST00000435363 ENST00000425700 ENST00000435500 ENST00000552464 ENST00000375177 ENST00000548301 ENST00000406575 ENST00000420258 ENST00000421274 ENST00000550297 ENST00000357266 ENST00000536438 ENST00000539068 ENST00000540787 ENST00000542713	CTGTTGCCTTCTCTGTGGTGCCCACGGCAGCCACCGCTGTGTCTCTGAAGGTGGTGGCTCGAGGGTCCTTCGAATTCCCTGTGGGAGATGCGGTGTCCAAGGTTCTGCAGATTGAG	116	6:31995079-31995469	exonic	desalted	94	0.9987	-3.48	36.67	20.39	87.5	SYBR
IL1B	Homo sapiens	The protein encoded by this gene is a member of the interleukin 1 cytokine family. This cytokine is produced by activated macrophages as a proprotein which is proteolytically processed to its active form by caspase 1 (CASP1/ICE). This cytokine is an important mediator of the inflammatory response and is involved in a variety of cellular activities including cell proliferation differentiation and …	IL1B	NC_000002.11,NG_008851.1,NT_022135.16	Hs.126256	ENSG00000125538	qHsaCID0022272	3553	ENST00000263341 ENST00000418817 ENST00000432018 ENST00000416750	TGGCAATGAGGATGACTTGTTCTTTGAAGCTGATGGCCCTAAACAGATGAAGTGCTCCTTCCAGGACCTGGACCTCTGCCCTCTGGATGGCGGCATCCAGCTACGAATCTCCGACCACC	119	2:113591063-113593767	Intron-spanning	desalted	101	0.9999	-3.3	34.44	25.14	85	SYBR
IL1B	Homo sapiens	The protein encoded by this gene is a member of the interleukin 1 cytokine family. This cytokine is produced by activated macrophages as a proprotein which is proteolytically processed to its active form by caspase 1 (CASP1/ICE). This cytokine is an important mediator of the inflammatory response and is involved in a variety of cellular activities including cell proliferation differentiation and …	IL1B	NC_000002.11,NG_008851.1,NT_022135.16	Hs.126256	ENSG00000125538	qHsaCID0022272	3553	ENST00000263341 ENST00000418817 ENST00000432018 ENST00000416750	TGGCAATGAGGATGACTTGTTCTTTGAAGCTGATGGCCCTAAACAGATGAAGTGCTCCTTCCAGGACCTGGACCTCTGCCCTCTGGATGGCGGCATCCAGCTACGAATCTCCGACCACC	119	2:113591063-113593767	Intron-spanning	desalted	101	0.9999	-3.3	34.44	25.14	85	SYBR
IL1B	Homo sapiens	The protein encoded by this gene is a member of the interleukin 1 cytokine family. This cytokine is produced by activated macrophages as a proprotein which is proteolytically processed to its active form by caspase 1 (CASP1/ICE). This cytokine is an important mediator of the inflammatory response and is involved in a variety of cellular activities including cell proliferation differentiation and …	IL1B	NC_000002.11,NG_008851.1,NT_022135.16	Hs.126256	ENSG00000125538	qHsaCID0022272	3553	ENST00000263341 ENST00000418817 ENST00000432018 ENST00000416750	TGGCAATGAGGATGACTTGTTCTTTGAAGCTGATGGCCCTAAACAGATGAAGTGCTCCTTCCAGGACCTGGACCTCTGCCCTCTGGATGGCGGCATCCAGCTACGAATCTCCGACCACC	119	2:113591063-113593767	Intron-spanning	desalted	101	0.9999	-3.3	34.44	25.14	85	SYBR
RSPO1	Homo sapiens	This gene is a member of the R-spondin family and encodes a secreted activator protein with two cystein-rich furin-like domains and one thrombospondin type 1 domain. In mice the protein induces the rapid onset of crypt cell proliferation and increases intestinal epithelial healing providing a protective effect against chemotherapy-induced adverse effects. [provided by RefSeq Jul 2008]	RSPO1	NC_000001.10,NG_012239.1,NT_032977.9	Hs.135015	ENSG00000169218	qHsaCID0022580	284654	ENST00000373059 ENST00000401070 ENST00000401069 ENST00000401068 ENST00000356545 ENST00000401071	CTGCTGGAGAGGAACGACATCCGCCAGGTGGGCGTCTGCTTGCCGTCCTGCCCACCTGGATACTTCGACGCCCGCAACCCCGACATGAACAAGTGCATCAAATGCAAGATCGAGCACTGTGAGGCCTGCTT	131	1:38079975-38082285	Intron-spanning	desalted	97	0.9996	-3.4	35.34	31.1	88	SYBR
RSPO1	Homo sapiens	This gene is a member of the R-spondin family and encodes a secreted activator protein with two cystein-rich furin-like domains and one thrombospondin type 1 domain. In mice the protein induces the rapid onset of crypt cell proliferation and increases intestinal epithelial healing providing a protective effect against chemotherapy-induced adverse effects. [provided by RefSeq Jul 2008]	RSPO1	NC_000001.10,NG_012239.1,NT_032977.9	Hs.135015	ENSG00000169218	qHsaCID0022580	284654	ENST00000373059 ENST00000401070 ENST00000401069 ENST00000401068 ENST00000356545 ENST00000401071	CTGCTGGAGAGGAACGACATCCGCCAGGTGGGCGTCTGCTTGCCGTCCTGCCCACCTGGATACTTCGACGCCCGCAACCCCGACATGAACAAGTGCATCAAATGCAAGATCGAGCACTGTGAGGCCTGCTT	131	1:38079975-38082285	Intron-spanning	desalted	97	0.9996	-3.4	35.34	31.1	88	SYBR
RSPO1	Homo sapiens	This gene is a member of the R-spondin family and encodes a secreted activator protein with two cystein-rich furin-like domains and one thrombospondin type 1 domain. In mice the protein induces the rapid onset of crypt cell proliferation and increases intestinal epithelial healing providing a protective effect against chemotherapy-induced adverse effects. [provided by RefSeq Jul 2008]	RSPO1	NC_000001.10,NG_012239.1,NT_032977.9	Hs.135015	ENSG00000169218	qHsaCID0022580	284654	ENST00000373059 ENST00000401070 ENST00000401069 ENST00000401068 ENST00000356545 ENST00000401071	CTGCTGGAGAGGAACGACATCCGCCAGGTGGGCGTCTGCTTGCCGTCCTGCCCACCTGGATACTTCGACGCCCGCAACCCCGACATGAACAAGTGCATCAAATGCAAGATCGAGCACTGTGAGGCCTGCTT	131	1:38079975-38082285	Intron-spanning	desalted	97	0.9996	-3.4	35.34	31.1	88	SYBR
GAPDH	Homo sapiens	The product of this gene catalyzes an important energy-yielding step in carbohydrate metabolism the reversible oxidative phosphorylation of glyceraldehyde-3-phosphate in the presence of inorganic phosphate and nicotinamide adenine dinucleotide (NAD). The enzyme exists as a tetramer of identical chains. Many pseudogenes similar to this locus are present in the human genome. Two transcript variants…	GAPDH	NC_000012.11,NG_007073.2,NT_009759.16	Hs.544577	ENSG00000111640	qHsaCED0038674	2597	ENST00000229239 ENST00000396856 ENST00000396861 ENST00000396859 ENST00000396858	TGACAACGAATTTGGCTACAGCAACAGGGTGGTGGACCTCATGGCCCACATGGCCTCCAAGGAGTAAGACCCCTGGACCACCAGCCCCAGCAAGAGCACAAGAGGAAGAGAGAGACC	117	12:6647267-6647413	exonic	desalted	97	0.999	-3.39	36.05	13.2	86	SYBR
GAPDH	Homo sapiens	The product of this gene catalyzes an important energy-yielding step in carbohydrate metabolism the reversible oxidative phosphorylation of glyceraldehyde-3-phosphate in the presence of inorganic phosphate and nicotinamide adenine dinucleotide (NAD). The enzyme exists as a tetramer of identical chains. Many pseudogenes similar to this locus are present in the human genome. Two transcript variants…	GAPDH	NC_000012.11,NG_007073.2,NT_009759.16	Hs.544577	ENSG00000111640	qHsaCED0038674	2597	ENST00000229239 ENST00000396856 ENST00000396861 ENST00000396859 ENST00000396858	TGACAACGAATTTGGCTACAGCAACAGGGTGGTGGACCTCATGGCCCACATGGCCTCCAAGGAGTAAGACCCCTGGACCACCAGCCCCAGCAAGAGCACAAGAGGAAGAGAGAGACC	117	12:6647267-6647413	exonic	desalted	97	0.999	-3.39	36.05	13.2	86	SYBR
GAPDH	Homo sapiens	The product of this gene catalyzes an important energy-yielding step in carbohydrate metabolism the reversible oxidative phosphorylation of glyceraldehyde-3-phosphate in the presence of inorganic phosphate and nicotinamide adenine dinucleotide (NAD). The enzyme exists as a tetramer of identical chains. Many pseudogenes similar to this locus are present in the human genome. Two transcript variants…	GAPDH	NC_000012.11,NG_007073.2,NT_009759.16	Hs.544577	ENSG00000111640	qHsaCED0038674	2597	ENST00000229239 ENST00000396856 ENST00000396861 ENST00000396859 ENST00000396858	TGACAACGAATTTGGCTACAGCAACAGGGTGGTGGACCTCATGGCCCACATGGCCTCCAAGGAGTAAGACCCCTGGACCACCAGCCCCAGCAAGAGCACAAGAGGAAGAGAGAGACC	117	12:6647267-6647413	exonic	desalted	97	0.999	-3.39	36.05	13.2	86	SYBR
C4B	Homo sapiens	This gene encodes the basic form of complement factor 4 part of the classical activation pathway. The protein is expressed as a single chain precursor which is proteolytically cleaved into a trimer of alpha beta and gamma chains prior to secretion. The trimer provides a surface for interaction between the antigen-antibody complex and other complement components. The alpha chain may be cleaved to …	C4B	NC_000006.11,NG_000013.3,NG_004658.2,NG_005163.2,NG_007941.2,NG_011639.1,NT_007592.15,NT_113891.2,NT_167245.1,NT_167247.1	Hs.720022	ENSG00000224389	qHsaCED0037421	721	ENST00000375295 ENST00000546746 ENST00000449788 ENST00000546399 ENST00000411583 ENST00000548530 ENST00000383325 ENST00000549812 ENST00000428956 ENST00000498271 ENST00000435363 ENST00000425700 ENST00000435500 ENST00000552464 ENST00000375177 ENST00000548301 ENST00000406575 ENST00000420258 ENST00000421274 ENST00000550297 ENST00000357266 ENST00000536438 ENST00000539068 ENST00000540787 ENST00000542713	CTGTTGCCTTCTCTGTGGTGCCCACGGCAGCCACCGCTGTGTCTCTGAAGGTGGTGGCTCGAGGGTCCTTCGAATTCCCTGTGGGAGATGCGGTGTCCAAGGTTCTGCAGATTGAG	116	6:31995079-31995469	exonic	desalted	94	0.9987	-3.48	36.67	20.39	87.5	SYBR
C4B	Homo sapiens	This gene encodes the basic form of complement factor 4 part of the classical activation pathway. The protein is expressed as a single chain precursor which is proteolytically cleaved into a trimer of alpha beta and gamma chains prior to secretion. The trimer provides a surface for interaction between the antigen-antibody complex and other complement components. The alpha chain may be cleaved to …	C4B	NC_000006.11,NG_000013.3,NG_004658.2,NG_005163.2,NG_007941.2,NG_011639.1,NT_007592.15,NT_113891.2,NT_167245.1,NT_167247.1	Hs.720022	ENSG00000224389	qHsaCED0037421	721	ENST00000375295 ENST00000546746 ENST00000449788 ENST00000546399 ENST00000411583 ENST00000548530 ENST00000383325 ENST00000549812 ENST00000428956 ENST00000498271 ENST00000435363 ENST00000425700 ENST00000435500 ENST00000552464 ENST00000375177 ENST00000548301 ENST00000406575 ENST00000420258 ENST00000421274 ENST00000550297 ENST00000357266 ENST00000536438 ENST00000539068 ENST00000540787 ENST00000542713	CTGTTGCCTTCTCTGTGGTGCCCACGGCAGCCACCGCTGTGTCTCTGAAGGTGGTGGCTCGAGGGTCCTTCGAATTCCCTGTGGGAGATGCGGTGTCCAAGGTTCTGCAGATTGAG	116	6:31995079-31995469	exonic	desalted	94	0.9987	-3.48	36.67	20.39	87.5	SYBR
C4B	Homo sapiens	This gene encodes the basic form of complement factor 4 part of the classical activation pathway. The protein is expressed as a single chain precursor which is proteolytically cleaved into a trimer of alpha beta and gamma chains prior to secretion. The trimer provides a surface for interaction between the antigen-antibody complex and other complement components. The alpha chain may be cleaved to …	C4B	NC_000006.11,NG_000013.3,NG_004658.2,NG_005163.2,NG_007941.2,NG_011639.1,NT_007592.15,NT_113891.2,NT_167245.1,NT_167247.1	Hs.720022	ENSG00000224389	qHsaCED0037421	721	ENST00000375295 ENST00000546746 ENST00000449788 ENST00000546399 ENST00000411583 ENST00000548530 ENST00000383325 ENST00000549812 ENST00000428956 ENST00000498271 ENST00000435363 ENST00000425700 ENST00000435500 ENST00000552464 ENST00000375177 ENST00000548301 ENST00000406575 ENST00000420258 ENST00000421274 ENST00000550297 ENST00000357266 ENST00000536438 ENST00000539068 ENST00000540787 ENST00000542713	CTGTTGCCTTCTCTGTGGTGCCCACGGCAGCCACCGCTGTGTCTCTGAAGGTGGTGGCTCGAGGGTCCTTCGAATTCCCTGTGGGAGATGCGGTGTCCAAGGTTCTGCAGATTGAG	116	6:31995079-31995469	exonic	desalted	94	0.9987	-3.48	36.67	20.39	87.5	SYBR
IL1B	Homo sapiens	The protein encoded by this gene is a member of the interleukin 1 cytokine family. This cytokine is produced by activated macrophages as a proprotein which is proteolytically processed to its active form by caspase 1 (CASP1/ICE). This cytokine is an important mediator of the inflammatory response and is involved in a variety of cellular activities including cell proliferation differentiation and …	IL1B	NC_000002.11,NG_008851.1,NT_022135.16	Hs.126256	ENSG00000125538	qHsaCID0022272	3553	ENST00000263341 ENST00000418817 ENST00000432018 ENST00000416750	TGGCAATGAGGATGACTTGTTCTTTGAAGCTGATGGCCCTAAACAGATGAAGTGCTCCTTCCAGGACCTGGACCTCTGCCCTCTGGATGGCGGCATCCAGCTACGAATCTCCGACCACC	119	2:113591063-113593767	Intron-spanning	desalted	101	0.9999	-3.3	34.44	25.14	85	SYBR
IL1B	Homo sapiens	The protein encoded by this gene is a member of the interleukin 1 cytokine family. This cytokine is produced by activated macrophages as a proprotein which is proteolytically processed to its active form by caspase 1 (CASP1/ICE). This cytokine is an important mediator of the inflammatory response and is involved in a variety of cellular activities including cell proliferation differentiation and …	IL1B	NC_000002.11,NG_008851.1,NT_022135.16	Hs.126256	ENSG00000125538	qHsaCID0022272	3553	ENST00000263341 ENST00000418817 ENST00000432018 ENST00000416750	TGGCAATGAGGATGACTTGTTCTTTGAAGCTGATGGCCCTAAACAGATGAAGTGCTCCTTCCAGGACCTGGACCTCTGCCCTCTGGATGGCGGCATCCAGCTACGAATCTCCGACCACC	119	2:113591063-113593767	Intron-spanning	desalted	101	0.9999	-3.3	34.44	25.14	85	SYBR
IL1B	Homo sapiens	The protein encoded by this gene is a member of the interleukin 1 cytokine family. This cytokine is produced by activated macrophages as a proprotein which is proteolytically processed to its active form by caspase 1 (CASP1/ICE). This cytokine is an important mediator of the inflammatory response and is involved in a variety of cellular activities including cell proliferation differentiation and …	IL1B	NC_000002.11,NG_008851.1,NT_022135.16	Hs.126256	ENSG00000125538	qHsaCID0022272	3553	ENST00000263341 ENST00000418817 ENST00000432018 ENST00000416750	TGGCAATGAGGATGACTTGTTCTTTGAAGCTGATGGCCCTAAACAGATGAAGTGCTCCTTCCAGGACCTGGACCTCTGCCCTCTGGATGGCGGCATCCAGCTACGAATCTCCGACCACC	119	2:113591063-113593767	Intron-spanning	desalted	101	0.9999	-3.3	34.44	25.14	85	SYBR
RSPO1	Homo sapiens	This gene is a member of the R-spondin family and encodes a secreted activator protein with two cystein-rich furin-like domains and one thrombospondin type 1 domain. In mice the protein induces the rapid onset of crypt cell proliferation and increases intestinal epithelial healing providing a protective effect against chemotherapy-induced adverse effects. [provided by RefSeq Jul 2008]	RSPO1	NC_000001.10,NG_012239.1,NT_032977.9	Hs.135015	ENSG00000169218	qHsaCID0022580	284654	ENST00000373059 ENST00000401070 ENST00000401069 ENST00000401068 ENST00000356545 ENST00000401071	CTGCTGGAGAGGAACGACATCCGCCAGGTGGGCGTCTGCTTGCCGTCCTGCCCACCTGGATACTTCGACGCCCGCAACCCCGACATGAACAAGTGCATCAAATGCAAGATCGAGCACTGTGAGGCCTGCTT	131	1:38079975-38082285	Intron-spanning	desalted	97	0.9996	-3.4	35.34	31.1	88	SYBR
RSPO1	Homo sapiens	This gene is a member of the R-spondin family and encodes a secreted activator protein with two cystein-rich furin-like domains and one thrombospondin type 1 domain. In mice the protein induces the rapid onset of crypt cell proliferation and increases intestinal epithelial healing providing a protective effect against chemotherapy-induced adverse effects. [provided by RefSeq Jul 2008]	RSPO1	NC_000001.10,NG_012239.1,NT_032977.9	Hs.135015	ENSG00000169218	qHsaCID0022580	284654	ENST00000373059 ENST00000401070 ENST00000401069 ENST00000401068 ENST00000356545 ENST00000401071	CTGCTGGAGAGGAACGACATCCGCCAGGTGGGCGTCTGCTTGCCGTCCTGCCCACCTGGATACTTCGACGCCCGCAACCCCGACATGAACAAGTGCATCAAATGCAAGATCGAGCACTGTGAGGCCTGCTT	131	1:38079975-38082285	Intron-spanning	desalted	97	0.9996	-3.4	35.34	31.1	88	SYBR
RSPO1	Homo sapiens	This gene is a member of the R-spondin family and encodes a secreted activator protein with two cystein-rich furin-like domains and one thrombospondin type 1 domain. In mice the protein induces the rapid onset of crypt cell proliferation and increases intestinal epithelial healing providing a protective effect against chemotherapy-induced adverse effects. [provided by RefSeq Jul 2008]	RSPO1	NC_000001.10,NG_012239.1,NT_032977.9	Hs.135015	ENSG00000169218	qHsaCID0022580	284654	ENST00000373059 ENST00000401070 ENST00000401069 ENST00000401068 ENST00000356545 ENST00000401071	CTGCTGGAGAGGAACGACATCCGCCAGGTGGGCGTCTGCTTGCCGTCCTGCCCACCTGGATACTTCGACGCCCGCAACCCCGACATGAACAAGTGCATCAAATGCAAGATCGAGCACTGTGAGGCCTGCTT	131	1:38079975-38082285	Intron-spanning	desalted	97	0.9996	-3.4	35.34	31.1	88	SYBR
GAPDH	Homo sapiens	The product of this gene catalyzes an important energy-yielding step in carbohydrate metabolism the reversible oxidative phosphorylation of glyceraldehyde-3-phosphate in the presence of inorganic phosphate and nicotinamide adenine dinucleotide (NAD). The enzyme exists as a tetramer of identical chains. Many pseudogenes similar to this locus are present in the human genome. Two transcript variants…	GAPDH	NC_000012.11,NG_007073.2,NT_009759.16	Hs.544577	ENSG00000111640	qHsaCED0038674	2597	ENST00000229239 ENST00000396856 ENST00000396861 ENST00000396859 ENST00000396858	TGACAACGAATTTGGCTACAGCAACAGGGTGGTGGACCTCATGGCCCACATGGCCTCCAAGGAGTAAGACCCCTGGACCACCAGCCCCAGCAAGAGCACAAGAGGAAGAGAGAGACC	117	12:6647267-6647413	exonic	desalted	97	0.999	-3.39	36.05	13.2	86	SYBR
GAPDH	Homo sapiens	The product of this gene catalyzes an important energy-yielding step in carbohydrate metabolism the reversible oxidative phosphorylation of glyceraldehyde-3-phosphate in the presence of inorganic phosphate and nicotinamide adenine dinucleotide (NAD). The enzyme exists as a tetramer of identical chains. Many pseudogenes similar to this locus are present in the human genome. Two transcript variants…	GAPDH	NC_000012.11,NG_007073.2,NT_009759.16	Hs.544577	ENSG00000111640	qHsaCED0038674	2597	ENST00000229239 ENST00000396856 ENST00000396861 ENST00000396859 ENST00000396858	TGACAACGAATTTGGCTACAGCAACAGGGTGGTGGACCTCATGGCCCACATGGCCTCCAAGGAGTAAGACCCCTGGACCACCAGCCCCAGCAAGAGCACAAGAGGAAGAGAGAGACC	117	12:6647267-6647413	exonic	desalted	97	0.999	-3.39	36.05	13.2	86	SYBR
GAPDH	Homo sapiens	The product of this gene catalyzes an important energy-yielding step in carbohydrate metabolism the reversible oxidative phosphorylation of glyceraldehyde-3-phosphate in the presence of inorganic phosphate and nicotinamide adenine dinucleotide (NAD). The enzyme exists as a tetramer of identical chains. Many pseudogenes similar to this locus are present in the human genome. Two transcript variants…	GAPDH	NC_000012.11,NG_007073.2,NT_009759.16	Hs.544577	ENSG00000111640	qHsaCED0038674	2597	ENST00000229239 ENST00000396856 ENST00000396861 ENST00000396859 ENST00000396858	TGACAACGAATTTGGCTACAGCAACAGGGTGGTGGACCTCATGGCCCACATGGCCTCCAAGGAGTAAGACCCCTGGACCACCAGCCCCAGCAAGAGCACAAGAGGAAGAGAGAGACC	117	12:6647267-6647413	exonic	desalted	97	0.999	-3.39	36.05	13.2	86	SYBR
ACAN	Homo sapiens	This gene is a member of the aggrecan/versican proteoglycan family. The encoded protein is an integral part of the extracellular matrix in cartilagenous tissue and it withstands compression in cartilage. Mutations in this gene may be involved in skeletal dysplasia and spinal degeneration. Multiple alternatively spliced transcript variants that encode different protein isoforms have been observed …	ACAN	NC_000015.9,NT_010274.17,NG_012794.1	Hs.2159	ENSG00000157766	qHsaCID0008122	176	ENST00000439576 ENST00000352105 ENST00000268134	TGCTATGGAGACAAGGATGAGTTTCCTGGTGTGAGGACGTATGGCATCCGAGACACCAACGAGACCTATGATGTGTACTGCTTCGCCGAGGAGATGGAGGGTGAGGTCTTTTATGCAACATCTCCAGAGAAG	132	15:89384995-89386643	Intron-spanning	desalted	98	0.9998	-3.36	35.77	28.33	83.5	SYBR
ACAN	Homo sapiens	This gene is a member of the aggrecan/versican proteoglycan family. The encoded protein is an integral part of the extracellular matrix in cartilagenous tissue and it withstands compression in cartilage. Mutations in this gene may be involved in skeletal dysplasia and spinal degeneration. Multiple alternatively spliced transcript variants that encode different protein isoforms have been observed …	ACAN	NC_000015.9,NT_010274.17,NG_012794.1	Hs.2159	ENSG00000157766	qHsaCID0008122	176	ENST00000439576 ENST00000352105 ENST00000268134	TGCTATGGAGACAAGGATGAGTTTCCTGGTGTGAGGACGTATGGCATCCGAGACACCAACGAGACCTATGATGTGTACTGCTTCGCCGAGGAGATGGAGGGTGAGGTCTTTTATGCAACATCTCCAGAGAAG	132	15:89384995-89386643	Intron-spanning	desalted	98	0.9998	-3.36	35.77	28.33	83.5	SYBR
ACAN	Homo sapiens	This gene is a member of the aggrecan/versican proteoglycan family. The encoded protein is an integral part of the extracellular matrix in cartilagenous tissue and it withstands compression in cartilage. Mutations in this gene may be involved in skeletal dysplasia and spinal degeneration. Multiple alternatively spliced transcript variants that encode different protein isoforms have been observed …	ACAN	NC_000015.9,NT_010274.17,NG_012794.1	Hs.2159	ENSG00000157766	qHsaCID0008122	176	ENST00000439576 ENST00000352105 ENST00000268134	TGCTATGGAGACAAGGATGAGTTTCCTGGTGTGAGGACGTATGGCATCCGAGACACCAACGAGACCTATGATGTGTACTGCTTCGCCGAGGAGATGGAGGGTGAGGTCTTTTATGCAACATCTCCAGAGAAG	132	15:89384995-89386643	Intron-spanning	desalted	98	0.9998	-3.36	35.77	28.33	83.5	SYBR
CACNA1C	Homo sapiens	This gene encodes an alpha-1 subunit of a voltage-dependent calcium channel. Calcium channels mediate the influx of calcium ions into the cell upon membrane polarization. The alpha-1 subunit consists of 24 transmembrane segments and forms the pore through which ions pass into the cell. The calcium channel consists of a complex of alpha-1 alpha-2/delta beta and gamma subunits in a 1:1:1:1 ratio. T…	CACNA1C	NC_000012.11,NT_009759.16,NG_008801.1	Hs.118262	ENSG00000151067	qHsaCID0011853	775	ENST00000399644 ENST00000399638 ENST00000399597 ENST00000399621 ENST00000399637 ENST00000399591 ENST00000399641 ENST00000347598 ENST00000399606 ENST00000399601 ENST00000344100 ENST00000399629 ENST00000327702 ENST00000399649 ENST00000402845 ENST00000399603 ENST00000399634 ENST00000399617 ENST00000406454 ENST00000322367 ENST00000335762 ENST00000399655 ENST00000480911 ENST00000399595	ACCTACTTCGAGTACCTGATGTTCGTCCTCATCCTGCTCAACACCATCTGCCTGGCCATGCAGCACTACGGCCAGAGCTGCCTGTTCAAAATCGCCATGAACATCCTCAACATGCTCTT	119	12:2719787-2721138	Intron-spanning	desalted	99	0.9997	-3.34	33.81	22.83	85	SYBR
CACNA1C	Homo sapiens	This gene encodes an alpha-1 subunit of a voltage-dependent calcium channel. Calcium channels mediate the influx of calcium ions into the cell upon membrane polarization. The alpha-1 subunit consists of 24 transmembrane segments and forms the pore through which ions pass into the cell. The calcium channel consists of a complex of alpha-1 alpha-2/delta beta and gamma subunits in a 1:1:1:1 ratio. T…	CACNA1C	NC_000012.11,NT_009759.16,NG_008801.1	Hs.118262	ENSG00000151067	qHsaCID0011853	775	ENST00000399644 ENST00000399638 ENST00000399597 ENST00000399621 ENST00000399637 ENST00000399591 ENST00000399641 ENST00000347598 ENST00000399606 ENST00000399601 ENST00000344100 ENST00000399629 ENST00000327702 ENST00000399649 ENST00000402845 ENST00000399603 ENST00000399634 ENST00000399617 ENST00000406454 ENST00000322367 ENST00000335762 ENST00000399655 ENST00000480911 ENST00000399595	ACCTACTTCGAGTACCTGATGTTCGTCCTCATCCTGCTCAACACCATCTGCCTGGCCATGCAGCACTACGGCCAGAGCTGCCTGTTCAAAATCGCCATGAACATCCTCAACATGCTCTT	119	12:2719787-2721138	Intron-spanning	desalted	99	0.9997	-3.34	33.81	22.83	85	SYBR
CACNA1C	Homo sapiens	This gene encodes an alpha-1 subunit of a voltage-dependent calcium channel. Calcium channels mediate the influx of calcium ions into the cell upon membrane polarization. The alpha-1 subunit consists of 24 transmembrane segments and forms the pore through which ions pass into the cell. The calcium channel consists of a complex of alpha-1 alpha-2/delta beta and gamma subunits in a 1:1:1:1 ratio. T…	CACNA1C	NC_000012.11,NT_009759.16,NG_008801.1	Hs.118262	ENSG00000151067	qHsaCID0011853	775	ENST00000399644 ENST00000399638 ENST00000399597 ENST00000399621 ENST00000399637 ENST00000399591 ENST00000399641 ENST00000347598 ENST00000399606 ENST00000399601 ENST00000344100 ENST00000399629 ENST00000327702 ENST00000399649 ENST00000402845 ENST00000399603 ENST00000399634 ENST00000399617 ENST00000406454 ENST00000322367 ENST00000335762 ENST00000399655 ENST00000480911 ENST00000399595	ACCTACTTCGAGTACCTGATGTTCGTCCTCATCCTGCTCAACACCATCTGCCTGGCCATGCAGCACTACGGCCAGAGCTGCCTGTTCAAAATCGCCATGAACATCCTCAACATGCTCTT	119	12:2719787-2721138	Intron-spanning	desalted	99	0.9997	-3.34	33.81	22.83	85	SYBR
IL1RL1	Homo sapiens	The protein encoded by this gene is a member of the interleukin 1 receptor family. Studies of the similar gene in mouse suggested that this receptor can be induced by proinflammatory stimuli and may be involved in the function of helper T cells. This gene interleukin 1 receptor type I (IL1R1) interleukin 1 receptor type II (IL1R2) and interleukin 1 receptor-like 2 (IL1RL2) form a cytokine recepto…	IL1RL1	NC_000002.11,NT_022171.15	Hs.66	ENSG00000115602	qHsaCID0010352	9173	ENST00000233954 ENST00000311734 ENST00000409584 ENST00000393393	ATGTATTCCACAGCAGCAAAGTTTAGTAAACAATCATGGGGCCTGGAAAATGAGGCTTTAATTGTAAGATGTCCTAGACAAGG	83	2:102954736-102955359	Intron-spanning	desalted	98	0.9995	-3.38	34.43	29.12	78	SYBR
IL1RL1	Homo sapiens	The protein encoded by this gene is a member of the interleukin 1 receptor family. Studies of the similar gene in mouse suggested that this receptor can be induced by proinflammatory stimuli and may be involved in the function of helper T cells. This gene interleukin 1 receptor type I (IL1R1) interleukin 1 receptor type II (IL1R2) and interleukin 1 receptor-like 2 (IL1RL2) form a cytokine recepto…	IL1RL1	NC_000002.11,NT_022171.15	Hs.66	ENSG00000115602	qHsaCID0010352	9173	ENST00000233954 ENST00000311734 ENST00000409584 ENST00000393393	ATGTATTCCACAGCAGCAAAGTTTAGTAAACAATCATGGGGCCTGGAAAATGAGGCTTTAATTGTAAGATGTCCTAGACAAGG	83	2:102954736-102955359	Intron-spanning	desalted	98	0.9995	-3.38	34.43	29.12	78	SYBR
IL1RL1	Homo sapiens	The protein encoded by this gene is a member of the interleukin 1 receptor family. Studies of the similar gene in mouse suggested that this receptor can be induced by proinflammatory stimuli and may be involved in the function of helper T cells. This gene interleukin 1 receptor type I (IL1R1) interleukin 1 receptor type II (IL1R2) and interleukin 1 receptor-like 2 (IL1RL2) form a cytokine recepto…	IL1RL1	NC_000002.11,NT_022171.15	Hs.66	ENSG00000115602	qHsaCID0010352	9173	ENST00000233954 ENST00000311734 ENST00000409584 ENST00000393393	ATGTATTCCACAGCAGCAAAGTTTAGTAAACAATCATGGGGCCTGGAAAATGAGGCTTTAATTGTAAGATGTCCTAGACAAGG	83	2:102954736-102955359	Intron-spanning	desalted	98	0.9995	-3.38	34.43	29.12	78	SYBR
SEMA3E	Homo sapiens	Semaphorins are a large family of conserved secreted and membrane associated proteins which possess a semaphorin (Sema) domain and a PSI domain (found in plexins semaphorins and integrins) in the N-terminal extracellular portion. Based on sequence and structural similarities semaphorins are put into eight classes: invertebrates contain classes 1 and 2 viruses have class V and vertebrates contain …	SEMA3E	NC_000007.13,NT_007933.15,NG_021242.1	Hs.528721	ENSG00000170381	qHsaCID0021611	9723	ENST00000307792 ENST00000427262 ENST00000442159 ENST00000541514	CCAGCTCCTCCTTCATCTCCACTTTAATTGGTAGTGAATTGTTTGCTGGACTCTACAGTGACTACTGGAGCA	72	7:83037750-83047753	Intron-spanning	desalted	98	0.9996	-3.37	34.63	25.37	79	SYBR
SEMA3E	Homo sapiens	Semaphorins are a large family of conserved secreted and membrane associated proteins which possess a semaphorin (Sema) domain and a PSI domain (found in plexins semaphorins and integrins) in the N-terminal extracellular portion. Based on sequence and structural similarities semaphorins are put into eight classes: invertebrates contain classes 1 and 2 viruses have class V and vertebrates contain …	SEMA3E	NC_000007.13,NT_007933.15,NG_021242.1	Hs.528721	ENSG00000170381	qHsaCID0021611	9723	ENST00000307792 ENST00000427262 ENST00000442159 ENST00000541514	CCAGCTCCTCCTTCATCTCCACTTTAATTGGTAGTGAATTGTTTGCTGGACTCTACAGTGACTACTGGAGCA	72	7:83037750-83047753	Intron-spanning	desalted	98	0.9996	-3.37	34.63	25.37	79	SYBR
SEMA3E	Homo sapiens	Semaphorins are a large family of conserved secreted and membrane associated proteins which possess a semaphorin (Sema) domain and a PSI domain (found in plexins semaphorins and integrins) in the N-terminal extracellular portion. Based on sequence and structural similarities semaphorins are put into eight classes: invertebrates contain classes 1 and 2 viruses have class V and vertebrates contain …	SEMA3E	NC_000007.13,NT_007933.15,NG_021242.1	Hs.528721	ENSG00000170381	qHsaCID0021611	9723	ENST00000307792 ENST00000427262 ENST00000442159 ENST00000541514	CCAGCTCCTCCTTCATCTCCACTTTAATTGGTAGTGAATTGTTTGCTGGACTCTACAGTGACTACTGGAGCA	72	7:83037750-83047753	Intron-spanning	desalted	98	0.9996	-3.37	34.63	25.37	79	SYBR
ACAN	Homo sapiens	This gene is a member of the aggrecan/versican proteoglycan family. The encoded protein is an integral part of the extracellular matrix in cartilagenous tissue and it withstands compression in cartilage. Mutations in this gene may be involved in skeletal dysplasia and spinal degeneration. Multiple alternatively spliced transcript variants that encode different protein isoforms have been observed …	ACAN	NC_000015.9,NT_010274.17,NG_012794.1	Hs.2159	ENSG00000157766	qHsaCID0008122	176	ENST00000439576 ENST00000352105 ENST00000268134	TGCTATGGAGACAAGGATGAGTTTCCTGGTGTGAGGACGTATGGCATCCGAGACACCAACGAGACCTATGATGTGTACTGCTTCGCCGAGGAGATGGAGGGTGAGGTCTTTTATGCAACATCTCCAGAGAAG	132	15:89384995-89386643	Intron-spanning	desalted	98	0.9998	-3.36	35.77	28.33	83.5	SYBR
ACAN	Homo sapiens	This gene is a member of the aggrecan/versican proteoglycan family. The encoded protein is an integral part of the extracellular matrix in cartilagenous tissue and it withstands compression in cartilage. Mutations in this gene may be involved in skeletal dysplasia and spinal degeneration. Multiple alternatively spliced transcript variants that encode different protein isoforms have been observed …	ACAN	NC_000015.9,NT_010274.17,NG_012794.1	Hs.2159	ENSG00000157766	qHsaCID0008122	176	ENST00000439576 ENST00000352105 ENST00000268134	TGCTATGGAGACAAGGATGAGTTTCCTGGTGTGAGGACGTATGGCATCCGAGACACCAACGAGACCTATGATGTGTACTGCTTCGCCGAGGAGATGGAGGGTGAGGTCTTTTATGCAACATCTCCAGAGAAG	132	15:89384995-89386643	Intron-spanning	desalted	98	0.9998	-3.36	35.77	28.33	83.5	SYBR
ACAN	Homo sapiens	This gene is a member of the aggrecan/versican proteoglycan family. The encoded protein is an integral part of the extracellular matrix in cartilagenous tissue and it withstands compression in cartilage. Mutations in this gene may be involved in skeletal dysplasia and spinal degeneration. Multiple alternatively spliced transcript variants that encode different protein isoforms have been observed …	ACAN	NC_000015.9,NT_010274.17,NG_012794.1	Hs.2159	ENSG00000157766	qHsaCID0008122	176	ENST00000439576 ENST00000352105 ENST00000268134	TGCTATGGAGACAAGGATGAGTTTCCTGGTGTGAGGACGTATGGCATCCGAGACACCAACGAGACCTATGATGTGTACTGCTTCGCCGAGGAGATGGAGGGTGAGGTCTTTTATGCAACATCTCCAGAGAAG	132	15:89384995-89386643	Intron-spanning	desalted	98	0.9998	-3.36	35.77	28.33	83.5	SYBR
CACNA1C	Homo sapiens	This gene encodes an alpha-1 subunit of a voltage-dependent calcium channel. Calcium channels mediate the influx of calcium ions into the cell upon membrane polarization. The alpha-1 subunit consists of 24 transmembrane segments and forms the pore through which ions pass into the cell. The calcium channel consists of a complex of alpha-1 alpha-2/delta beta and gamma subunits in a 1:1:1:1 ratio. T…	CACNA1C	NC_000012.11,NT_009759.16,NG_008801.1	Hs.118262	ENSG00000151067	qHsaCID0011853	775	ENST00000399644 ENST00000399638 ENST00000399597 ENST00000399621 ENST00000399637 ENST00000399591 ENST00000399641 ENST00000347598 ENST00000399606 ENST00000399601 ENST00000344100 ENST00000399629 ENST00000327702 ENST00000399649 ENST00000402845 ENST00000399603 ENST00000399634 ENST00000399617 ENST00000406454 ENST00000322367 ENST00000335762 ENST00000399655 ENST00000480911 ENST00000399595	ACCTACTTCGAGTACCTGATGTTCGTCCTCATCCTGCTCAACACCATCTGCCTGGCCATGCAGCACTACGGCCAGAGCTGCCTGTTCAAAATCGCCATGAACATCCTCAACATGCTCTT	119	12:2719787-2721138	Intron-spanning	desalted	99	0.9997	-3.34	33.81	22.83	85	SYBR
CACNA1C	Homo sapiens	This gene encodes an alpha-1 subunit of a voltage-dependent calcium channel. Calcium channels mediate the influx of calcium ions into the cell upon membrane polarization. The alpha-1 subunit consists of 24 transmembrane segments and forms the pore through which ions pass into the cell. The calcium channel consists of a complex of alpha-1 alpha-2/delta beta and gamma subunits in a 1:1:1:1 ratio. T…	CACNA1C	NC_000012.11,NT_009759.16,NG_008801.1	Hs.118262	ENSG00000151067	qHsaCID0011853	775	ENST00000399644 ENST00000399638 ENST00000399597 ENST00000399621 ENST00000399637 ENST00000399591 ENST00000399641 ENST00000347598 ENST00000399606 ENST00000399601 ENST00000344100 ENST00000399629 ENST00000327702 ENST00000399649 ENST00000402845 ENST00000399603 ENST00000399634 ENST00000399617 ENST00000406454 ENST00000322367 ENST00000335762 ENST00000399655 ENST00000480911 ENST00000399595	ACCTACTTCGAGTACCTGATGTTCGTCCTCATCCTGCTCAACACCATCTGCCTGGCCATGCAGCACTACGGCCAGAGCTGCCTGTTCAAAATCGCCATGAACATCCTCAACATGCTCTT	119	12:2719787-2721138	Intron-spanning	desalted	99	0.9997	-3.34	33.81	22.83	85	SYBR
CACNA1C	Homo sapiens	This gene encodes an alpha-1 subunit of a voltage-dependent calcium channel. Calcium channels mediate the influx of calcium ions into the cell upon membrane polarization. The alpha-1 subunit consists of 24 transmembrane segments and forms the pore through which ions pass into the cell. The calcium channel consists of a complex of alpha-1 alpha-2/delta beta and gamma subunits in a 1:1:1:1 ratio. T…	CACNA1C	NC_000012.11,NT_009759.16,NG_008801.1	Hs.118262	ENSG00000151067	qHsaCID0011853	775	ENST00000399644 ENST00000399638 ENST00000399597 ENST00000399621 ENST00000399637 ENST00000399591 ENST00000399641 ENST00000347598 ENST00000399606 ENST00000399601 ENST00000344100 ENST00000399629 ENST00000327702 ENST00000399649 ENST00000402845 ENST00000399603 ENST00000399634 ENST00000399617 ENST00000406454 ENST00000322367 ENST00000335762 ENST00000399655 ENST00000480911 ENST00000399595	ACCTACTTCGAGTACCTGATGTTCGTCCTCATCCTGCTCAACACCATCTGCCTGGCCATGCAGCACTACGGCCAGAGCTGCCTGTTCAAAATCGCCATGAACATCCTCAACATGCTCTT	119	12:2719787-2721138	Intron-spanning	desalted	99	0.9997	-3.34	33.81	22.83	85	SYBR
IL1RL1	Homo sapiens	The protein encoded by this gene is a member of the interleukin 1 receptor family. Studies of the similar gene in mouse suggested that this receptor can be induced by proinflammatory stimuli and may be involved in the function of helper T cells. This gene interleukin 1 receptor type I (IL1R1) interleukin 1 receptor type II (IL1R2) and interleukin 1 receptor-like 2 (IL1RL2) form a cytokine recepto…	IL1RL1	NC_000002.11,NT_022171.15	Hs.66	ENSG00000115602	qHsaCID0010352	9173	ENST00000233954 ENST00000311734 ENST00000409584 ENST00000393393	ATGTATTCCACAGCAGCAAAGTTTAGTAAACAATCATGGGGCCTGGAAAATGAGGCTTTAATTGTAAGATGTCCTAGACAAGG	83	2:102954736-102955359	Intron-spanning	desalted	98	0.9995	-3.38	34.43	29.12	78	SYBR
IL1RL1	Homo sapiens	The protein encoded by this gene is a member of the interleukin 1 receptor family. Studies of the similar gene in mouse suggested that this receptor can be induced by proinflammatory stimuli and may be involved in the function of helper T cells. This gene interleukin 1 receptor type I (IL1R1) interleukin 1 receptor type II (IL1R2) and interleukin 1 receptor-like 2 (IL1RL2) form a cytokine recepto…	IL1RL1	NC_000002.11,NT_022171.15	Hs.66	ENSG00000115602	qHsaCID0010352	9173	ENST00000233954 ENST00000311734 ENST00000409584 ENST00000393393	ATGTATTCCACAGCAGCAAAGTTTAGTAAACAATCATGGGGCCTGGAAAATGAGGCTTTAATTGTAAGATGTCCTAGACAAGG	83	2:102954736-102955359	Intron-spanning	desalted	98	0.9995	-3.38	34.43	29.12	78	SYBR
IL1RL1	Homo sapiens	The protein encoded by this gene is a member of the interleukin 1 receptor family. Studies of the similar gene in mouse suggested that this receptor can be induced by proinflammatory stimuli and may be involved in the function of helper T cells. This gene interleukin 1 receptor type I (IL1R1) interleukin 1 receptor type II (IL1R2) and interleukin 1 receptor-like 2 (IL1RL2) form a cytokine recepto…	IL1RL1	NC_000002.11,NT_022171.15	Hs.66	ENSG00000115602	qHsaCID0010352	9173	ENST00000233954 ENST00000311734 ENST00000409584 ENST00000393393	ATGTATTCCACAGCAGCAAAGTTTAGTAAACAATCATGGGGCCTGGAAAATGAGGCTTTAATTGTAAGATGTCCTAGACAAGG	83	2:102954736-102955359	Intron-spanning	desalted	98	0.9995	-3.38	34.43	29.12	78	SYBR
SEMA3E	Homo sapiens	Semaphorins are a large family of conserved secreted and membrane associated proteins which possess a semaphorin (Sema) domain and a PSI domain (found in plexins semaphorins and integrins) in the N-terminal extracellular portion. Based on sequence and structural similarities semaphorins are put into eight classes: invertebrates contain classes 1 and 2 viruses have class V and vertebrates contain …	SEMA3E	NC_000007.13,NT_007933.15,NG_021242.1	Hs.528721	ENSG00000170381	qHsaCID0021611	9723	ENST00000307792 ENST00000427262 ENST00000442159 ENST00000541514	CCAGCTCCTCCTTCATCTCCACTTTAATTGGTAGTGAATTGTTTGCTGGACTCTACAGTGACTACTGGAGCA	72	7:83037750-83047753	Intron-spanning	desalted	98	0.9996	-3.37	34.63	25.37	79	SYBR
SEMA3E	Homo sapiens	Semaphorins are a large family of conserved secreted and membrane associated proteins which possess a semaphorin (Sema) domain and a PSI domain (found in plexins semaphorins and integrins) in the N-terminal extracellular portion. Based on sequence and structural similarities semaphorins are put into eight classes: invertebrates contain classes 1 and 2 viruses have class V and vertebrates contain …	SEMA3E	NC_000007.13,NT_007933.15,NG_021242.1	Hs.528721	ENSG00000170381	qHsaCID0021611	9723	ENST00000307792 ENST00000427262 ENST00000442159 ENST00000541514	CCAGCTCCTCCTTCATCTCCACTTTAATTGGTAGTGAATTGTTTGCTGGACTCTACAGTGACTACTGGAGCA	72	7:83037750-83047753	Intron-spanning	desalted	98	0.9996	-3.37	34.63	25.37	79	SYBR
SEMA3E	Homo sapiens	Semaphorins are a large family of conserved secreted and membrane associated proteins which possess a semaphorin (Sema) domain and a PSI domain (found in plexins semaphorins and integrins) in the N-terminal extracellular portion. Based on sequence and structural similarities semaphorins are put into eight classes: invertebrates contain classes 1 and 2 viruses have class V and vertebrates contain …	SEMA3E	NC_000007.13,NT_007933.15,NG_021242.1	Hs.528721	ENSG00000170381	qHsaCID0021611	9723	ENST00000307792 ENST00000427262 ENST00000442159 ENST00000541514	CCAGCTCCTCCTTCATCTCCACTTTAATTGGTAGTGAATTGTTTGCTGGACTCTACAGTGACTACTGGAGCA	72	7:83037750-83047753	Intron-spanning	desalted	98	0.9996	-3.37	34.63	25.37	79	SYBR
ADAM23	Homo sapiens	This gene encodes a member of the ADAM (a disintegrin and metalloprotease domain) family. Members of this family are membrane-anchored proteins structurally related to snake venom disintegrins and have been implicated in a variety of biological processes involving cell-cell and cell-matrix interactions including fertilization muscle development and neurogenesis. This gene is highly expressed in t…	ADAM23	NC_000002.11,NT_005403.17	Hs.591643	ENSG00000114948	qHsaCID0009676	8745	ENST00000264377 ENST00000374415 ENST00000374416 ENST00000431817	GGACTGAGAAGGATCAGATTGACATCACCACCAACCCTGTGCAGATGCTCCATGAGTTCTCAAAATACCGGCAGCGCATTAAGCAGCATGCTGATGCTGTGCACCTCATCTCGCGGGTGACATTTCACTATAAGAGAAGCAGTCTGA	147	2:207424707-207425892	Intron-spanning	desalted	100	0.9994	-3.32	34.81	21.28	84.5	SYBR
ADAM23	Homo sapiens	This gene encodes a member of the ADAM (a disintegrin and metalloprotease domain) family. Members of this family are membrane-anchored proteins structurally related to snake venom disintegrins and have been implicated in a variety of biological processes involving cell-cell and cell-matrix interactions including fertilization muscle development and neurogenesis. This gene is highly expressed in t…	ADAM23	NC_000002.11,NT_005403.17	Hs.591643	ENSG00000114948	qHsaCID0009676	8745	ENST00000264377 ENST00000374415 ENST00000374416 ENST00000431817	GGACTGAGAAGGATCAGATTGACATCACCACCAACCCTGTGCAGATGCTCCATGAGTTCTCAAAATACCGGCAGCGCATTAAGCAGCATGCTGATGCTGTGCACCTCATCTCGCGGGTGACATTTCACTATAAGAGAAGCAGTCTGA	147	2:207424707-207425892	Intron-spanning	desalted	100	0.9994	-3.32	34.81	21.28	84.5	SYBR
ADAM23	Homo sapiens	This gene encodes a member of the ADAM (a disintegrin and metalloprotease domain) family. Members of this family are membrane-anchored proteins structurally related to snake venom disintegrins and have been implicated in a variety of biological processes involving cell-cell and cell-matrix interactions including fertilization muscle development and neurogenesis. This gene is highly expressed in t…	ADAM23	NC_000002.11,NT_005403.17	Hs.591643	ENSG00000114948	qHsaCID0009676	8745	ENST00000264377 ENST00000374415 ENST00000374416 ENST00000431817	GGACTGAGAAGGATCAGATTGACATCACCACCAACCCTGTGCAGATGCTCCATGAGTTCTCAAAATACCGGCAGCGCATTAAGCAGCATGCTGATGCTGTGCACCTCATCTCGCGGGTGACATTTCACTATAAGAGAAGCAGTCTGA	147	2:207424707-207425892	Intron-spanning	desalted	100	0.9994	-3.32	34.81	21.28	84.5	SYBR
CACNA1F	Homo sapiens	This gene encodes a member of the alpha-1 subunit family; a protein in the voltage-dependent calcium channel complex. Calcium channels mediate the influx of calcium ions into the cell upon membrane polarization and consist of a complex of alpha-1 alpha-2/delta beta and gamma subunits in a 1:1:1:1 ratio. The alpha-1 subunit has 24 transmembrane segments and forms the pore through which ions pass i…	CACNA1F	NC_000023.10,NG_009095.1,NG_012532.1,NG_021311.1,NT_079573.4	Hs.632799	ENSG00000102001	qHsaCID0008902	778	ENST00000376251 ENST00000323022 ENST00000376265	GGATATTGCCGTCACTGAAGTCAATAATGGTGGCCACCTTGGCGAGAGCTCTGAGGACAGCTCCCGCATTTCCATTACCTTCTTTCGCCTCTTCCGAGTTATGCGGCTGGTCAAG	115	X:49069168-49070314	Intron-spanning	desalted	99	0.9989	-3.34	34.88	28.32	82.5	SYBR
CACNA1F	Homo sapiens	This gene encodes a member of the alpha-1 subunit family; a protein in the voltage-dependent calcium channel complex. Calcium channels mediate the influx of calcium ions into the cell upon membrane polarization and consist of a complex of alpha-1 alpha-2/delta beta and gamma subunits in a 1:1:1:1 ratio. The alpha-1 subunit has 24 transmembrane segments and forms the pore through which ions pass i…	CACNA1F	NC_000023.10,NG_009095.1,NG_012532.1,NG_021311.1,NT_079573.4	Hs.632799	ENSG00000102001	qHsaCID0008902	778	ENST00000376251 ENST00000323022 ENST00000376265	GGATATTGCCGTCACTGAAGTCAATAATGGTGGCCACCTTGGCGAGAGCTCTGAGGACAGCTCCCGCATTTCCATTACCTTCTTTCGCCTCTTCCGAGTTATGCGGCTGGTCAAG	115	X:49069168-49070314	Intron-spanning	desalted	99	0.9989	-3.34	34.88	28.32	82.5	SYBR
CACNA1F	Homo sapiens	This gene encodes a member of the alpha-1 subunit family; a protein in the voltage-dependent calcium channel complex. Calcium channels mediate the influx of calcium ions into the cell upon membrane polarization and consist of a complex of alpha-1 alpha-2/delta beta and gamma subunits in a 1:1:1:1 ratio. The alpha-1 subunit has 24 transmembrane segments and forms the pore through which ions pass i…	CACNA1F	NC_000023.10,NG_009095.1,NG_012532.1,NG_021311.1,NT_079573.4	Hs.632799	ENSG00000102001	qHsaCID0008902	778	ENST00000376251 ENST00000323022 ENST00000376265	GGATATTGCCGTCACTGAAGTCAATAATGGTGGCCACCTTGGCGAGAGCTCTGAGGACAGCTCCCGCATTTCCATTACCTTCTTTCGCCTCTTCCGAGTTATGCGGCTGGTCAAG	115	X:49069168-49070314	Intron-spanning	desalted	99	0.9989	-3.34	34.88	28.32	82.5	SYBR
IL8	Homo sapiens	The protein encoded by this gene is a member of the CXC chemokine family. This chemokine is one of the major mediators of the inflammatory response. This chemokine is secreted by several cell types. It functions as a chemoattractant and is also a potent angiogenic factor. This gene is believed to play a role in the pathogenesis of bronchiolitis a common respiratory tract disease caused by viral i…	IL8	NC_000004.11,NT_022778.16	Hs.624	ENSG00000169429	qHsaCED0046633	3576	ENST00000307407 ENST00000401931	CACTCCATAAGGCACAAACTTTCAGAGACAGCAGAGCACACAAGCTTCTAGGACAAGAGCCAGGAAGAAAC	71	4:74606270-74606370	exonic	desalted	96	0.9982	-3.43	36.52	25.38	80	SYBR
IL8	Homo sapiens	The protein encoded by this gene is a member of the CXC chemokine family. This chemokine is one of the major mediators of the inflammatory response. This chemokine is secreted by several cell types. It functions as a chemoattractant and is also a potent angiogenic factor. This gene is believed to play a role in the pathogenesis of bronchiolitis a common respiratory tract disease caused by viral i…	IL8	NC_000004.11,NT_022778.16	Hs.624	ENSG00000169429	qHsaCED0046633	3576	ENST00000307407 ENST00000401931	CACTCCATAAGGCACAAACTTTCAGAGACAGCAGAGCACACAAGCTTCTAGGACAAGAGCCAGGAAGAAAC	71	4:74606270-74606370	exonic	desalted	96	0.9982	-3.43	36.52	25.38	80	SYBR
IL8	Homo sapiens	The protein encoded by this gene is a member of the CXC chemokine family. This chemokine is one of the major mediators of the inflammatory response. This chemokine is secreted by several cell types. It functions as a chemoattractant and is also a potent angiogenic factor. This gene is believed to play a role in the pathogenesis of bronchiolitis a common respiratory tract disease caused by viral i…	IL8	NC_000004.11,NT_022778.16	Hs.624	ENSG00000169429	qHsaCED0046633	3576	ENST00000307407 ENST00000401931	CACTCCATAAGGCACAAACTTTCAGAGACAGCAGAGCACACAAGCTTCTAGGACAAGAGCCAGGAAGAAAC	71	4:74606270-74606370	exonic	desalted	96	0.9982	-3.43	36.52	25.38	80	SYBR
SERPIND1	Homo sapiens	The product encoded by this gene is a serine proteinase inhibitor which rapidly inhibits thrombin in the presence of dermatan sulfate or heparin. The gene contains five exons and four introns. This protein shares homology with antithrombin III and other members of the alpha 1-antitrypsin superfamily. Mutations in this gene are associated with heparin cofactor II deficiency. [provided by RefSeq Ju…	SERPIND1	NC_000022.10,NG_012076.1,NT_011520.12	Hs.474270	ENSG00000099937	qHsaCID0017472	3053	ENST00000215727 ENST00000406799	ACACAAGATGTCTGGGATGAAGACCCTCGAAGCGCAACTGACACCCCGGGTGGTGGAGAGATGGCAAAAAAGCATGACAAACAGAACTCGAGAAGTGCTTCTGCCGAAATTCAA	114	22:21138426-21140327	Intron-spanning	desalted	94	0.9997	-3.48	36.02	20.97	84	SYBR
SERPIND1	Homo sapiens	The product encoded by this gene is a serine proteinase inhibitor which rapidly inhibits thrombin in the presence of dermatan sulfate or heparin. The gene contains five exons and four introns. This protein shares homology with antithrombin III and other members of the alpha 1-antitrypsin superfamily. Mutations in this gene are associated with heparin cofactor II deficiency. [provided by RefSeq Ju…	SERPIND1	NC_000022.10,NG_012076.1,NT_011520.12	Hs.474270	ENSG00000099937	qHsaCID0017472	3053	ENST00000215727 ENST00000406799	ACACAAGATGTCTGGGATGAAGACCCTCGAAGCGCAACTGACACCCCGGGTGGTGGAGAGATGGCAAAAAAGCATGACAAACAGAACTCGAGAAGTGCTTCTGCCGAAATTCAA	114	22:21138426-21140327	Intron-spanning	desalted	94	0.9997	-3.48	36.02	20.97	84	SYBR
SERPIND1	Homo sapiens	The product encoded by this gene is a serine proteinase inhibitor which rapidly inhibits thrombin in the presence of dermatan sulfate or heparin. The gene contains five exons and four introns. This protein shares homology with antithrombin III and other members of the alpha 1-antitrypsin superfamily. Mutations in this gene are associated with heparin cofactor II deficiency. [provided by RefSeq Ju…	SERPIND1	NC_000022.10,NG_012076.1,NT_011520.12	Hs.474270	ENSG00000099937	qHsaCID0017472	3053	ENST00000215727 ENST00000406799	ACACAAGATGTCTGGGATGAAGACCCTCGAAGCGCAACTGACACCCCGGGTGGTGGAGAGATGGCAAAAAAGCATGACAAACAGAACTCGAGAAGTGCTTCTGCCGAAATTCAA	114	22:21138426-21140327	Intron-spanning	desalted	94	0.9997	-3.48	36.02	20.97	84	SYBR
ADAM23	Homo sapiens	This gene encodes a member of the ADAM (a disintegrin and metalloprotease domain) family. Members of this family are membrane-anchored proteins structurally related to snake venom disintegrins and have been implicated in a variety of biological processes involving cell-cell and cell-matrix interactions including fertilization muscle development and neurogenesis. This gene is highly expressed in t…	ADAM23	NC_000002.11,NT_005403.17	Hs.591643	ENSG00000114948	qHsaCID0009676	8745	ENST00000264377 ENST00000374415 ENST00000374416 ENST00000431817	GGACTGAGAAGGATCAGATTGACATCACCACCAACCCTGTGCAGATGCTCCATGAGTTCTCAAAATACCGGCAGCGCATTAAGCAGCATGCTGATGCTGTGCACCTCATCTCGCGGGTGACATTTCACTATAAGAGAAGCAGTCTGA	147	2:207424707-207425892	Intron-spanning	desalted	100	0.9994	-3.32	34.81	21.28	84.5	SYBR
ADAM23	Homo sapiens	This gene encodes a member of the ADAM (a disintegrin and metalloprotease domain) family. Members of this family are membrane-anchored proteins structurally related to snake venom disintegrins and have been implicated in a variety of biological processes involving cell-cell and cell-matrix interactions including fertilization muscle development and neurogenesis. This gene is highly expressed in t…	ADAM23	NC_000002.11,NT_005403.17	Hs.591643	ENSG00000114948	qHsaCID0009676	8745	ENST00000264377 ENST00000374415 ENST00000374416 ENST00000431817	GGACTGAGAAGGATCAGATTGACATCACCACCAACCCTGTGCAGATGCTCCATGAGTTCTCAAAATACCGGCAGCGCATTAAGCAGCATGCTGATGCTGTGCACCTCATCTCGCGGGTGACATTTCACTATAAGAGAAGCAGTCTGA	147	2:207424707-207425892	Intron-spanning	desalted	100	0.9994	-3.32	34.81	21.28	84.5	SYBR
ADAM23	Homo sapiens	This gene encodes a member of the ADAM (a disintegrin and metalloprotease domain) family. Members of this family are membrane-anchored proteins structurally related to snake venom disintegrins and have been implicated in a variety of biological processes involving cell-cell and cell-matrix interactions including fertilization muscle development and neurogenesis. This gene is highly expressed in t…	ADAM23	NC_000002.11,NT_005403.17	Hs.591643	ENSG00000114948	qHsaCID0009676	8745	ENST00000264377 ENST00000374415 ENST00000374416 ENST00000431817	GGACTGAGAAGGATCAGATTGACATCACCACCAACCCTGTGCAGATGCTCCATGAGTTCTCAAAATACCGGCAGCGCATTAAGCAGCATGCTGATGCTGTGCACCTCATCTCGCGGGTGACATTTCACTATAAGAGAAGCAGTCTGA	147	2:207424707-207425892	Intron-spanning	desalted	100	0.9994	-3.32	34.81	21.28	84.5	SYBR
CACNA1F	Homo sapiens	This gene encodes a member of the alpha-1 subunit family; a protein in the voltage-dependent calcium channel complex. Calcium channels mediate the influx of calcium ions into the cell upon membrane polarization and consist of a complex of alpha-1 alpha-2/delta beta and gamma subunits in a 1:1:1:1 ratio. The alpha-1 subunit has 24 transmembrane segments and forms the pore through which ions pass i…	CACNA1F	NC_000023.10,NG_009095.1,NG_012532.1,NG_021311.1,NT_079573.4	Hs.632799	ENSG00000102001	qHsaCID0008902	778	ENST00000376251 ENST00000323022 ENST00000376265	GGATATTGCCGTCACTGAAGTCAATAATGGTGGCCACCTTGGCGAGAGCTCTGAGGACAGCTCCCGCATTTCCATTACCTTCTTTCGCCTCTTCCGAGTTATGCGGCTGGTCAAG	115	X:49069168-49070314	Intron-spanning	desalted	99	0.9989	-3.34	34.88	28.32	82.5	SYBR
CACNA1F	Homo sapiens	This gene encodes a member of the alpha-1 subunit family; a protein in the voltage-dependent calcium channel complex. Calcium channels mediate the influx of calcium ions into the cell upon membrane polarization and consist of a complex of alpha-1 alpha-2/delta beta and gamma subunits in a 1:1:1:1 ratio. The alpha-1 subunit has 24 transmembrane segments and forms the pore through which ions pass i…	CACNA1F	NC_000023.10,NG_009095.1,NG_012532.1,NG_021311.1,NT_079573.4	Hs.632799	ENSG00000102001	qHsaCID0008902	778	ENST00000376251 ENST00000323022 ENST00000376265	GGATATTGCCGTCACTGAAGTCAATAATGGTGGCCACCTTGGCGAGAGCTCTGAGGACAGCTCCCGCATTTCCATTACCTTCTTTCGCCTCTTCCGAGTTATGCGGCTGGTCAAG	115	X:49069168-49070314	Intron-spanning	desalted	99	0.9989	-3.34	34.88	28.32	82.5	SYBR
CACNA1F	Homo sapiens	This gene encodes a member of the alpha-1 subunit family; a protein in the voltage-dependent calcium channel complex. Calcium channels mediate the influx of calcium ions into the cell upon membrane polarization and consist of a complex of alpha-1 alpha-2/delta beta and gamma subunits in a 1:1:1:1 ratio. The alpha-1 subunit has 24 transmembrane segments and forms the pore through which ions pass i…	CACNA1F	NC_000023.10,NG_009095.1,NG_012532.1,NG_021311.1,NT_079573.4	Hs.632799	ENSG00000102001	qHsaCID0008902	778	ENST00000376251 ENST00000323022 ENST00000376265	GGATATTGCCGTCACTGAAGTCAATAATGGTGGCCACCTTGGCGAGAGCTCTGAGGACAGCTCCCGCATTTCCATTACCTTCTTTCGCCTCTTCCGAGTTATGCGGCTGGTCAAG	115	X:49069168-49070314	Intron-spanning	desalted	99	0.9989	-3.34	34.88	28.32	82.5	SYBR
IL8	Homo sapiens	The protein encoded by this gene is a member of the CXC chemokine family. This chemokine is one of the major mediators of the inflammatory response. This chemokine is secreted by several cell types. It functions as a chemoattractant and is also a potent angiogenic factor. This gene is believed to play a role in the pathogenesis of bronchiolitis a common respiratory tract disease caused by viral i…	IL8	NC_000004.11,NT_022778.16	Hs.624	ENSG00000169429	qHsaCED0046633	3576	ENST00000307407 ENST00000401931	CACTCCATAAGGCACAAACTTTCAGAGACAGCAGAGCACACAAGCTTCTAGGACAAGAGCCAGGAAGAAAC	71	4:74606270-74606370	exonic	desalted	96	0.9982	-3.43	36.52	25.38	80	SYBR
IL8	Homo sapiens	The protein encoded by this gene is a member of the CXC chemokine family. This chemokine is one of the major mediators of the inflammatory response. This chemokine is secreted by several cell types. It functions as a chemoattractant and is also a potent angiogenic factor. This gene is believed to play a role in the pathogenesis of bronchiolitis a common respiratory tract disease caused by viral i…	IL8	NC_000004.11,NT_022778.16	Hs.624	ENSG00000169429	qHsaCED0046633	3576	ENST00000307407 ENST00000401931	CACTCCATAAGGCACAAACTTTCAGAGACAGCAGAGCACACAAGCTTCTAGGACAAGAGCCAGGAAGAAAC	71	4:74606270-74606370	exonic	desalted	96	0.9982	-3.43	36.52	25.38	80	SYBR
IL8	Homo sapiens	The protein encoded by this gene is a member of the CXC chemokine family. This chemokine is one of the major mediators of the inflammatory response. This chemokine is secreted by several cell types. It functions as a chemoattractant and is also a potent angiogenic factor. This gene is believed to play a role in the pathogenesis of bronchiolitis a common respiratory tract disease caused by viral i…	IL8	NC_000004.11,NT_022778.16	Hs.624	ENSG00000169429	qHsaCED0046633	3576	ENST00000307407 ENST00000401931	CACTCCATAAGGCACAAACTTTCAGAGACAGCAGAGCACACAAGCTTCTAGGACAAGAGCCAGGAAGAAAC	71	4:74606270-74606370	exonic	desalted	96	0.9982	-3.43	36.52	25.38	80	SYBR
SERPIND1	Homo sapiens	The product encoded by this gene is a serine proteinase inhibitor which rapidly inhibits thrombin in the presence of dermatan sulfate or heparin. The gene contains five exons and four introns. This protein shares homology with antithrombin III and other members of the alpha 1-antitrypsin superfamily. Mutations in this gene are associated with heparin cofactor II deficiency. [provided by RefSeq Ju…	SERPIND1	NC_000022.10,NG_012076.1,NT_011520.12	Hs.474270	ENSG00000099937	qHsaCID0017472	3053	ENST00000215727 ENST00000406799	ACACAAGATGTCTGGGATGAAGACCCTCGAAGCGCAACTGACACCCCGGGTGGTGGAGAGATGGCAAAAAAGCATGACAAACAGAACTCGAGAAGTGCTTCTGCCGAAATTCAA	114	22:21138426-21140327	Intron-spanning	desalted	94	0.9997	-3.48	36.02	20.97	84	SYBR
SERPIND1	Homo sapiens	The product encoded by this gene is a serine proteinase inhibitor which rapidly inhibits thrombin in the presence of dermatan sulfate or heparin. The gene contains five exons and four introns. This protein shares homology with antithrombin III and other members of the alpha 1-antitrypsin superfamily. Mutations in this gene are associated with heparin cofactor II deficiency. [provided by RefSeq Ju…	SERPIND1	NC_000022.10,NG_012076.1,NT_011520.12	Hs.474270	ENSG00000099937	qHsaCID0017472	3053	ENST00000215727 ENST00000406799	ACACAAGATGTCTGGGATGAAGACCCTCGAAGCGCAACTGACACCCCGGGTGGTGGAGAGATGGCAAAAAAGCATGACAAACAGAACTCGAGAAGTGCTTCTGCCGAAATTCAA	114	22:21138426-21140327	Intron-spanning	desalted	94	0.9997	-3.48	36.02	20.97	84	SYBR
SERPIND1	Homo sapiens	The product encoded by this gene is a serine proteinase inhibitor which rapidly inhibits thrombin in the presence of dermatan sulfate or heparin. The gene contains five exons and four introns. This protein shares homology with antithrombin III and other members of the alpha 1-antitrypsin superfamily. Mutations in this gene are associated with heparin cofactor II deficiency. [provided by RefSeq Ju…	SERPIND1	NC_000022.10,NG_012076.1,NT_011520.12	Hs.474270	ENSG00000099937	qHsaCID0017472	3053	ENST00000215727 ENST00000406799	ACACAAGATGTCTGGGATGAAGACCCTCGAAGCGCAACTGACACCCCGGGTGGTGGAGAGATGGCAAAAAAGCATGACAAACAGAACTCGAGAAGTGCTTCTGCCGAAATTCAA	114	22:21138426-21140327	Intron-spanning	desalted	94	0.9997	-3.48	36.02	20.97	84	SYBR
ADAMTS3	Homo sapiens	This gene encodes a member of the ADAMTS (a disintegrin and metalloproteinase with thrombospondin motifs) protein family. Members of the family share several distinct protein modules including a propeptide region a metalloproteinase domain a disintegrin-like domain and a thrombospondin type 1 (TS) motif. Individual members of this family differ in the number of C-terminal TS motifs and some have …	ADAMTS3	NC_000004.11,NT_022778.16	Hs.590919	ENSG00000156140	qHsaCID0017675	9508	ENST00000286657	GGTAATGAAGAAATGGTGCAAATAGATTTACCAATAAAGAGATATAGAGAGTATGAGCTGGTGACTCCAGTCAGCACAAATCTAGAAGGACGCTATCTCTCCCATACTCTTTCTGCGAGTCACAAA	126	4:73414491-73434428	Intron-spanning	desalted	100	0.9998	-3.33	34.25	23.47	80	SYBR
ADAMTS3	Homo sapiens	This gene encodes a member of the ADAMTS (a disintegrin and metalloproteinase with thrombospondin motifs) protein family. Members of the family share several distinct protein modules including a propeptide region a metalloproteinase domain a disintegrin-like domain and a thrombospondin type 1 (TS) motif. Individual members of this family differ in the number of C-terminal TS motifs and some have …	ADAMTS3	NC_000004.11,NT_022778.16	Hs.590919	ENSG00000156140	qHsaCID0017675	9508	ENST00000286657	GGTAATGAAGAAATGGTGCAAATAGATTTACCAATAAAGAGATATAGAGAGTATGAGCTGGTGACTCCAGTCAGCACAAATCTAGAAGGACGCTATCTCTCCCATACTCTTTCTGCGAGTCACAAA	126	4:73414491-73434428	Intron-spanning	desalted	100	0.9998	-3.33	34.25	23.47	80	SYBR
ADAMTS3	Homo sapiens	This gene encodes a member of the ADAMTS (a disintegrin and metalloproteinase with thrombospondin motifs) protein family. Members of the family share several distinct protein modules including a propeptide region a metalloproteinase domain a disintegrin-like domain and a thrombospondin type 1 (TS) motif. Individual members of this family differ in the number of C-terminal TS motifs and some have …	ADAMTS3	NC_000004.11,NT_022778.16	Hs.590919	ENSG00000156140	qHsaCID0017675	9508	ENST00000286657	GGTAATGAAGAAATGGTGCAAATAGATTTACCAATAAAGAGATATAGAGAGTATGAGCTGGTGACTCCAGTCAGCACAAATCTAGAAGGACGCTATCTCTCCCATACTCTTTCTGCGAGTCACAAA	126	4:73414491-73434428	Intron-spanning	desalted	100	0.9998	-3.33	34.25	23.47	80	SYBR
CACNA1I	Homo sapiens	This gene encodes the pore-forming alpha subunit of a voltage gated calcium channel. The encoded protein is a member of a subfamily of calcium channels referred to as is a low voltage-activated T-type calcium channel. The channel encoded by this protein is characterized by a slower activation and inactivation compared to other T-type calcium channels. This protein may be involved in calcium signa…	CACNA1I	NC_000022.10,NT_011520.12	Hs.125116	ENSG00000100346	qHsaCID0017722	8911	ENST00000402142 ENST00000404898 ENST00000401624 ENST00000407673 ENST00000336649 ENST00000400164	TCGGTTATGCTTGGATTGTCATCTTCCAGGTGATCACTCTGGAAGGCTGGGTGGAGATCATGTACTACGTGATGGATGCT	80	22:40037158-40038881	Intron-spanning	desalted	96	0.9994	-3.43	35.38	27.67	81	SYBR
CACNA1I	Homo sapiens	This gene encodes the pore-forming alpha subunit of a voltage gated calcium channel. The encoded protein is a member of a subfamily of calcium channels referred to as is a low voltage-activated T-type calcium channel. The channel encoded by this protein is characterized by a slower activation and inactivation compared to other T-type calcium channels. This protein may be involved in calcium signa…	CACNA1I	NC_000022.10,NT_011520.12	Hs.125116	ENSG00000100346	qHsaCID0017722	8911	ENST00000402142 ENST00000404898 ENST00000401624 ENST00000407673 ENST00000336649 ENST00000400164	TCGGTTATGCTTGGATTGTCATCTTCCAGGTGATCACTCTGGAAGGCTGGGTGGAGATCATGTACTACGTGATGGATGCT	80	22:40037158-40038881	Intron-spanning	desalted	96	0.9994	-3.43	35.38	27.67	81	SYBR
CACNA1I	Homo sapiens	This gene encodes the pore-forming alpha subunit of a voltage gated calcium channel. The encoded protein is a member of a subfamily of calcium channels referred to as is a low voltage-activated T-type calcium channel. The channel encoded by this protein is characterized by a slower activation and inactivation compared to other T-type calcium channels. This protein may be involved in calcium signa…	CACNA1I	NC_000022.10,NT_011520.12	Hs.125116	ENSG00000100346	qHsaCID0017722	8911	ENST00000402142 ENST00000404898 ENST00000401624 ENST00000407673 ENST00000336649 ENST00000400164	TCGGTTATGCTTGGATTGTCATCTTCCAGGTGATCACTCTGGAAGGCTGGGTGGAGATCATGTACTACGTGATGGATGCT	80	22:40037158-40038881	Intron-spanning	desalted	96	0.9994	-3.43	35.38	27.67	81	SYBR
MEF2C	Homo sapiens	This locus encodes a member of the MADS box transcription enhancer factor 2 (MEF2) family of proteins which play a role in myogenesis. The encoded protein MEF2 polypeptide C has both trans-activating and DNA binding activities. This protein may play a role in maintaining the differentiated state of muscle cells. Mutations and deletions at this locus have been associated with severe mental retarda…	MEF2C	NC_000005.9,NG_023427.1,NT_006713.15	Hs.649965	ENSG00000081189	qHsaCID0012414	4208	ENST00000340208 ENST00000424173 ENST00000514028 ENST00000437473 ENST00000510942 ENST00000506554 ENST00000508569 ENST00000514015 ENST00000504921 ENST00000539796	TCCGTAGCAACTCCTACTTTACCAGGACAAGGAATGGGAGGATATCCATCAGCCATTTCAACAACATATGGTACCGAGTACTCTCTGAGTAGTGCAGACCTGTCATCTC	109	5:88024397-88025124	Intron-spanning	desalted	101	0.9995	-3.3	35.05	21.18	81	SYBR
MEF2C	Homo sapiens	This locus encodes a member of the MADS box transcription enhancer factor 2 (MEF2) family of proteins which play a role in myogenesis. The encoded protein MEF2 polypeptide C has both trans-activating and DNA binding activities. This protein may play a role in maintaining the differentiated state of muscle cells. Mutations and deletions at this locus have been associated with severe mental retarda…	MEF2C	NC_000005.9,NG_023427.1,NT_006713.15	Hs.649965	ENSG00000081189	qHsaCID0012414	4208	ENST00000340208 ENST00000424173 ENST00000514028 ENST00000437473 ENST00000510942 ENST00000506554 ENST00000508569 ENST00000514015 ENST00000504921 ENST00000539796	TCCGTAGCAACTCCTACTTTACCAGGACAAGGAATGGGAGGATATCCATCAGCCATTTCAACAACATATGGTACCGAGTACTCTCTGAGTAGTGCAGACCTGTCATCTC	109	5:88024397-88025124	Intron-spanning	desalted	101	0.9995	-3.3	35.05	21.18	81	SYBR
MEF2C	Homo sapiens	This locus encodes a member of the MADS box transcription enhancer factor 2 (MEF2) family of proteins which play a role in myogenesis. The encoded protein MEF2 polypeptide C has both trans-activating and DNA binding activities. This protein may play a role in maintaining the differentiated state of muscle cells. Mutations and deletions at this locus have been associated with severe mental retarda…	MEF2C	NC_000005.9,NG_023427.1,NT_006713.15	Hs.649965	ENSG00000081189	qHsaCID0012414	4208	ENST00000340208 ENST00000424173 ENST00000514028 ENST00000437473 ENST00000510942 ENST00000506554 ENST00000508569 ENST00000514015 ENST00000504921 ENST00000539796	TCCGTAGCAACTCCTACTTTACCAGGACAAGGAATGGGAGGATATCCATCAGCCATTTCAACAACATATGGTACCGAGTACTCTCTGAGTAGTGCAGACCTGTCATCTC	109	5:88024397-88025124	Intron-spanning	desalted	101	0.9995	-3.3	35.05	21.18	81	SYBR
SPOCK1	Homo sapiens	This gene encodes the protein core of a seminal plasma proteoglycan containing chondroitin- and heparan-sulfate chains. The protein&apos;s function is unknown although similarity to thyropin-type cysteine protease-inhibitors suggests its function may be related to protease inhibition. [provided by RefSeq Jul 2008]	SPOCK1	NC_000005.9,NT_034772.6	Hs.596136	ENSG00000152377	qHsaCED0005378	6695	ENST00000394945 ENST00000282223	CCTTCATACCTCGGTGTAATGAGGAGGGCTATTACAAAGCCACACAGTGCCACGGCAGCACGGGGCAGTGCTGGTGTGTGGACAAATATGGGAATGAGTTGGCTGGCT	108	5:136315029-136320837	Exonic	desalted	100	0.9997	-3.33	34.65	20.18	85	SYBR
SPOCK1	Homo sapiens	This gene encodes the protein core of a seminal plasma proteoglycan containing chondroitin- and heparan-sulfate chains. The protein&apos;s function is unknown although similarity to thyropin-type cysteine protease-inhibitors suggests its function may be related to protease inhibition. [provided by RefSeq Jul 2008]	SPOCK1	NC_000005.9,NT_034772.6	Hs.596136	ENSG00000152377	qHsaCED0005378	6695	ENST00000394945 ENST00000282223	CCTTCATACCTCGGTGTAATGAGGAGGGCTATTACAAAGCCACACAGTGCCACGGCAGCACGGGGCAGTGCTGGTGTGTGGACAAATATGGGAATGAGTTGGCTGGCT	108	5:136315029-136320837	Exonic	desalted	100	0.9997	-3.33	34.65	20.18	85	SYBR
SPOCK1	Homo sapiens	This gene encodes the protein core of a seminal plasma proteoglycan containing chondroitin- and heparan-sulfate chains. The protein&apos;s function is unknown although similarity to thyropin-type cysteine protease-inhibitors suggests its function may be related to protease inhibition. [provided by RefSeq Jul 2008]	SPOCK1	NC_000005.9,NT_034772.6	Hs.596136	ENSG00000152377	qHsaCED0005378	6695	ENST00000394945 ENST00000282223	CCTTCATACCTCGGTGTAATGAGGAGGGCTATTACAAAGCCACACAGTGCCACGGCAGCACGGGGCAGTGCTGGTGTGTGGACAAATATGGGAATGAGTTGGCTGGCT	108	5:136315029-136320837	Exonic	desalted	100	0.9997	-3.33	34.65	20.18	85	SYBR
ADAMTS3	Homo sapiens	This gene encodes a member of the ADAMTS (a disintegrin and metalloproteinase with thrombospondin motifs) protein family. Members of the family share several distinct protein modules including a propeptide region a metalloproteinase domain a disintegrin-like domain and a thrombospondin type 1 (TS) motif. Individual members of this family differ in the number of C-terminal TS motifs and some have …	ADAMTS3	NC_000004.11,NT_022778.16	Hs.590919	ENSG00000156140	qHsaCID0017675	9508	ENST00000286657	GGTAATGAAGAAATGGTGCAAATAGATTTACCAATAAAGAGATATAGAGAGTATGAGCTGGTGACTCCAGTCAGCACAAATCTAGAAGGACGCTATCTCTCCCATACTCTTTCTGCGAGTCACAAA	126	4:73414491-73434428	Intron-spanning	desalted	100	0.9998	-3.33	34.25	23.47	80	SYBR
ADAMTS3	Homo sapiens	This gene encodes a member of the ADAMTS (a disintegrin and metalloproteinase with thrombospondin motifs) protein family. Members of the family share several distinct protein modules including a propeptide region a metalloproteinase domain a disintegrin-like domain and a thrombospondin type 1 (TS) motif. Individual members of this family differ in the number of C-terminal TS motifs and some have …	ADAMTS3	NC_000004.11,NT_022778.16	Hs.590919	ENSG00000156140	qHsaCID0017675	9508	ENST00000286657	GGTAATGAAGAAATGGTGCAAATAGATTTACCAATAAAGAGATATAGAGAGTATGAGCTGGTGACTCCAGTCAGCACAAATCTAGAAGGACGCTATCTCTCCCATACTCTTTCTGCGAGTCACAAA	126	4:73414491-73434428	Intron-spanning	desalted	100	0.9998	-3.33	34.25	23.47	80	SYBR
ADAMTS3	Homo sapiens	This gene encodes a member of the ADAMTS (a disintegrin and metalloproteinase with thrombospondin motifs) protein family. Members of the family share several distinct protein modules including a propeptide region a metalloproteinase domain a disintegrin-like domain and a thrombospondin type 1 (TS) motif. Individual members of this family differ in the number of C-terminal TS motifs and some have …	ADAMTS3	NC_000004.11,NT_022778.16	Hs.590919	ENSG00000156140	qHsaCID0017675	9508	ENST00000286657	GGTAATGAAGAAATGGTGCAAATAGATTTACCAATAAAGAGATATAGAGAGTATGAGCTGGTGACTCCAGTCAGCACAAATCTAGAAGGACGCTATCTCTCCCATACTCTTTCTGCGAGTCACAAA	126	4:73414491-73434428	Intron-spanning	desalted	100	0.9998	-3.33	34.25	23.47	80	SYBR
CACNA1I	Homo sapiens	This gene encodes the pore-forming alpha subunit of a voltage gated calcium channel. The encoded protein is a member of a subfamily of calcium channels referred to as is a low voltage-activated T-type calcium channel. The channel encoded by this protein is characterized by a slower activation and inactivation compared to other T-type calcium channels. This protein may be involved in calcium signa…	CACNA1I	NC_000022.10,NT_011520.12	Hs.125116	ENSG00000100346	qHsaCID0017722	8911	ENST00000402142 ENST00000404898 ENST00000401624 ENST00000407673 ENST00000336649 ENST00000400164	TCGGTTATGCTTGGATTGTCATCTTCCAGGTGATCACTCTGGAAGGCTGGGTGGAGATCATGTACTACGTGATGGATGCT	80	22:40037158-40038881	Intron-spanning	desalted	96	0.9994	-3.43	35.38	27.67	81	SYBR
CACNA1I	Homo sapiens	This gene encodes the pore-forming alpha subunit of a voltage gated calcium channel. The encoded protein is a member of a subfamily of calcium channels referred to as is a low voltage-activated T-type calcium channel. The channel encoded by this protein is characterized by a slower activation and inactivation compared to other T-type calcium channels. This protein may be involved in calcium signa…	CACNA1I	NC_000022.10,NT_011520.12	Hs.125116	ENSG00000100346	qHsaCID0017722	8911	ENST00000402142 ENST00000404898 ENST00000401624 ENST00000407673 ENST00000336649 ENST00000400164	TCGGTTATGCTTGGATTGTCATCTTCCAGGTGATCACTCTGGAAGGCTGGGTGGAGATCATGTACTACGTGATGGATGCT	80	22:40037158-40038881	Intron-spanning	desalted	96	0.9994	-3.43	35.38	27.67	81	SYBR
CACNA1I	Homo sapiens	This gene encodes the pore-forming alpha subunit of a voltage gated calcium channel. The encoded protein is a member of a subfamily of calcium channels referred to as is a low voltage-activated T-type calcium channel. The channel encoded by this protein is characterized by a slower activation and inactivation compared to other T-type calcium channels. This protein may be involved in calcium signa…	CACNA1I	NC_000022.10,NT_011520.12	Hs.125116	ENSG00000100346	qHsaCID0017722	8911	ENST00000402142 ENST00000404898 ENST00000401624 ENST00000407673 ENST00000336649 ENST00000400164	TCGGTTATGCTTGGATTGTCATCTTCCAGGTGATCACTCTGGAAGGCTGGGTGGAGATCATGTACTACGTGATGGATGCT	80	22:40037158-40038881	Intron-spanning	desalted	96	0.9994	-3.43	35.38	27.67	81	SYBR
MEF2C	Homo sapiens	This locus encodes a member of the MADS box transcription enhancer factor 2 (MEF2) family of proteins which play a role in myogenesis. The encoded protein MEF2 polypeptide C has both trans-activating and DNA binding activities. This protein may play a role in maintaining the differentiated state of muscle cells. Mutations and deletions at this locus have been associated with severe mental retarda…	MEF2C	NC_000005.9,NG_023427.1,NT_006713.15	Hs.649965	ENSG00000081189	qHsaCID0012414	4208	ENST00000340208 ENST00000424173 ENST00000514028 ENST00000437473 ENST00000510942 ENST00000506554 ENST00000508569 ENST00000514015 ENST00000504921 ENST00000539796	TCCGTAGCAACTCCTACTTTACCAGGACAAGGAATGGGAGGATATCCATCAGCCATTTCAACAACATATGGTACCGAGTACTCTCTGAGTAGTGCAGACCTGTCATCTC	109	5:88024397-88025124	Intron-spanning	desalted	101	0.9995	-3.3	35.05	21.18	81	SYBR
MEF2C	Homo sapiens	This locus encodes a member of the MADS box transcription enhancer factor 2 (MEF2) family of proteins which play a role in myogenesis. The encoded protein MEF2 polypeptide C has both trans-activating and DNA binding activities. This protein may play a role in maintaining the differentiated state of muscle cells. Mutations and deletions at this locus have been associated with severe mental retarda…	MEF2C	NC_000005.9,NG_023427.1,NT_006713.15	Hs.649965	ENSG00000081189	qHsaCID0012414	4208	ENST00000340208 ENST00000424173 ENST00000514028 ENST00000437473 ENST00000510942 ENST00000506554 ENST00000508569 ENST00000514015 ENST00000504921 ENST00000539796	TCCGTAGCAACTCCTACTTTACCAGGACAAGGAATGGGAGGATATCCATCAGCCATTTCAACAACATATGGTACCGAGTACTCTCTGAGTAGTGCAGACCTGTCATCTC	109	5:88024397-88025124	Intron-spanning	desalted	101	0.9995	-3.3	35.05	21.18	81	SYBR
MEF2C	Homo sapiens	This locus encodes a member of the MADS box transcription enhancer factor 2 (MEF2) family of proteins which play a role in myogenesis. The encoded protein MEF2 polypeptide C has both trans-activating and DNA binding activities. This protein may play a role in maintaining the differentiated state of muscle cells. Mutations and deletions at this locus have been associated with severe mental retarda…	MEF2C	NC_000005.9,NG_023427.1,NT_006713.15	Hs.649965	ENSG00000081189	qHsaCID0012414	4208	ENST00000340208 ENST00000424173 ENST00000514028 ENST00000437473 ENST00000510942 ENST00000506554 ENST00000508569 ENST00000514015 ENST00000504921 ENST00000539796	TCCGTAGCAACTCCTACTTTACCAGGACAAGGAATGGGAGGATATCCATCAGCCATTTCAACAACATATGGTACCGAGTACTCTCTGAGTAGTGCAGACCTGTCATCTC	109	5:88024397-88025124	Intron-spanning	desalted	101	0.9995	-3.3	35.05	21.18	81	SYBR
SPOCK1	Homo sapiens	This gene encodes the protein core of a seminal plasma proteoglycan containing chondroitin- and heparan-sulfate chains. The protein&apos;s function is unknown although similarity to thyropin-type cysteine protease-inhibitors suggests its function may be related to protease inhibition. [provided by RefSeq Jul 2008]	SPOCK1	NC_000005.9,NT_034772.6	Hs.596136	ENSG00000152377	qHsaCED0005378	6695	ENST00000394945 ENST00000282223	CCTTCATACCTCGGTGTAATGAGGAGGGCTATTACAAAGCCACACAGTGCCACGGCAGCACGGGGCAGTGCTGGTGTGTGGACAAATATGGGAATGAGTTGGCTGGCT	108	5:136315029-136320837	Exonic	desalted	100	0.9997	-3.33	34.65	20.18	85	SYBR
SPOCK1	Homo sapiens	This gene encodes the protein core of a seminal plasma proteoglycan containing chondroitin- and heparan-sulfate chains. The protein&apos;s function is unknown although similarity to thyropin-type cysteine protease-inhibitors suggests its function may be related to protease inhibition. [provided by RefSeq Jul 2008]	SPOCK1	NC_000005.9,NT_034772.6	Hs.596136	ENSG00000152377	qHsaCED0005378	6695	ENST00000394945 ENST00000282223	CCTTCATACCTCGGTGTAATGAGGAGGGCTATTACAAAGCCACACAGTGCCACGGCAGCACGGGGCAGTGCTGGTGTGTGGACAAATATGGGAATGAGTTGGCTGGCT	108	5:136315029-136320837	Exonic	desalted	100	0.9997	-3.33	34.65	20.18	85	SYBR
SPOCK1	Homo sapiens	This gene encodes the protein core of a seminal plasma proteoglycan containing chondroitin- and heparan-sulfate chains. The protein&apos;s function is unknown although similarity to thyropin-type cysteine protease-inhibitors suggests its function may be related to protease inhibition. [provided by RefSeq Jul 2008]	SPOCK1	NC_000005.9,NT_034772.6	Hs.596136	ENSG00000152377	qHsaCED0005378	6695	ENST00000394945 ENST00000282223	CCTTCATACCTCGGTGTAATGAGGAGGGCTATTACAAAGCCACACAGTGCCACGGCAGCACGGGGCAGTGCTGGTGTGTGGACAAATATGGGAATGAGTTGGCTGGCT	108	5:136315029-136320837	Exonic	desalted	100	0.9997	-3.33	34.65	20.18	85	SYBR
ADAMTSL4	Homo sapiens	This gene is a member of ADAMTS (a disintegrin and metalloproteinase with thrombospondin motifs)-like gene family and encodes a protein with protein with seven thrombospondin type 1 repeats. The thrombospondin type 1 repeat domain is found in many proteins with diverse biological functions including cellular adhesion angiogenesis and patterning of the developing nervous system. Alternate transcri…	ADAMTSL4	NC_000001.10,NG_012172.1,NT_004487.19	Hs.516243	ENSG00000143382	qHsaCID0021375	54507	ENST00000369041 ENST00000369038 ENST00000271643 ENST00000369039 ENST00000407995	TTCTATGTCCGTCACACTGAAAAGGTCCAGGATGGGACCCTGTGTCAGCCTGGAGCCCCTGACATCTGTGTGGCTGGACGCTGTCTGAGCCCCGGCTGTGATGGGATCCTTGGCTCTGGCAGGCGTCCTGATGGCTGTGGAGTCT	145	1:150527939-150528709	Intron-spanning	desalted	99	0.9995	-3.34	34.67	20.9	88	SYBR
ADAMTSL4	Homo sapiens	This gene is a member of ADAMTS (a disintegrin and metalloproteinase with thrombospondin motifs)-like gene family and encodes a protein with protein with seven thrombospondin type 1 repeats. The thrombospondin type 1 repeat domain is found in many proteins with diverse biological functions including cellular adhesion angiogenesis and patterning of the developing nervous system. Alternate transcri…	ADAMTSL4	NC_000001.10,NG_012172.1,NT_004487.19	Hs.516243	ENSG00000143382	qHsaCID0021375	54507	ENST00000369041 ENST00000369038 ENST00000271643 ENST00000369039 ENST00000407995	TTCTATGTCCGTCACACTGAAAAGGTCCAGGATGGGACCCTGTGTCAGCCTGGAGCCCCTGACATCTGTGTGGCTGGACGCTGTCTGAGCCCCGGCTGTGATGGGATCCTTGGCTCTGGCAGGCGTCCTGATGGCTGTGGAGTCT	145	1:150527939-150528709	Intron-spanning	desalted	99	0.9995	-3.34	34.67	20.9	88	SYBR
ADAMTSL4	Homo sapiens	This gene is a member of ADAMTS (a disintegrin and metalloproteinase with thrombospondin motifs)-like gene family and encodes a protein with protein with seven thrombospondin type 1 repeats. The thrombospondin type 1 repeat domain is found in many proteins with diverse biological functions including cellular adhesion angiogenesis and patterning of the developing nervous system. Alternate transcri…	ADAMTSL4	NC_000001.10,NG_012172.1,NT_004487.19	Hs.516243	ENSG00000143382	qHsaCID0021375	54507	ENST00000369041 ENST00000369038 ENST00000271643 ENST00000369039 ENST00000407995	TTCTATGTCCGTCACACTGAAAAGGTCCAGGATGGGACCCTGTGTCAGCCTGGAGCCCCTGACATCTGTGTGGCTGGACGCTGTCTGAGCCCCGGCTGTGATGGGATCCTTGGCTCTGGCAGGCGTCCTGATGGCTGTGGAGTCT	145	1:150527939-150528709	Intron-spanning	desalted	99	0.9995	-3.34	34.67	20.9	88	SYBR
CHST3	Homo sapiens	This gene encodes an enzyme which catalyzes the sulfation of chondroitin a proteoglycan found in the extracellular matrix and most cells which is involved in cell migration and differentiation. Mutations in this gene are associated with spondylepiphyseal dysplasia and humerospinal dysostosis. [provided by RefSeq Mar 2009]	CHST3	NC_000010.10,NG_012635.1,NT_030059.13	Hs.158304	ENSG00000122863	qHsaCID0015854	9469	ENST00000373115	GAGAAGCAAATACGCCCTTTTCTTGGTTTTTGTGGTGATAGTTTTTGTCTTCATCGAAAAGGAAAATAAAATCATATCAAGGGTCTCAGACAAGCTGAAGCAGATTCC	108	10:73765651-73766977	Intron-spanning	desalted	102	0.9981	-3.27	34.66	23.36	79.5	SYBR
CHST3	Homo sapiens	This gene encodes an enzyme which catalyzes the sulfation of chondroitin a proteoglycan found in the extracellular matrix and most cells which is involved in cell migration and differentiation. Mutations in this gene are associated with spondylepiphyseal dysplasia and humerospinal dysostosis. [provided by RefSeq Mar 2009]	CHST3	NC_000010.10,NG_012635.1,NT_030059.13	Hs.158304	ENSG00000122863	qHsaCID0015854	9469	ENST00000373115	GAGAAGCAAATACGCCCTTTTCTTGGTTTTTGTGGTGATAGTTTTTGTCTTCATCGAAAAGGAAAATAAAATCATATCAAGGGTCTCAGACAAGCTGAAGCAGATTCC	108	10:73765651-73766977	Intron-spanning	desalted	102	0.9981	-3.27	34.66	23.36	79.5	SYBR
CHST3	Homo sapiens	This gene encodes an enzyme which catalyzes the sulfation of chondroitin a proteoglycan found in the extracellular matrix and most cells which is involved in cell migration and differentiation. Mutations in this gene are associated with spondylepiphyseal dysplasia and humerospinal dysostosis. [provided by RefSeq Mar 2009]	CHST3	NC_000010.10,NG_012635.1,NT_030059.13	Hs.158304	ENSG00000122863	qHsaCID0015854	9469	ENST00000373115	GAGAAGCAAATACGCCCTTTTCTTGGTTTTTGTGGTGATAGTTTTTGTCTTCATCGAAAAGGAAAATAAAATCATATCAAGGGTCTCAGACAAGCTGAAGCAGATTCC	108	10:73765651-73766977	Intron-spanning	desalted	102	0.9981	-3.27	34.66	23.36	79.5	SYBR
MMP14	Homo sapiens	Proteins of the matrix metalloproteinase (MMP) family are involved in the breakdown of extracellular matrix in normal physiological processes such as embryonic development reproduction and tissue remodeling as well as in disease processes such as arthritis and metastasis. Most MMP&apos;s are secreted as inactive proproteins which are activated when cleaved by extracellular proteinases. However th…	MMP14	NC_000014.8,NT_026437.12	Hs.2399	ENSG00000157227	qHsaCED0001628	4323	ENST00000311852 ENST00000548761	CCGATGTGGTGTTCCAGACAAGTTTGGGGCTGAGATCAAGGCCAATGTTCGAAGGAAGCG	60	14:23311125-23311214	Exonic	desalted	99	0.9995	-3.35	35.2	19.12	80	SYBR
MMP14	Homo sapiens	Proteins of the matrix metalloproteinase (MMP) family are involved in the breakdown of extracellular matrix in normal physiological processes such as embryonic development reproduction and tissue remodeling as well as in disease processes such as arthritis and metastasis. Most MMP&apos;s are secreted as inactive proproteins which are activated when cleaved by extracellular proteinases. However th…	MMP14	NC_000014.8,NT_026437.12	Hs.2399	ENSG00000157227	qHsaCED0001628	4323	ENST00000311852 ENST00000548761	CCGATGTGGTGTTCCAGACAAGTTTGGGGCTGAGATCAAGGCCAATGTTCGAAGGAAGCG	60	14:23311125-23311214	Exonic	desalted	99	0.9995	-3.35	35.2	19.12	80	SYBR
MMP14	Homo sapiens	Proteins of the matrix metalloproteinase (MMP) family are involved in the breakdown of extracellular matrix in normal physiological processes such as embryonic development reproduction and tissue remodeling as well as in disease processes such as arthritis and metastasis. Most MMP&apos;s are secreted as inactive proproteins which are activated when cleaved by extracellular proteinases. However th…	MMP14	NC_000014.8,NT_026437.12	Hs.2399	ENSG00000157227	qHsaCED0001628	4323	ENST00000311852 ENST00000548761	CCGATGTGGTGTTCCAGACAAGTTTGGGGCTGAGATCAAGGCCAATGTTCGAAGGAAGCG	60	14:23311125-23311214	Exonic	desalted	99	0.9995	-3.35	35.2	19.12	80	SYBR
SYN1	Homo sapiens	This gene is a member of the synapsin gene family. Synapsins encode neuronal phosphoproteins which associate with the cytoplasmic surface of synaptic vesicles. Family members are characterized by common protein domains and they are implicated in synaptogenesis and the modulation of neurotransmitter release suggesting a potential role in several neuropsychiatric diseases. This member of the synaps…	SYN1	NC_000023.10,NG_008437.1,NG_012533.1,NG_016339.1,NT_079573.4	Hs.225936	ENSG00000008056	qHsaCID0006582	6853	ENST00000295987 ENST00000340666	CCTCTAATTGATCAGACCTTCTACCCCAATCACAAAGAAATGCTCAGCAGTACAACGTACCCCGTGGTTGTGAAGATGGGGCACGCACACTCTGGGATGGGCAAGGTCAAGGTTGACAACCAGCATGACTTCC	133	X:47435991-47464427	Intron-spanning	desalted	97	0.9995	-3.4	35.5	26.6	84.5	SYBR
SYN1	Homo sapiens	This gene is a member of the synapsin gene family. Synapsins encode neuronal phosphoproteins which associate with the cytoplasmic surface of synaptic vesicles. Family members are characterized by common protein domains and they are implicated in synaptogenesis and the modulation of neurotransmitter release suggesting a potential role in several neuropsychiatric diseases. This member of the synaps…	SYN1	NC_000023.10,NG_008437.1,NG_012533.1,NG_016339.1,NT_079573.4	Hs.225936	ENSG00000008056	qHsaCID0006582	6853	ENST00000295987 ENST00000340666	CCTCTAATTGATCAGACCTTCTACCCCAATCACAAAGAAATGCTCAGCAGTACAACGTACCCCGTGGTTGTGAAGATGGGGCACGCACACTCTGGGATGGGCAAGGTCAAGGTTGACAACCAGCATGACTTCC	133	X:47435991-47464427	Intron-spanning	desalted	97	0.9995	-3.4	35.5	26.6	84.5	SYBR
SYN1	Homo sapiens	This gene is a member of the synapsin gene family. Synapsins encode neuronal phosphoproteins which associate with the cytoplasmic surface of synaptic vesicles. Family members are characterized by common protein domains and they are implicated in synaptogenesis and the modulation of neurotransmitter release suggesting a potential role in several neuropsychiatric diseases. This member of the synaps…	SYN1	NC_000023.10,NG_008437.1,NG_012533.1,NG_016339.1,NT_079573.4	Hs.225936	ENSG00000008056	qHsaCID0006582	6853	ENST00000295987 ENST00000340666	CCTCTAATTGATCAGACCTTCTACCCCAATCACAAAGAAATGCTCAGCAGTACAACGTACCCCGTGGTTGTGAAGATGGGGCACGCACACTCTGGGATGGGCAAGGTCAAGGTTGACAACCAGCATGACTTCC	133	X:47435991-47464427	Intron-spanning	desalted	97	0.9995	-3.4	35.5	26.6	84.5	SYBR
ADAMTSL4	Homo sapiens	This gene is a member of ADAMTS (a disintegrin and metalloproteinase with thrombospondin motifs)-like gene family and encodes a protein with protein with seven thrombospondin type 1 repeats. The thrombospondin type 1 repeat domain is found in many proteins with diverse biological functions including cellular adhesion angiogenesis and patterning of the developing nervous system. Alternate transcri…	ADAMTSL4	NC_000001.10,NG_012172.1,NT_004487.19	Hs.516243	ENSG00000143382	qHsaCID0021375	54507	ENST00000369041 ENST00000369038 ENST00000271643 ENST00000369039 ENST00000407995	TTCTATGTCCGTCACACTGAAAAGGTCCAGGATGGGACCCTGTGTCAGCCTGGAGCCCCTGACATCTGTGTGGCTGGACGCTGTCTGAGCCCCGGCTGTGATGGGATCCTTGGCTCTGGCAGGCGTCCTGATGGCTGTGGAGTCT	145	1:150527939-150528709	Intron-spanning	desalted	99	0.9995	-3.34	34.67	20.9	88	SYBR
ADAMTSL4	Homo sapiens	This gene is a member of ADAMTS (a disintegrin and metalloproteinase with thrombospondin motifs)-like gene family and encodes a protein with protein with seven thrombospondin type 1 repeats. The thrombospondin type 1 repeat domain is found in many proteins with diverse biological functions including cellular adhesion angiogenesis and patterning of the developing nervous system. Alternate transcri…	ADAMTSL4	NC_000001.10,NG_012172.1,NT_004487.19	Hs.516243	ENSG00000143382	qHsaCID0021375	54507	ENST00000369041 ENST00000369038 ENST00000271643 ENST00000369039 ENST00000407995	TTCTATGTCCGTCACACTGAAAAGGTCCAGGATGGGACCCTGTGTCAGCCTGGAGCCCCTGACATCTGTGTGGCTGGACGCTGTCTGAGCCCCGGCTGTGATGGGATCCTTGGCTCTGGCAGGCGTCCTGATGGCTGTGGAGTCT	145	1:150527939-150528709	Intron-spanning	desalted	99	0.9995	-3.34	34.67	20.9	88	SYBR
ADAMTSL4	Homo sapiens	This gene is a member of ADAMTS (a disintegrin and metalloproteinase with thrombospondin motifs)-like gene family and encodes a protein with protein with seven thrombospondin type 1 repeats. The thrombospondin type 1 repeat domain is found in many proteins with diverse biological functions including cellular adhesion angiogenesis and patterning of the developing nervous system. Alternate transcri…	ADAMTSL4	NC_000001.10,NG_012172.1,NT_004487.19	Hs.516243	ENSG00000143382	qHsaCID0021375	54507	ENST00000369041 ENST00000369038 ENST00000271643 ENST00000369039 ENST00000407995	TTCTATGTCCGTCACACTGAAAAGGTCCAGGATGGGACCCTGTGTCAGCCTGGAGCCCCTGACATCTGTGTGGCTGGACGCTGTCTGAGCCCCGGCTGTGATGGGATCCTTGGCTCTGGCAGGCGTCCTGATGGCTGTGGAGTCT	145	1:150527939-150528709	Intron-spanning	desalted	99	0.9995	-3.34	34.67	20.9	88	SYBR
CHST3	Homo sapiens	This gene encodes an enzyme which catalyzes the sulfation of chondroitin a proteoglycan found in the extracellular matrix and most cells which is involved in cell migration and differentiation. Mutations in this gene are associated with spondylepiphyseal dysplasia and humerospinal dysostosis. [provided by RefSeq Mar 2009]	CHST3	NC_000010.10,NG_012635.1,NT_030059.13	Hs.158304	ENSG00000122863	qHsaCID0015854	9469	ENST00000373115	GAGAAGCAAATACGCCCTTTTCTTGGTTTTTGTGGTGATAGTTTTTGTCTTCATCGAAAAGGAAAATAAAATCATATCAAGGGTCTCAGACAAGCTGAAGCAGATTCC	108	10:73765651-73766977	Intron-spanning	desalted	102	0.9981	-3.27	34.66	23.36	79.5	SYBR
CHST3	Homo sapiens	This gene encodes an enzyme which catalyzes the sulfation of chondroitin a proteoglycan found in the extracellular matrix and most cells which is involved in cell migration and differentiation. Mutations in this gene are associated with spondylepiphyseal dysplasia and humerospinal dysostosis. [provided by RefSeq Mar 2009]	CHST3	NC_000010.10,NG_012635.1,NT_030059.13	Hs.158304	ENSG00000122863	qHsaCID0015854	9469	ENST00000373115	GAGAAGCAAATACGCCCTTTTCTTGGTTTTTGTGGTGATAGTTTTTGTCTTCATCGAAAAGGAAAATAAAATCATATCAAGGGTCTCAGACAAGCTGAAGCAGATTCC	108	10:73765651-73766977	Intron-spanning	desalted	102	0.9981	-3.27	34.66	23.36	79.5	SYBR
CHST3	Homo sapiens	This gene encodes an enzyme which catalyzes the sulfation of chondroitin a proteoglycan found in the extracellular matrix and most cells which is involved in cell migration and differentiation. Mutations in this gene are associated with spondylepiphyseal dysplasia and humerospinal dysostosis. [provided by RefSeq Mar 2009]	CHST3	NC_000010.10,NG_012635.1,NT_030059.13	Hs.158304	ENSG00000122863	qHsaCID0015854	9469	ENST00000373115	GAGAAGCAAATACGCCCTTTTCTTGGTTTTTGTGGTGATAGTTTTTGTCTTCATCGAAAAGGAAAATAAAATCATATCAAGGGTCTCAGACAAGCTGAAGCAGATTCC	108	10:73765651-73766977	Intron-spanning	desalted	102	0.9981	-3.27	34.66	23.36	79.5	SYBR
MMP14	Homo sapiens	Proteins of the matrix metalloproteinase (MMP) family are involved in the breakdown of extracellular matrix in normal physiological processes such as embryonic development reproduction and tissue remodeling as well as in disease processes such as arthritis and metastasis. Most MMP&apos;s are secreted as inactive proproteins which are activated when cleaved by extracellular proteinases. However th…	MMP14	NC_000014.8,NT_026437.12	Hs.2399	ENSG00000157227	qHsaCED0001628	4323	ENST00000311852 ENST00000548761	CCGATGTGGTGTTCCAGACAAGTTTGGGGCTGAGATCAAGGCCAATGTTCGAAGGAAGCG	60	14:23311125-23311214	Exonic	desalted	99	0.9995	-3.35	35.2	19.12	80	SYBR
MMP14	Homo sapiens	Proteins of the matrix metalloproteinase (MMP) family are involved in the breakdown of extracellular matrix in normal physiological processes such as embryonic development reproduction and tissue remodeling as well as in disease processes such as arthritis and metastasis. Most MMP&apos;s are secreted as inactive proproteins which are activated when cleaved by extracellular proteinases. However th…	MMP14	NC_000014.8,NT_026437.12	Hs.2399	ENSG00000157227	qHsaCED0001628	4323	ENST00000311852 ENST00000548761	CCGATGTGGTGTTCCAGACAAGTTTGGGGCTGAGATCAAGGCCAATGTTCGAAGGAAGCG	60	14:23311125-23311214	Exonic	desalted	99	0.9995	-3.35	35.2	19.12	80	SYBR
MMP14	Homo sapiens	Proteins of the matrix metalloproteinase (MMP) family are involved in the breakdown of extracellular matrix in normal physiological processes such as embryonic development reproduction and tissue remodeling as well as in disease processes such as arthritis and metastasis. Most MMP&apos;s are secreted as inactive proproteins which are activated when cleaved by extracellular proteinases. However th…	MMP14	NC_000014.8,NT_026437.12	Hs.2399	ENSG00000157227	qHsaCED0001628	4323	ENST00000311852 ENST00000548761	CCGATGTGGTGTTCCAGACAAGTTTGGGGCTGAGATCAAGGCCAATGTTCGAAGGAAGCG	60	14:23311125-23311214	Exonic	desalted	99	0.9995	-3.35	35.2	19.12	80	SYBR
SYN1	Homo sapiens	This gene is a member of the synapsin gene family. Synapsins encode neuronal phosphoproteins which associate with the cytoplasmic surface of synaptic vesicles. Family members are characterized by common protein domains and they are implicated in synaptogenesis and the modulation of neurotransmitter release suggesting a potential role in several neuropsychiatric diseases. This member of the synaps…	SYN1	NC_000023.10,NG_008437.1,NG_012533.1,NG_016339.1,NT_079573.4	Hs.225936	ENSG00000008056	qHsaCID0006582	6853	ENST00000295987 ENST00000340666	CCTCTAATTGATCAGACCTTCTACCCCAATCACAAAGAAATGCTCAGCAGTACAACGTACCCCGTGGTTGTGAAGATGGGGCACGCACACTCTGGGATGGGCAAGGTCAAGGTTGACAACCAGCATGACTTCC	133	X:47435991-47464427	Intron-spanning	desalted	97	0.9995	-3.4	35.5	26.6	84.5	SYBR
SYN1	Homo sapiens	This gene is a member of the synapsin gene family. Synapsins encode neuronal phosphoproteins which associate with the cytoplasmic surface of synaptic vesicles. Family members are characterized by common protein domains and they are implicated in synaptogenesis and the modulation of neurotransmitter release suggesting a potential role in several neuropsychiatric diseases. This member of the synaps…	SYN1	NC_000023.10,NG_008437.1,NG_012533.1,NG_016339.1,NT_079573.4	Hs.225936	ENSG00000008056	qHsaCID0006582	6853	ENST00000295987 ENST00000340666	CCTCTAATTGATCAGACCTTCTACCCCAATCACAAAGAAATGCTCAGCAGTACAACGTACCCCGTGGTTGTGAAGATGGGGCACGCACACTCTGGGATGGGCAAGGTCAAGGTTGACAACCAGCATGACTTCC	133	X:47435991-47464427	Intron-spanning	desalted	97	0.9995	-3.4	35.5	26.6	84.5	SYBR
SYN1	Homo sapiens	This gene is a member of the synapsin gene family. Synapsins encode neuronal phosphoproteins which associate with the cytoplasmic surface of synaptic vesicles. Family members are characterized by common protein domains and they are implicated in synaptogenesis and the modulation of neurotransmitter release suggesting a potential role in several neuropsychiatric diseases. This member of the synaps…	SYN1	NC_000023.10,NG_008437.1,NG_012533.1,NG_016339.1,NT_079573.4	Hs.225936	ENSG00000008056	qHsaCID0006582	6853	ENST00000295987 ENST00000340666	CCTCTAATTGATCAGACCTTCTACCCCAATCACAAAGAAATGCTCAGCAGTACAACGTACCCCGTGGTTGTGAAGATGGGGCACGCACACTCTGGGATGGGCAAGGTCAAGGTTGACAACCAGCATGACTTCC	133	X:47435991-47464427	Intron-spanning	desalted	97	0.9995	-3.4	35.5	26.6	84.5	SYBR
ADCYAP1	Homo sapiens	This gene encodes adenylate cyclase activating polypeptide 1. Mediated by adenylate cyclase activating polypeptide 1 receptors this polypeptide stimulates adenylate cyclase and subsequently increases the cAMP level in target cells. Adenylate cyclase activating polypeptide 1 is not only a hypophysiotropic hormone but also functions as a neurotransmitter and neuromodulator. In addition it plays a r…	ADCYAP1	NC_000018.9,NT_010859.14	Hs.531719	ENSG00000141433	qHsaCED0003458	116	ENST00000400219 ENST00000450565 ENST00000269200	GGATCTTCACGGACAGCTACAGCCGCTACCGGAAACAAATGGCTGTCAAGAAATACTTGGCGGCCGTCCTAGGGAAGAGGTATAAACAAAGGGTTAAAAACAAAGGACGCCGAATAGCT	119	18:909484-909632	Exonic	desalted	103	0.9989	-3.26	35.09	28.2	83	SYBR
ADCYAP1	Homo sapiens	This gene encodes adenylate cyclase activating polypeptide 1. Mediated by adenylate cyclase activating polypeptide 1 receptors this polypeptide stimulates adenylate cyclase and subsequently increases the cAMP level in target cells. Adenylate cyclase activating polypeptide 1 is not only a hypophysiotropic hormone but also functions as a neurotransmitter and neuromodulator. In addition it plays a r…	ADCYAP1	NC_000018.9,NT_010859.14	Hs.531719	ENSG00000141433	qHsaCED0003458	116	ENST00000400219 ENST00000450565 ENST00000269200	GGATCTTCACGGACAGCTACAGCCGCTACCGGAAACAAATGGCTGTCAAGAAATACTTGGCGGCCGTCCTAGGGAAGAGGTATAAACAAAGGGTTAAAAACAAAGGACGCCGAATAGCT	119	18:909484-909632	Exonic	desalted	103	0.9989	-3.26	35.09	28.2	83	SYBR
ADCYAP1	Homo sapiens	This gene encodes adenylate cyclase activating polypeptide 1. Mediated by adenylate cyclase activating polypeptide 1 receptors this polypeptide stimulates adenylate cyclase and subsequently increases the cAMP level in target cells. Adenylate cyclase activating polypeptide 1 is not only a hypophysiotropic hormone but also functions as a neurotransmitter and neuromodulator. In addition it plays a r…	ADCYAP1	NC_000018.9,NT_010859.14	Hs.531719	ENSG00000141433	qHsaCED0003458	116	ENST00000400219 ENST00000450565 ENST00000269200	GGATCTTCACGGACAGCTACAGCCGCTACCGGAAACAAATGGCTGTCAAGAAATACTTGGCGGCCGTCCTAGGGAAGAGGTATAAACAAAGGGTTAAAAACAAAGGACGCCGAATAGCT	119	18:909484-909632	Exonic	desalted	103	0.9989	-3.26	35.09	28.2	83	SYBR
CXCL11	Homo sapiens	Chemokines are a group of small (approximately 8 to 14 kD) mostly basic structurally related molecules that regulate cell trafficking of various types of leukocytes through interactions with a subset of 7-transmembrane G protein-coupled receptors. Chemokines also play fundamental roles in the development homeostasis and function of the immune system and they have effects on cells of the central n…	CXCL11	NC_000004.11,NT_016354.19	Hs.632592	ENSG00000169248	qHsaCED0001533	6373	ENST00000306621 ENST00000503860	CTTCCAAGAAGAGCAGCAAAGCTGAAGTAGCAGCAGCAGCACCAGCAGCAACAGCAAAAAACAAACATGAGTGTGAAGGGCATGGCTATAGCCTTGGCTGTGATATTGTGTGCTACAGTTGTT	123	4:76957080-76957232	Exonic	desalted	93	0.9979	-3.51	36	30.49	83	SYBR
CXCL11	Homo sapiens	Chemokines are a group of small (approximately 8 to 14 kD) mostly basic structurally related molecules that regulate cell trafficking of various types of leukocytes through interactions with a subset of 7-transmembrane G protein-coupled receptors. Chemokines also play fundamental roles in the development homeostasis and function of the immune system and they have effects on cells of the central n…	CXCL11	NC_000004.11,NT_016354.19	Hs.632592	ENSG00000169248	qHsaCED0001533	6373	ENST00000306621 ENST00000503860	CTTCCAAGAAGAGCAGCAAAGCTGAAGTAGCAGCAGCAGCACCAGCAGCAACAGCAAAAAACAAACATGAGTGTGAAGGGCATGGCTATAGCCTTGGCTGTGATATTGTGTGCTACAGTTGTT	123	4:76957080-76957232	Exonic	desalted	93	0.9979	-3.51	36	30.49	83	SYBR
CXCL11	Homo sapiens	Chemokines are a group of small (approximately 8 to 14 kD) mostly basic structurally related molecules that regulate cell trafficking of various types of leukocytes through interactions with a subset of 7-transmembrane G protein-coupled receptors. Chemokines also play fundamental roles in the development homeostasis and function of the immune system and they have effects on cells of the central n…	CXCL11	NC_000004.11,NT_016354.19	Hs.632592	ENSG00000169248	qHsaCED0001533	6373	ENST00000306621 ENST00000503860	CTTCCAAGAAGAGCAGCAAAGCTGAAGTAGCAGCAGCAGCACCAGCAGCAACAGCAAAAAACAAACATGAGTGTGAAGGGCATGGCTATAGCCTTGGCTGTGATATTGTGTGCTACAGTTGTT	123	4:76957080-76957232	Exonic	desalted	93	0.9979	-3.51	36	30.49	83	SYBR
MMP9	Homo sapiens	Proteins of the matrix metalloproteinase (MMP) family are involved in the breakdown of extracellular matrix in normal physiological processes such as embryonic development reproduction and tissue remodeling as well as in disease processes such as arthritis and metastasis. Most MMP&apos;s are secreted as inactive proproteins which are activated when cleaved by extracellular proteinases. The enzyme…	MMP9	NC_000020.10,NG_011468.1,NT_011362.10	Hs.297413	ENSG00000100985	qHsaCID0011597	4318	ENST00000372330 ENST00000545925	GCATAAGGACGACGTGAATGGCATCCGGCACCTCTATGGTCCTCGCCCTGAACCTGAGCCACGGCCTCCAACCACCACCACA	82	20:44641165-44641948	Intron-spanning	desalted	101	0.9979	-3.31	34.83	28	85.5	SYBR
MMP9	Homo sapiens	Proteins of the matrix metalloproteinase (MMP) family are involved in the breakdown of extracellular matrix in normal physiological processes such as embryonic development reproduction and tissue remodeling as well as in disease processes such as arthritis and metastasis. Most MMP&apos;s are secreted as inactive proproteins which are activated when cleaved by extracellular proteinases. The enzyme…	MMP9	NC_000020.10,NG_011468.1,NT_011362.10	Hs.297413	ENSG00000100985	qHsaCID0011597	4318	ENST00000372330 ENST00000545925	GCATAAGGACGACGTGAATGGCATCCGGCACCTCTATGGTCCTCGCCCTGAACCTGAGCCACGGCCTCCAACCACCACCACA	82	20:44641165-44641948	Intron-spanning	desalted	101	0.9979	-3.31	34.83	28	85.5	SYBR
MMP9	Homo sapiens	Proteins of the matrix metalloproteinase (MMP) family are involved in the breakdown of extracellular matrix in normal physiological processes such as embryonic development reproduction and tissue remodeling as well as in disease processes such as arthritis and metastasis. Most MMP&apos;s are secreted as inactive proproteins which are activated when cleaved by extracellular proteinases. The enzyme…	MMP9	NC_000020.10,NG_011468.1,NT_011362.10	Hs.297413	ENSG00000100985	qHsaCID0011597	4318	ENST00000372330 ENST00000545925	GCATAAGGACGACGTGAATGGCATCCGGCACCTCTATGGTCCTCGCCCTGAACCTGAGCCACGGCCTCCAACCACCACCACA	82	20:44641165-44641948	Intron-spanning	desalted	101	0.9979	-3.31	34.83	28	85.5	SYBR
VCAN	Homo sapiens	This gene is a member of the aggrecan/versican proteoglycan family. The protein encoded is a large chondroitin sulfate proteoglycan and is a major component of the extracellular matrix. This protein is involved in cell adhesion proliferation proliferation migration and angiogenesis and plays a central role in tissue morphogenesis and maintenance. Mutations in this gene are the cause of Wagner syn…	VCAN	NC_000005.9,NT_006713.15,NG_012682.1	Hs.643801	ENSG00000038427	qHsaCID0023082	1462	ENST00000265077 ENST00000512590 ENST00000513960 ENST00000513984 ENST00000502527 ENST00000343200 ENST00000342785	GGACTTATGGATTCCGTTCTCCCCAGGAAACTTACGATGTGTATTGTTATGTGGATCATCTGGATGGTGATGTGTTCCACCTCACTGTCCCCAGTAAATTCACCTTCGAGGAGGC	115	5:82789681-82807996	Intron-spanning	desalted	97	0.9988	-3.4	36.09	19.15	81.5	SYBR
VCAN	Homo sapiens	This gene is a member of the aggrecan/versican proteoglycan family. The protein encoded is a large chondroitin sulfate proteoglycan and is a major component of the extracellular matrix. This protein is involved in cell adhesion proliferation proliferation migration and angiogenesis and plays a central role in tissue morphogenesis and maintenance. Mutations in this gene are the cause of Wagner syn…	VCAN	NC_000005.9,NT_006713.15,NG_012682.1	Hs.643801	ENSG00000038427	qHsaCID0023082	1462	ENST00000265077 ENST00000512590 ENST00000513960 ENST00000513984 ENST00000502527 ENST00000343200 ENST00000342785	GGACTTATGGATTCCGTTCTCCCCAGGAAACTTACGATGTGTATTGTTATGTGGATCATCTGGATGGTGATGTGTTCCACCTCACTGTCCCCAGTAAATTCACCTTCGAGGAGGC	115	5:82789681-82807996	Intron-spanning	desalted	97	0.9988	-3.4	36.09	19.15	81.5	SYBR
VCAN	Homo sapiens	This gene is a member of the aggrecan/versican proteoglycan family. The protein encoded is a large chondroitin sulfate proteoglycan and is a major component of the extracellular matrix. This protein is involved in cell adhesion proliferation proliferation migration and angiogenesis and plays a central role in tissue morphogenesis and maintenance. Mutations in this gene are the cause of Wagner syn…	VCAN	NC_000005.9,NT_006713.15,NG_012682.1	Hs.643801	ENSG00000038427	qHsaCID0023082	1462	ENST00000265077 ENST00000512590 ENST00000513960 ENST00000513984 ENST00000502527 ENST00000343200 ENST00000342785	GGACTTATGGATTCCGTTCTCCCCAGGAAACTTACGATGTGTATTGTTATGTGGATCATCTGGATGGTGATGTGTTCCACCTCACTGTCCCCAGTAAATTCACCTTCGAGGAGGC	115	5:82789681-82807996	Intron-spanning	desalted	97	0.9988	-3.4	36.09	19.15	81.5	SYBR
ADCYAP1	Homo sapiens	This gene encodes adenylate cyclase activating polypeptide 1. Mediated by adenylate cyclase activating polypeptide 1 receptors this polypeptide stimulates adenylate cyclase and subsequently increases the cAMP level in target cells. Adenylate cyclase activating polypeptide 1 is not only a hypophysiotropic hormone but also functions as a neurotransmitter and neuromodulator. In addition it plays a r…	ADCYAP1	NC_000018.9,NT_010859.14	Hs.531719	ENSG00000141433	qHsaCED0003458	116	ENST00000400219 ENST00000450565 ENST00000269200	GGATCTTCACGGACAGCTACAGCCGCTACCGGAAACAAATGGCTGTCAAGAAATACTTGGCGGCCGTCCTAGGGAAGAGGTATAAACAAAGGGTTAAAAACAAAGGACGCCGAATAGCT	119	18:909484-909632	Exonic	desalted	103	0.9989	-3.26	35.09	28.2	83	SYBR
ADCYAP1	Homo sapiens	This gene encodes adenylate cyclase activating polypeptide 1. Mediated by adenylate cyclase activating polypeptide 1 receptors this polypeptide stimulates adenylate cyclase and subsequently increases the cAMP level in target cells. Adenylate cyclase activating polypeptide 1 is not only a hypophysiotropic hormone but also functions as a neurotransmitter and neuromodulator. In addition it plays a r…	ADCYAP1	NC_000018.9,NT_010859.14	Hs.531719	ENSG00000141433	qHsaCED0003458	116	ENST00000400219 ENST00000450565 ENST00000269200	GGATCTTCACGGACAGCTACAGCCGCTACCGGAAACAAATGGCTGTCAAGAAATACTTGGCGGCCGTCCTAGGGAAGAGGTATAAACAAAGGGTTAAAAACAAAGGACGCCGAATAGCT	119	18:909484-909632	Exonic	desalted	103	0.9989	-3.26	35.09	28.2	83	SYBR
ADCYAP1	Homo sapiens	This gene encodes adenylate cyclase activating polypeptide 1. Mediated by adenylate cyclase activating polypeptide 1 receptors this polypeptide stimulates adenylate cyclase and subsequently increases the cAMP level in target cells. Adenylate cyclase activating polypeptide 1 is not only a hypophysiotropic hormone but also functions as a neurotransmitter and neuromodulator. In addition it plays a r…	ADCYAP1	NC_000018.9,NT_010859.14	Hs.531719	ENSG00000141433	qHsaCED0003458	116	ENST00000400219 ENST00000450565 ENST00000269200	GGATCTTCACGGACAGCTACAGCCGCTACCGGAAACAAATGGCTGTCAAGAAATACTTGGCGGCCGTCCTAGGGAAGAGGTATAAACAAAGGGTTAAAAACAAAGGACGCCGAATAGCT	119	18:909484-909632	Exonic	desalted	103	0.9989	-3.26	35.09	28.2	83	SYBR
CXCL11	Homo sapiens	Chemokines are a group of small (approximately 8 to 14 kD) mostly basic structurally related molecules that regulate cell trafficking of various types of leukocytes through interactions with a subset of 7-transmembrane G protein-coupled receptors. Chemokines also play fundamental roles in the development homeostasis and function of the immune system and they have effects on cells of the central n…	CXCL11	NC_000004.11,NT_016354.19	Hs.632592	ENSG00000169248	qHsaCED0001533	6373	ENST00000306621 ENST00000503860	CTTCCAAGAAGAGCAGCAAAGCTGAAGTAGCAGCAGCAGCACCAGCAGCAACAGCAAAAAACAAACATGAGTGTGAAGGGCATGGCTATAGCCTTGGCTGTGATATTGTGTGCTACAGTTGTT	123	4:76957080-76957232	Exonic	desalted	93	0.9979	-3.51	36	30.49	83	SYBR
CXCL11	Homo sapiens	Chemokines are a group of small (approximately 8 to 14 kD) mostly basic structurally related molecules that regulate cell trafficking of various types of leukocytes through interactions with a subset of 7-transmembrane G protein-coupled receptors. Chemokines also play fundamental roles in the development homeostasis and function of the immune system and they have effects on cells of the central n…	CXCL11	NC_000004.11,NT_016354.19	Hs.632592	ENSG00000169248	qHsaCED0001533	6373	ENST00000306621 ENST00000503860	CTTCCAAGAAGAGCAGCAAAGCTGAAGTAGCAGCAGCAGCACCAGCAGCAACAGCAAAAAACAAACATGAGTGTGAAGGGCATGGCTATAGCCTTGGCTGTGATATTGTGTGCTACAGTTGTT	123	4:76957080-76957232	Exonic	desalted	93	0.9979	-3.51	36	30.49	83	SYBR
CXCL11	Homo sapiens	Chemokines are a group of small (approximately 8 to 14 kD) mostly basic structurally related molecules that regulate cell trafficking of various types of leukocytes through interactions with a subset of 7-transmembrane G protein-coupled receptors. Chemokines also play fundamental roles in the development homeostasis and function of the immune system and they have effects on cells of the central n…	CXCL11	NC_000004.11,NT_016354.19	Hs.632592	ENSG00000169248	qHsaCED0001533	6373	ENST00000306621 ENST00000503860	CTTCCAAGAAGAGCAGCAAAGCTGAAGTAGCAGCAGCAGCACCAGCAGCAACAGCAAAAAACAAACATGAGTGTGAAGGGCATGGCTATAGCCTTGGCTGTGATATTGTGTGCTACAGTTGTT	123	4:76957080-76957232	Exonic	desalted	93	0.9979	-3.51	36	30.49	83	SYBR
MMP9	Homo sapiens	Proteins of the matrix metalloproteinase (MMP) family are involved in the breakdown of extracellular matrix in normal physiological processes such as embryonic development reproduction and tissue remodeling as well as in disease processes such as arthritis and metastasis. Most MMP&apos;s are secreted as inactive proproteins which are activated when cleaved by extracellular proteinases. The enzyme…	MMP9	NC_000020.10,NG_011468.1,NT_011362.10	Hs.297413	ENSG00000100985	qHsaCID0011597	4318	ENST00000372330 ENST00000545925	GCATAAGGACGACGTGAATGGCATCCGGCACCTCTATGGTCCTCGCCCTGAACCTGAGCCACGGCCTCCAACCACCACCACA	82	20:44641165-44641948	Intron-spanning	desalted	101	0.9979	-3.31	34.83	28	85.5	SYBR
MMP9	Homo sapiens	Proteins of the matrix metalloproteinase (MMP) family are involved in the breakdown of extracellular matrix in normal physiological processes such as embryonic development reproduction and tissue remodeling as well as in disease processes such as arthritis and metastasis. Most MMP&apos;s are secreted as inactive proproteins which are activated when cleaved by extracellular proteinases. The enzyme…	MMP9	NC_000020.10,NG_011468.1,NT_011362.10	Hs.297413	ENSG00000100985	qHsaCID0011597	4318	ENST00000372330 ENST00000545925	GCATAAGGACGACGTGAATGGCATCCGGCACCTCTATGGTCCTCGCCCTGAACCTGAGCCACGGCCTCCAACCACCACCACA	82	20:44641165-44641948	Intron-spanning	desalted	101	0.9979	-3.31	34.83	28	85.5	SYBR
MMP9	Homo sapiens	Proteins of the matrix metalloproteinase (MMP) family are involved in the breakdown of extracellular matrix in normal physiological processes such as embryonic development reproduction and tissue remodeling as well as in disease processes such as arthritis and metastasis. Most MMP&apos;s are secreted as inactive proproteins which are activated when cleaved by extracellular proteinases. The enzyme…	MMP9	NC_000020.10,NG_011468.1,NT_011362.10	Hs.297413	ENSG00000100985	qHsaCID0011597	4318	ENST00000372330 ENST00000545925	GCATAAGGACGACGTGAATGGCATCCGGCACCTCTATGGTCCTCGCCCTGAACCTGAGCCACGGCCTCCAACCACCACCACA	82	20:44641165-44641948	Intron-spanning	desalted	101	0.9979	-3.31	34.83	28	85.5	SYBR
VCAN	Homo sapiens	This gene is a member of the aggrecan/versican proteoglycan family. The protein encoded is a large chondroitin sulfate proteoglycan and is a major component of the extracellular matrix. This protein is involved in cell adhesion proliferation proliferation migration and angiogenesis and plays a central role in tissue morphogenesis and maintenance. Mutations in this gene are the cause of Wagner syn…	VCAN	NC_000005.9,NT_006713.15,NG_012682.1	Hs.643801	ENSG00000038427	qHsaCID0023082	1462	ENST00000265077 ENST00000512590 ENST00000513960 ENST00000513984 ENST00000502527 ENST00000343200 ENST00000342785	GGACTTATGGATTCCGTTCTCCCCAGGAAACTTACGATGTGTATTGTTATGTGGATCATCTGGATGGTGATGTGTTCCACCTCACTGTCCCCAGTAAATTCACCTTCGAGGAGGC	115	5:82789681-82807996	Intron-spanning	desalted	97	0.9988	-3.4	36.09	19.15	81.5	SYBR
VCAN	Homo sapiens	This gene is a member of the aggrecan/versican proteoglycan family. The protein encoded is a large chondroitin sulfate proteoglycan and is a major component of the extracellular matrix. This protein is involved in cell adhesion proliferation proliferation migration and angiogenesis and plays a central role in tissue morphogenesis and maintenance. Mutations in this gene are the cause of Wagner syn…	VCAN	NC_000005.9,NT_006713.15,NG_012682.1	Hs.643801	ENSG00000038427	qHsaCID0023082	1462	ENST00000265077 ENST00000512590 ENST00000513960 ENST00000513984 ENST00000502527 ENST00000343200 ENST00000342785	GGACTTATGGATTCCGTTCTCCCCAGGAAACTTACGATGTGTATTGTTATGTGGATCATCTGGATGGTGATGTGTTCCACCTCACTGTCCCCAGTAAATTCACCTTCGAGGAGGC	115	5:82789681-82807996	Intron-spanning	desalted	97	0.9988	-3.4	36.09	19.15	81.5	SYBR
VCAN	Homo sapiens	This gene is a member of the aggrecan/versican proteoglycan family. The protein encoded is a large chondroitin sulfate proteoglycan and is a major component of the extracellular matrix. This protein is involved in cell adhesion proliferation proliferation migration and angiogenesis and plays a central role in tissue morphogenesis and maintenance. Mutations in this gene are the cause of Wagner syn…	VCAN	NC_000005.9,NT_006713.15,NG_012682.1	Hs.643801	ENSG00000038427	qHsaCID0023082	1462	ENST00000265077 ENST00000512590 ENST00000513960 ENST00000513984 ENST00000502527 ENST00000343200 ENST00000342785	GGACTTATGGATTCCGTTCTCCCCAGGAAACTTACGATGTGTATTGTTATGTGGATCATCTGGATGGTGATGTGTTCCACCTCACTGTCCCCAGTAAATTCACCTTCGAGGAGGC	115	5:82789681-82807996	Intron-spanning	desalted	97	0.9988	-3.4	36.09	19.15	81.5	SYBR
BCAN	Homo sapiens	This gene encodes a member of the lectican family of chondroitin sulfate proteoglycans that is specifically expressed in the central nervous system. This protein is developmentally regulated and may function in the formation of the brain extracellular matrix. This protein is highly expressed in gliomas and may promote the growth and cell motility of brain tumor cells. Alternate splicing results i…	BCAN	NC_000001.10,NT_004487.19	Hs.516904	ENSG00000132692	qHsaCED0004134	63827	ENST00000329117 ENST00000361588 ENST00000255029	TTCCTGATGGAGAGTCAGAAGCTTCCAGGCCTCCAAGGGTCCATGGACCACCTACTGAGACTCTGCC	67	1:156622291-156622387	Exonic	desalted	96	0.9991	-3.43	35.51	24.03	82	SYBR
BCAN	Homo sapiens	This gene encodes a member of the lectican family of chondroitin sulfate proteoglycans that is specifically expressed in the central nervous system. This protein is developmentally regulated and may function in the formation of the brain extracellular matrix. This protein is highly expressed in gliomas and may promote the growth and cell motility of brain tumor cells. Alternate splicing results i…	BCAN	NC_000001.10,NT_004487.19	Hs.516904	ENSG00000132692	qHsaCED0004134	63827	ENST00000329117 ENST00000361588 ENST00000255029	TTCCTGATGGAGAGTCAGAAGCTTCCAGGCCTCCAAGGGTCCATGGACCACCTACTGAGACTCTGCC	67	1:156622291-156622387	Exonic	desalted	96	0.9991	-3.43	35.51	24.03	82	SYBR
BCAN	Homo sapiens	This gene encodes a member of the lectican family of chondroitin sulfate proteoglycans that is specifically expressed in the central nervous system. This protein is developmentally regulated and may function in the formation of the brain extracellular matrix. This protein is highly expressed in gliomas and may promote the growth and cell motility of brain tumor cells. Alternate splicing results i…	BCAN	NC_000001.10,NT_004487.19	Hs.516904	ENSG00000132692	qHsaCED0004134	63827	ENST00000329117 ENST00000361588 ENST00000255029	TTCCTGATGGAGAGTCAGAAGCTTCCAGGCCTCCAAGGGTCCATGGACCACCTACTGAGACTCTGCC	67	1:156622291-156622387	Exonic	desalted	96	0.9991	-3.43	35.51	24.03	82	SYBR
DGCR6	Homo sapiens	DiGeorge syndrome and more widely the CATCH 22 syndrome are associated with microdeletions in chromosomal region 22q11.2. The product of this gene shares homology with the Drosophila melanogaster gonadal protein which participates in gonadal and germ cell development and with the gamma-1 subunit of human laminin. This gene is a candidate for involvement in DiGeorge syndrome pathology and in schiz…	DGCR6	NC_000022.10,NG_008226.2,NG_009052.1,NT_011519.10	Hs.474185	ENSG00000183628	qHsaCED0020462	8214		GACCAATGTGTCCAACGAGTTTTGTTTTCAGTTGCGCAGCACCCACCTTCTTAGCAGAAACTCCCTGTTCGGGCTTCCCTGTGCCCCACCCCCTTCCAGGCCTGATGGCCCTAGGCCTCCGTGCTTGGTTGGCCGGCAGGCTGACTCTGGTGGTAGATCTGA	162	22:18894390-18894581	Exonic	desalted	99	0.9996	-3.34	34.95	26.02	88.5	SYBR
DGCR6	Homo sapiens	DiGeorge syndrome and more widely the CATCH 22 syndrome are associated with microdeletions in chromosomal region 22q11.2. The product of this gene shares homology with the Drosophila melanogaster gonadal protein which participates in gonadal and germ cell development and with the gamma-1 subunit of human laminin. This gene is a candidate for involvement in DiGeorge syndrome pathology and in schiz…	DGCR6	NC_000022.10,NG_008226.2,NG_009052.1,NT_011519.10	Hs.474185	ENSG00000183628	qHsaCED0020462	8214		GACCAATGTGTCCAACGAGTTTTGTTTTCAGTTGCGCAGCACCCACCTTCTTAGCAGAAACTCCCTGTTCGGGCTTCCCTGTGCCCCACCCCCTTCCAGGCCTGATGGCCCTAGGCCTCCGTGCTTGGTTGGCCGGCAGGCTGACTCTGGTGGTAGATCTGA	162	22:18894390-18894581	Exonic	desalted	99	0.9996	-3.34	34.95	26.02	88.5	SYBR
DGCR6	Homo sapiens	DiGeorge syndrome and more widely the CATCH 22 syndrome are associated with microdeletions in chromosomal region 22q11.2. The product of this gene shares homology with the Drosophila melanogaster gonadal protein which participates in gonadal and germ cell development and with the gamma-1 subunit of human laminin. This gene is a candidate for involvement in DiGeorge syndrome pathology and in schiz…	DGCR6	NC_000022.10,NG_008226.2,NG_009052.1,NT_011519.10	Hs.474185	ENSG00000183628	qHsaCED0020462	8214		GACCAATGTGTCCAACGAGTTTTGTTTTCAGTTGCGCAGCACCCACCTTCTTAGCAGAAACTCCCTGTTCGGGCTTCCCTGTGCCCCACCCCCTTCCAGGCCTGATGGCCCTAGGCCTCCGTGCTTGGTTGGCCGGCAGGCTGACTCTGGTGGTAGATCTGA	162	22:18894390-18894581	Exonic	desalted	99	0.9996	-3.34	34.95	26.02	88.5	SYBR
NRXN3	Homo sapiens	Neurexins are a family of proteins that function in the vertebrate nervous system as cell adhesion molecules and receptors. They are encoded by several unlinked genes of which two NRXN1 and NRXN3 are among the largest known human genes. Three of the genes (NRXN1-3) utilize two alternate promoters and include numerous alternatively spliced exons to generate thousands of distinct mRNA transcripts a…	NRXN3	NC_000014.8,NT_026437.12	Hs.368307	ENSG00000021645	qHsaCID0008187	9369	ENST00000554719 ENST00000557594 ENST00000281127 ENST00000428277 ENST00000330071 ENST00000332068 ENST00000335750	CTCTACAGCCAGCATTCAGCCAACATCAGATGATCTTGTTTCATCTGCTGAATGTTCAAGTGATGATGAAGACTTTGTTGAATGTGAGCCGAG	93	14:80164248-80328017	Intron-spanning	desalted	106	0.9977	-3.19	34.68	26.48	80	SYBR
NRXN3	Homo sapiens	Neurexins are a family of proteins that function in the vertebrate nervous system as cell adhesion molecules and receptors. They are encoded by several unlinked genes of which two NRXN1 and NRXN3 are among the largest known human genes. Three of the genes (NRXN1-3) utilize two alternate promoters and include numerous alternatively spliced exons to generate thousands of distinct mRNA transcripts a…	NRXN3	NC_000014.8,NT_026437.12	Hs.368307	ENSG00000021645	qHsaCID0008187	9369	ENST00000554719 ENST00000557594 ENST00000281127 ENST00000428277 ENST00000330071 ENST00000332068 ENST00000335750	CTCTACAGCCAGCATTCAGCCAACATCAGATGATCTTGTTTCATCTGCTGAATGTTCAAGTGATGATGAAGACTTTGTTGAATGTGAGCCGAG	93	14:80164248-80328017	Intron-spanning	desalted	106	0.9977	-3.19	34.68	26.48	80	SYBR
NRXN3	Homo sapiens	Neurexins are a family of proteins that function in the vertebrate nervous system as cell adhesion molecules and receptors. They are encoded by several unlinked genes of which two NRXN1 and NRXN3 are among the largest known human genes. Three of the genes (NRXN1-3) utilize two alternate promoters and include numerous alternatively spliced exons to generate thousands of distinct mRNA transcripts a…	NRXN3	NC_000014.8,NT_026437.12	Hs.368307	ENSG00000021645	qHsaCID0008187	9369	ENST00000554719 ENST00000557594 ENST00000281127 ENST00000428277 ENST00000330071 ENST00000332068 ENST00000335750	CTCTACAGCCAGCATTCAGCCAACATCAGATGATCTTGTTTCATCTGCTGAATGTTCAAGTGATGATGAAGACTTTGTTGAATGTGAGCCGAG	93	14:80164248-80328017	Intron-spanning	desalted	106	0.9977	-3.19	34.68	26.48	80	SYBR
ACTB	Homo sapiens	This gene encodes one of six different actin proteins. Actins are highly conserved proteins that are involved in cell motility structure and integrity. This actin is a major constituent of the contractile apparatus and one of the two nonmuscle cytoskeletal actins. [provided by RefSeq Jul 2008]	ACTB	NC_000007.13,NG_007992.1,NT_007819.17	Hs.520640	ENSG00000075624	qHsaCED0036269	60	ENST00000290378 ENST00000331789 ENST00000432588 ENST00000443528 ENST00000417101 ENST00000414620	GGTGAGGATGCCTCTCTTGCTCTGGGCCTCGTCGCCCACATAGGAATCCTTCTGACCCATGC	62	7:5568936-5569027	Exonic	desalted	103	0.9939	-3.24	36.14	15.155	82	SYBR
ACTB	Homo sapiens	This gene encodes one of six different actin proteins. Actins are highly conserved proteins that are involved in cell motility structure and integrity. This actin is a major constituent of the contractile apparatus and one of the two nonmuscle cytoskeletal actins. [provided by RefSeq Jul 2008]	ACTB	NC_000007.13,NG_007992.1,NT_007819.17	Hs.520640	ENSG00000075624	qHsaCED0036269	60	ENST00000290378 ENST00000331789 ENST00000432588 ENST00000443528 ENST00000417101 ENST00000414620	GGTGAGGATGCCTCTCTTGCTCTGGGCCTCGTCGCCCACATAGGAATCCTTCTGACCCATGC	62	7:5568936-5569027	Exonic	desalted	103	0.9939	-3.24	36.14	15.155	82	SYBR
ACTB	Homo sapiens	This gene encodes one of six different actin proteins. Actins are highly conserved proteins that are involved in cell motility structure and integrity. This actin is a major constituent of the contractile apparatus and one of the two nonmuscle cytoskeletal actins. [provided by RefSeq Jul 2008]	ACTB	NC_000007.13,NG_007992.1,NT_007819.17	Hs.520640	ENSG00000075624	qHsaCED0036269	60	ENST00000290378 ENST00000331789 ENST00000432588 ENST00000443528 ENST00000417101 ENST00000414620	GGTGAGGATGCCTCTCTTGCTCTGGGCCTCGTCGCCCACATAGGAATCCTTCTGACCCATGC	62	7:5568936-5569027	Exonic	desalted	103	0.9939	-3.24	36.14	15.155	82	SYBR
BCAN	Homo sapiens	This gene encodes a member of the lectican family of chondroitin sulfate proteoglycans that is specifically expressed in the central nervous system. This protein is developmentally regulated and may function in the formation of the brain extracellular matrix. This protein is highly expressed in gliomas and may promote the growth and cell motility of brain tumor cells. Alternate splicing results i…	BCAN	NC_000001.10,NT_004487.19	Hs.516904	ENSG00000132692	qHsaCED0004134	63827	ENST00000329117 ENST00000361588 ENST00000255029	TTCCTGATGGAGAGTCAGAAGCTTCCAGGCCTCCAAGGGTCCATGGACCACCTACTGAGACTCTGCC	67	1:156622291-156622387	Exonic	desalted	96	0.9991	-3.43	35.51	24.03	82	SYBR
BCAN	Homo sapiens	This gene encodes a member of the lectican family of chondroitin sulfate proteoglycans that is specifically expressed in the central nervous system. This protein is developmentally regulated and may function in the formation of the brain extracellular matrix. This protein is highly expressed in gliomas and may promote the growth and cell motility of brain tumor cells. Alternate splicing results i…	BCAN	NC_000001.10,NT_004487.19	Hs.516904	ENSG00000132692	qHsaCED0004134	63827	ENST00000329117 ENST00000361588 ENST00000255029	TTCCTGATGGAGAGTCAGAAGCTTCCAGGCCTCCAAGGGTCCATGGACCACCTACTGAGACTCTGCC	67	1:156622291-156622387	Exonic	desalted	96	0.9991	-3.43	35.51	24.03	82	SYBR
BCAN	Homo sapiens	This gene encodes a member of the lectican family of chondroitin sulfate proteoglycans that is specifically expressed in the central nervous system. This protein is developmentally regulated and may function in the formation of the brain extracellular matrix. This protein is highly expressed in gliomas and may promote the growth and cell motility of brain tumor cells. Alternate splicing results i…	BCAN	NC_000001.10,NT_004487.19	Hs.516904	ENSG00000132692	qHsaCED0004134	63827	ENST00000329117 ENST00000361588 ENST00000255029	TTCCTGATGGAGAGTCAGAAGCTTCCAGGCCTCCAAGGGTCCATGGACCACCTACTGAGACTCTGCC	67	1:156622291-156622387	Exonic	desalted	96	0.9991	-3.43	35.51	24.03	82	SYBR
DGCR6	Homo sapiens	DiGeorge syndrome and more widely the CATCH 22 syndrome are associated with microdeletions in chromosomal region 22q11.2. The product of this gene shares homology with the Drosophila melanogaster gonadal protein which participates in gonadal and germ cell development and with the gamma-1 subunit of human laminin. This gene is a candidate for involvement in DiGeorge syndrome pathology and in schiz…	DGCR6	NC_000022.10,NG_008226.2,NG_009052.1,NT_011519.10	Hs.474185	ENSG00000183628	qHsaCED0020462	8214		GACCAATGTGTCCAACGAGTTTTGTTTTCAGTTGCGCAGCACCCACCTTCTTAGCAGAAACTCCCTGTTCGGGCTTCCCTGTGCCCCACCCCCTTCCAGGCCTGATGGCCCTAGGCCTCCGTGCTTGGTTGGCCGGCAGGCTGACTCTGGTGGTAGATCTGA	162	22:18894390-18894581	Exonic	desalted	99	0.9996	-3.34	34.95	26.02	88.5	SYBR
DGCR6	Homo sapiens	DiGeorge syndrome and more widely the CATCH 22 syndrome are associated with microdeletions in chromosomal region 22q11.2. The product of this gene shares homology with the Drosophila melanogaster gonadal protein which participates in gonadal and germ cell development and with the gamma-1 subunit of human laminin. This gene is a candidate for involvement in DiGeorge syndrome pathology and in schiz…	DGCR6	NC_000022.10,NG_008226.2,NG_009052.1,NT_011519.10	Hs.474185	ENSG00000183628	qHsaCED0020462	8214		GACCAATGTGTCCAACGAGTTTTGTTTTCAGTTGCGCAGCACCCACCTTCTTAGCAGAAACTCCCTGTTCGGGCTTCCCTGTGCCCCACCCCCTTCCAGGCCTGATGGCCCTAGGCCTCCGTGCTTGGTTGGCCGGCAGGCTGACTCTGGTGGTAGATCTGA	162	22:18894390-18894581	Exonic	desalted	99	0.9996	-3.34	34.95	26.02	88.5	SYBR
DGCR6	Homo sapiens	DiGeorge syndrome and more widely the CATCH 22 syndrome are associated with microdeletions in chromosomal region 22q11.2. The product of this gene shares homology with the Drosophila melanogaster gonadal protein which participates in gonadal and germ cell development and with the gamma-1 subunit of human laminin. This gene is a candidate for involvement in DiGeorge syndrome pathology and in schiz…	DGCR6	NC_000022.10,NG_008226.2,NG_009052.1,NT_011519.10	Hs.474185	ENSG00000183628	qHsaCED0020462	8214		GACCAATGTGTCCAACGAGTTTTGTTTTCAGTTGCGCAGCACCCACCTTCTTAGCAGAAACTCCCTGTTCGGGCTTCCCTGTGCCCCACCCCCTTCCAGGCCTGATGGCCCTAGGCCTCCGTGCTTGGTTGGCCGGCAGGCTGACTCTGGTGGTAGATCTGA	162	22:18894390-18894581	Exonic	desalted	99	0.9996	-3.34	34.95	26.02	88.5	SYBR
NRXN3	Homo sapiens	Neurexins are a family of proteins that function in the vertebrate nervous system as cell adhesion molecules and receptors. They are encoded by several unlinked genes of which two NRXN1 and NRXN3 are among the largest known human genes. Three of the genes (NRXN1-3) utilize two alternate promoters and include numerous alternatively spliced exons to generate thousands of distinct mRNA transcripts a…	NRXN3	NC_000014.8,NT_026437.12	Hs.368307	ENSG00000021645	qHsaCID0008187	9369	ENST00000554719 ENST00000557594 ENST00000281127 ENST00000428277 ENST00000330071 ENST00000332068 ENST00000335750	CTCTACAGCCAGCATTCAGCCAACATCAGATGATCTTGTTTCATCTGCTGAATGTTCAAGTGATGATGAAGACTTTGTTGAATGTGAGCCGAG	93	14:80164248-80328017	Intron-spanning	desalted	106	0.9977	-3.19	34.68	26.48	80	SYBR
NRXN3	Homo sapiens	Neurexins are a family of proteins that function in the vertebrate nervous system as cell adhesion molecules and receptors. They are encoded by several unlinked genes of which two NRXN1 and NRXN3 are among the largest known human genes. Three of the genes (NRXN1-3) utilize two alternate promoters and include numerous alternatively spliced exons to generate thousands of distinct mRNA transcripts a…	NRXN3	NC_000014.8,NT_026437.12	Hs.368307	ENSG00000021645	qHsaCID0008187	9369	ENST00000554719 ENST00000557594 ENST00000281127 ENST00000428277 ENST00000330071 ENST00000332068 ENST00000335750	CTCTACAGCCAGCATTCAGCCAACATCAGATGATCTTGTTTCATCTGCTGAATGTTCAAGTGATGATGAAGACTTTGTTGAATGTGAGCCGAG	93	14:80164248-80328017	Intron-spanning	desalted	106	0.9977	-3.19	34.68	26.48	80	SYBR
NRXN3	Homo sapiens	Neurexins are a family of proteins that function in the vertebrate nervous system as cell adhesion molecules and receptors. They are encoded by several unlinked genes of which two NRXN1 and NRXN3 are among the largest known human genes. Three of the genes (NRXN1-3) utilize two alternate promoters and include numerous alternatively spliced exons to generate thousands of distinct mRNA transcripts a…	NRXN3	NC_000014.8,NT_026437.12	Hs.368307	ENSG00000021645	qHsaCID0008187	9369	ENST00000554719 ENST00000557594 ENST00000281127 ENST00000428277 ENST00000330071 ENST00000332068 ENST00000335750	CTCTACAGCCAGCATTCAGCCAACATCAGATGATCTTGTTTCATCTGCTGAATGTTCAAGTGATGATGAAGACTTTGTTGAATGTGAGCCGAG	93	14:80164248-80328017	Intron-spanning	desalted	106	0.9977	-3.19	34.68	26.48	80	SYBR
ACTB	Homo sapiens	This gene encodes one of six different actin proteins. Actins are highly conserved proteins that are involved in cell motility structure and integrity. This actin is a major constituent of the contractile apparatus and one of the two nonmuscle cytoskeletal actins. [provided by RefSeq Jul 2008]	ACTB	NC_000007.13,NG_007992.1,NT_007819.17	Hs.520640	ENSG00000075624	qHsaCED0036269	60	ENST00000290378 ENST00000331789 ENST00000432588 ENST00000443528 ENST00000417101 ENST00000414620	GGTGAGGATGCCTCTCTTGCTCTGGGCCTCGTCGCCCACATAGGAATCCTTCTGACCCATGC	62	7:5568936-5569027	Exonic	desalted	103	0.9939	-3.24	36.14	15.155	82	SYBR
ACTB	Homo sapiens	This gene encodes one of six different actin proteins. Actins are highly conserved proteins that are involved in cell motility structure and integrity. This actin is a major constituent of the contractile apparatus and one of the two nonmuscle cytoskeletal actins. [provided by RefSeq Jul 2008]	ACTB	NC_000007.13,NG_007992.1,NT_007819.17	Hs.520640	ENSG00000075624	qHsaCED0036269	60	ENST00000290378 ENST00000331789 ENST00000432588 ENST00000443528 ENST00000417101 ENST00000414620	GGTGAGGATGCCTCTCTTGCTCTGGGCCTCGTCGCCCACATAGGAATCCTTCTGACCCATGC	62	7:5568936-5569027	Exonic	desalted	103	0.9939	-3.24	36.14	15.155	82	SYBR
ACTB	Homo sapiens	This gene encodes one of six different actin proteins. Actins are highly conserved proteins that are involved in cell motility structure and integrity. This actin is a major constituent of the contractile apparatus and one of the two nonmuscle cytoskeletal actins. [provided by RefSeq Jul 2008]	ACTB	NC_000007.13,NG_007992.1,NT_007819.17	Hs.520640	ENSG00000075624	qHsaCED0036269	60	ENST00000290378 ENST00000331789 ENST00000432588 ENST00000443528 ENST00000417101 ENST00000414620	GGTGAGGATGCCTCTCTTGCTCTGGGCCTCGTCGCCCACATAGGAATCCTTCTGACCCATGC	62	7:5568936-5569027	Exonic	desalted	103	0.9939	-3.24	36.14	15.155	82	SYBR
BDNF	Homo sapiens	The protein encoded by this gene is a member of the nerve growth factor family. It is induced by cortical neurons and is necessary for survival of striatal neurons in the brain. Expression of this gene is reduced in both Alzheimer&apos;s and Huntington disease patients. This gene may play a role in the regulation of stress response and in the biology of mood disorders. Multiple transcript variant…	BDNF	NC_000011.9,NT_009237.18,NG_011794.1	Hs.502182	ENSG00000176697	qHsaCED0001085	627	ENST00000439476 ENST00000525528 ENST00000395986 ENST00000533131 ENST00000356660 ENST00000418212 ENST00000533246 ENST00000530861 ENST00000395983 ENST00000438929 ENST00000395980 ENST00000532997 ENST00000395981 ENST00000395978 ENST00000525950 ENST00000314915 ENST00000528035 ENST00000420794	GTTCAAGAGGCTTGACATCATTGGCTGACACTTTCGAACACGTGATAGAAGAGCTGTTGGATG	63	11:27679881-27679973	Exonic	desalted	96	0.9966	-3.42	35.58	23.01	84	SYBR
BDNF	Homo sapiens	The protein encoded by this gene is a member of the nerve growth factor family. It is induced by cortical neurons and is necessary for survival of striatal neurons in the brain. Expression of this gene is reduced in both Alzheimer&apos;s and Huntington disease patients. This gene may play a role in the regulation of stress response and in the biology of mood disorders. Multiple transcript variant…	BDNF	NC_000011.9,NT_009237.18,NG_011794.1	Hs.502182	ENSG00000176697	qHsaCED0001085	627	ENST00000439476 ENST00000525528 ENST00000395986 ENST00000533131 ENST00000356660 ENST00000418212 ENST00000533246 ENST00000530861 ENST00000395983 ENST00000438929 ENST00000395980 ENST00000532997 ENST00000395981 ENST00000395978 ENST00000525950 ENST00000314915 ENST00000528035 ENST00000420794	GTTCAAGAGGCTTGACATCATTGGCTGACACTTTCGAACACGTGATAGAAGAGCTGTTGGATG	63	11:27679881-27679973	Exonic	desalted	96	0.9966	-3.42	35.58	23.01	84	SYBR
BDNF	Homo sapiens	The protein encoded by this gene is a member of the nerve growth factor family. It is induced by cortical neurons and is necessary for survival of striatal neurons in the brain. Expression of this gene is reduced in both Alzheimer&apos;s and Huntington disease patients. This gene may play a role in the regulation of stress response and in the biology of mood disorders. Multiple transcript variant…	BDNF	NC_000011.9,NT_009237.18,NG_011794.1	Hs.502182	ENSG00000176697	qHsaCED0001085	627	ENST00000439476 ENST00000525528 ENST00000395986 ENST00000533131 ENST00000356660 ENST00000418212 ENST00000533246 ENST00000530861 ENST00000395983 ENST00000438929 ENST00000395980 ENST00000532997 ENST00000395981 ENST00000395978 ENST00000525950 ENST00000314915 ENST00000528035 ENST00000420794	GTTCAAGAGGCTTGACATCATTGGCTGACACTTTCGAACACGTGATAGAAGAGCTGTTGGATG	63	11:27679881-27679973	Exonic	desalted	96	0.9966	-3.42	35.58	23.01	84	SYBR
GABRA4	Homo sapiens	Gamma-aminobutyric acid (GABA) is the major inhibitory neurotransmitter in the mammalian brain where it acts at GABA-A receptors which are ligand-gated chloride channels. Chloride conductance of these channels can be modulated by agents such as benzodiazepines that bind to the GABA-A receptor. At least 16 distinct subunits of GABA-A receptors have been identified. This gene encodes subunit alpha-…	GABRA4	NC_000004.11,NG_011809.1,NT_006238.11	Hs.248112	ENSG00000109158	qHsaCED0036408	2557	ENST00000264318	AAGTAGGAGAAGCAGATGGAAGTGCTCTTGCTGCAGATATGGTTTCAGCTGCATTTGCACGGCTGAATGGGTTTGGACTGGAAGCTAAGTAAGACCGAGGT	101	4:46930531-46930661	exonic	desalted	100	0.9998	-3.31	35.6	27.9	83	SYBR
GABRA4	Homo sapiens	Gamma-aminobutyric acid (GABA) is the major inhibitory neurotransmitter in the mammalian brain where it acts at GABA-A receptors which are ligand-gated chloride channels. Chloride conductance of these channels can be modulated by agents such as benzodiazepines that bind to the GABA-A receptor. At least 16 distinct subunits of GABA-A receptors have been identified. This gene encodes subunit alpha-…	GABRA4	NC_000004.11,NG_011809.1,NT_006238.11	Hs.248112	ENSG00000109158	qHsaCED0036408	2557	ENST00000264318	AAGTAGGAGAAGCAGATGGAAGTGCTCTTGCTGCAGATATGGTTTCAGCTGCATTTGCACGGCTGAATGGGTTTGGACTGGAAGCTAAGTAAGACCGAGGT	101	4:46930531-46930661	exonic	desalted	100	0.9998	-3.31	35.6	27.9	83	SYBR
GABRA4	Homo sapiens	Gamma-aminobutyric acid (GABA) is the major inhibitory neurotransmitter in the mammalian brain where it acts at GABA-A receptors which are ligand-gated chloride channels. Chloride conductance of these channels can be modulated by agents such as benzodiazepines that bind to the GABA-A receptor. At least 16 distinct subunits of GABA-A receptors have been identified. This gene encodes subunit alpha-…	GABRA4	NC_000004.11,NG_011809.1,NT_006238.11	Hs.248112	ENSG00000109158	qHsaCED0036408	2557	ENST00000264318	AAGTAGGAGAAGCAGATGGAAGTGCTCTTGCTGCAGATATGGTTTCAGCTGCATTTGCACGGCTGAATGGGTTTGGACTGGAAGCTAAGTAAGACCGAGGT	101	4:46930531-46930661	exonic	desalted	100	0.9998	-3.31	35.6	27.9	83	SYBR
OTX2	Homo sapiens	This gene encodes a member of the bicoid sub-family of homeodomain-containing transcription factors. The encoded protein acts as a transcription factor and may play a role in brain and sensory organ development. A similar protein in mice is required for proper forebrain development. Two transcript variants encoding distinct isoforms have been identified for this gene. Other alternative splice var…	OTX2	NC_000014.8,NG_008204.1,NT_026437.12	Hs.288655	ENSG00000165588	qHsaCED0037668	5015	ENST00000339475 ENST00000408990 ENST00000555006 ENST00000554845 ENST00000554559 ENST00000555804	GGACTGAGGTGCTAGAGGGGGGAGTGAATTGGCCACTTGTTCCACTCTCTGAACTCACTTCCCGAGCTGGAGATGTCTTCTTTTTGGCAGGTCTCACTTTG	101	14:57268904-57269034	exonic	desalted	97	0.9995	-3.4	36.26	22.24	83	SYBR
OTX2	Homo sapiens	This gene encodes a member of the bicoid sub-family of homeodomain-containing transcription factors. The encoded protein acts as a transcription factor and may play a role in brain and sensory organ development. A similar protein in mice is required for proper forebrain development. Two transcript variants encoding distinct isoforms have been identified for this gene. Other alternative splice var…	OTX2	NC_000014.8,NG_008204.1,NT_026437.12	Hs.288655	ENSG00000165588	qHsaCED0037668	5015	ENST00000339475 ENST00000408990 ENST00000555006 ENST00000554845 ENST00000554559 ENST00000555804	GGACTGAGGTGCTAGAGGGGGGAGTGAATTGGCCACTTGTTCCACTCTCTGAACTCACTTCCCGAGCTGGAGATGTCTTCTTTTTGGCAGGTCTCACTTTG	101	14:57268904-57269034	exonic	desalted	97	0.9995	-3.4	36.26	22.24	83	SYBR
OTX2	Homo sapiens	This gene encodes a member of the bicoid sub-family of homeodomain-containing transcription factors. The encoded protein acts as a transcription factor and may play a role in brain and sensory organ development. A similar protein in mice is required for proper forebrain development. Two transcript variants encoding distinct isoforms have been identified for this gene. Other alternative splice var…	OTX2	NC_000014.8,NG_008204.1,NT_026437.12	Hs.288655	ENSG00000165588	qHsaCED0037668	5015	ENST00000339475 ENST00000408990 ENST00000555006 ENST00000554845 ENST00000554559 ENST00000555804	GGACTGAGGTGCTAGAGGGGGGAGTGAATTGGCCACTTGTTCCACTCTCTGAACTCACTTCCCGAGCTGGAGATGTCTTCTTTTTGGCAGGTCTCACTTTG	101	14:57268904-57269034	exonic	desalted	97	0.9995	-3.4	36.26	22.24	83	SYBR
B2M	Homo sapiens	This gene encodes a serum protein found in association with the major histocompatibility complex (MHC) class I heavy chain on the surface of nearly all nucleated cells. The protein has a predominantly beta-pleated sheet structure that can form amyloid fibrils in some pathological conditions. A mutation in this gene has been shown to result in hypercatabolic hypoproteinemia.[provided by RefSeq Sep…	B2M	NC_000015.9,NG_012920.1,NT_010194.17	Hs.534255	ENSG00000166710	qHsaCID0015347	567	ENST00000349264 ENST00000544417 ENST00000396754	TCGCGCTACTCTCTCTTTCTGGCCTGGAGGCTATCCAGCGTACTCCAAAGATTCAGGTTTACTCACGTCATCCAGCAGAGAATGGAAAGTCAAATTTCCTGAATTGCTATGTGTCTGGGTTTC	123	15:45003754-45007715	Intron-spanning	desalted	98	0.9993	-3.37	35.36	15.41	82.5	SYBR
B2M	Homo sapiens	This gene encodes a serum protein found in association with the major histocompatibility complex (MHC) class I heavy chain on the surface of nearly all nucleated cells. The protein has a predominantly beta-pleated sheet structure that can form amyloid fibrils in some pathological conditions. A mutation in this gene has been shown to result in hypercatabolic hypoproteinemia.[provided by RefSeq Sep…	B2M	NC_000015.9,NG_012920.1,NT_010194.17	Hs.534255	ENSG00000166710	qHsaCID0015347	567	ENST00000349264 ENST00000544417 ENST00000396754	TCGCGCTACTCTCTCTTTCTGGCCTGGAGGCTATCCAGCGTACTCCAAAGATTCAGGTTTACTCACGTCATCCAGCAGAGAATGGAAAGTCAAATTTCCTGAATTGCTATGTGTCTGGGTTTC	123	15:45003754-45007715	Intron-spanning	desalted	98	0.9993	-3.37	35.36	15.41	82.5	SYBR
B2M	Homo sapiens	This gene encodes a serum protein found in association with the major histocompatibility complex (MHC) class I heavy chain on the surface of nearly all nucleated cells. The protein has a predominantly beta-pleated sheet structure that can form amyloid fibrils in some pathological conditions. A mutation in this gene has been shown to result in hypercatabolic hypoproteinemia.[provided by RefSeq Sep…	B2M	NC_000015.9,NG_012920.1,NT_010194.17	Hs.534255	ENSG00000166710	qHsaCID0015347	567	ENST00000349264 ENST00000544417 ENST00000396754	TCGCGCTACTCTCTCTTTCTGGCCTGGAGGCTATCCAGCGTACTCCAAAGATTCAGGTTTACTCACGTCATCCAGCAGAGAATGGAAAGTCAAATTTCCTGAATTGCTATGTGTCTGGGTTTC	123	15:45003754-45007715	Intron-spanning	desalted	98	0.9993	-3.37	35.36	15.41	82.5	SYBR
BDNF	Homo sapiens	The protein encoded by this gene is a member of the nerve growth factor family. It is induced by cortical neurons and is necessary for survival of striatal neurons in the brain. Expression of this gene is reduced in both Alzheimer&apos;s and Huntington disease patients. This gene may play a role in the regulation of stress response and in the biology of mood disorders. Multiple transcript variant…	BDNF	NC_000011.9,NT_009237.18,NG_011794.1	Hs.502182	ENSG00000176697	qHsaCED0001085	627	ENST00000439476 ENST00000525528 ENST00000395986 ENST00000533131 ENST00000356660 ENST00000418212 ENST00000533246 ENST00000530861 ENST00000395983 ENST00000438929 ENST00000395980 ENST00000532997 ENST00000395981 ENST00000395978 ENST00000525950 ENST00000314915 ENST00000528035 ENST00000420794	GTTCAAGAGGCTTGACATCATTGGCTGACACTTTCGAACACGTGATAGAAGAGCTGTTGGATG	63	11:27679881-27679973	Exonic	desalted	96	0.9966	-3.42	35.58	23.01	84	SYBR
BDNF	Homo sapiens	The protein encoded by this gene is a member of the nerve growth factor family. It is induced by cortical neurons and is necessary for survival of striatal neurons in the brain. Expression of this gene is reduced in both Alzheimer&apos;s and Huntington disease patients. This gene may play a role in the regulation of stress response and in the biology of mood disorders. Multiple transcript variant…	BDNF	NC_000011.9,NT_009237.18,NG_011794.1	Hs.502182	ENSG00000176697	qHsaCED0001085	627	ENST00000439476 ENST00000525528 ENST00000395986 ENST00000533131 ENST00000356660 ENST00000418212 ENST00000533246 ENST00000530861 ENST00000395983 ENST00000438929 ENST00000395980 ENST00000532997 ENST00000395981 ENST00000395978 ENST00000525950 ENST00000314915 ENST00000528035 ENST00000420794	GTTCAAGAGGCTTGACATCATTGGCTGACACTTTCGAACACGTGATAGAAGAGCTGTTGGATG	63	11:27679881-27679973	Exonic	desalted	96	0.9966	-3.42	35.58	23.01	84	SYBR
BDNF	Homo sapiens	The protein encoded by this gene is a member of the nerve growth factor family. It is induced by cortical neurons and is necessary for survival of striatal neurons in the brain. Expression of this gene is reduced in both Alzheimer&apos;s and Huntington disease patients. This gene may play a role in the regulation of stress response and in the biology of mood disorders. Multiple transcript variant…	BDNF	NC_000011.9,NT_009237.18,NG_011794.1	Hs.502182	ENSG00000176697	qHsaCED0001085	627	ENST00000439476 ENST00000525528 ENST00000395986 ENST00000533131 ENST00000356660 ENST00000418212 ENST00000533246 ENST00000530861 ENST00000395983 ENST00000438929 ENST00000395980 ENST00000532997 ENST00000395981 ENST00000395978 ENST00000525950 ENST00000314915 ENST00000528035 ENST00000420794	GTTCAAGAGGCTTGACATCATTGGCTGACACTTTCGAACACGTGATAGAAGAGCTGTTGGATG	63	11:27679881-27679973	Exonic	desalted	96	0.9966	-3.42	35.58	23.01	84	SYBR
GABRA4	Homo sapiens	Gamma-aminobutyric acid (GABA) is the major inhibitory neurotransmitter in the mammalian brain where it acts at GABA-A receptors which are ligand-gated chloride channels. Chloride conductance of these channels can be modulated by agents such as benzodiazepines that bind to the GABA-A receptor. At least 16 distinct subunits of GABA-A receptors have been identified. This gene encodes subunit alpha-…	GABRA4	NC_000004.11,NG_011809.1,NT_006238.11	Hs.248112	ENSG00000109158	qHsaCED0036408	2557	ENST00000264318	AAGTAGGAGAAGCAGATGGAAGTGCTCTTGCTGCAGATATGGTTTCAGCTGCATTTGCACGGCTGAATGGGTTTGGACTGGAAGCTAAGTAAGACCGAGGT	101	4:46930531-46930661	exonic	desalted	100	0.9998	-3.31	35.6	27.9	83	SYBR
GABRA4	Homo sapiens	Gamma-aminobutyric acid (GABA) is the major inhibitory neurotransmitter in the mammalian brain where it acts at GABA-A receptors which are ligand-gated chloride channels. Chloride conductance of these channels can be modulated by agents such as benzodiazepines that bind to the GABA-A receptor. At least 16 distinct subunits of GABA-A receptors have been identified. This gene encodes subunit alpha-…	GABRA4	NC_000004.11,NG_011809.1,NT_006238.11	Hs.248112	ENSG00000109158	qHsaCED0036408	2557	ENST00000264318	AAGTAGGAGAAGCAGATGGAAGTGCTCTTGCTGCAGATATGGTTTCAGCTGCATTTGCACGGCTGAATGGGTTTGGACTGGAAGCTAAGTAAGACCGAGGT	101	4:46930531-46930661	exonic	desalted	100	0.9998	-3.31	35.6	27.9	83	SYBR
GABRA4	Homo sapiens	Gamma-aminobutyric acid (GABA) is the major inhibitory neurotransmitter in the mammalian brain where it acts at GABA-A receptors which are ligand-gated chloride channels. Chloride conductance of these channels can be modulated by agents such as benzodiazepines that bind to the GABA-A receptor. At least 16 distinct subunits of GABA-A receptors have been identified. This gene encodes subunit alpha-…	GABRA4	NC_000004.11,NG_011809.1,NT_006238.11	Hs.248112	ENSG00000109158	qHsaCED0036408	2557	ENST00000264318	AAGTAGGAGAAGCAGATGGAAGTGCTCTTGCTGCAGATATGGTTTCAGCTGCATTTGCACGGCTGAATGGGTTTGGACTGGAAGCTAAGTAAGACCGAGGT	101	4:46930531-46930661	exonic	desalted	100	0.9998	-3.31	35.6	27.9	83	SYBR
OTX2	Homo sapiens	This gene encodes a member of the bicoid sub-family of homeodomain-containing transcription factors. The encoded protein acts as a transcription factor and may play a role in brain and sensory organ development. A similar protein in mice is required for proper forebrain development. Two transcript variants encoding distinct isoforms have been identified for this gene. Other alternative splice var…	OTX2	NC_000014.8,NG_008204.1,NT_026437.12	Hs.288655	ENSG00000165588	qHsaCED0037668	5015	ENST00000339475 ENST00000408990 ENST00000555006 ENST00000554845 ENST00000554559 ENST00000555804	GGACTGAGGTGCTAGAGGGGGGAGTGAATTGGCCACTTGTTCCACTCTCTGAACTCACTTCCCGAGCTGGAGATGTCTTCTTTTTGGCAGGTCTCACTTTG	101	14:57268904-57269034	exonic	desalted	97	0.9995	-3.4	36.26	22.24	83	SYBR
OTX2	Homo sapiens	This gene encodes a member of the bicoid sub-family of homeodomain-containing transcription factors. The encoded protein acts as a transcription factor and may play a role in brain and sensory organ development. A similar protein in mice is required for proper forebrain development. Two transcript variants encoding distinct isoforms have been identified for this gene. Other alternative splice var…	OTX2	NC_000014.8,NG_008204.1,NT_026437.12	Hs.288655	ENSG00000165588	qHsaCED0037668	5015	ENST00000339475 ENST00000408990 ENST00000555006 ENST00000554845 ENST00000554559 ENST00000555804	GGACTGAGGTGCTAGAGGGGGGAGTGAATTGGCCACTTGTTCCACTCTCTGAACTCACTTCCCGAGCTGGAGATGTCTTCTTTTTGGCAGGTCTCACTTTG	101	14:57268904-57269034	exonic	desalted	97	0.9995	-3.4	36.26	22.24	83	SYBR
OTX2	Homo sapiens	This gene encodes a member of the bicoid sub-family of homeodomain-containing transcription factors. The encoded protein acts as a transcription factor and may play a role in brain and sensory organ development. A similar protein in mice is required for proper forebrain development. Two transcript variants encoding distinct isoforms have been identified for this gene. Other alternative splice var…	OTX2	NC_000014.8,NG_008204.1,NT_026437.12	Hs.288655	ENSG00000165588	qHsaCED0037668	5015	ENST00000339475 ENST00000408990 ENST00000555006 ENST00000554845 ENST00000554559 ENST00000555804	GGACTGAGGTGCTAGAGGGGGGAGTGAATTGGCCACTTGTTCCACTCTCTGAACTCACTTCCCGAGCTGGAGATGTCTTCTTTTTGGCAGGTCTCACTTTG	101	14:57268904-57269034	exonic	desalted	97	0.9995	-3.4	36.26	22.24	83	SYBR
B2M	Homo sapiens	This gene encodes a serum protein found in association with the major histocompatibility complex (MHC) class I heavy chain on the surface of nearly all nucleated cells. The protein has a predominantly beta-pleated sheet structure that can form amyloid fibrils in some pathological conditions. A mutation in this gene has been shown to result in hypercatabolic hypoproteinemia.[provided by RefSeq Sep…	B2M	NC_000015.9,NG_012920.1,NT_010194.17	Hs.534255	ENSG00000166710	qHsaCID0015347	567	ENST00000349264 ENST00000544417 ENST00000396754	TCGCGCTACTCTCTCTTTCTGGCCTGGAGGCTATCCAGCGTACTCCAAAGATTCAGGTTTACTCACGTCATCCAGCAGAGAATGGAAAGTCAAATTTCCTGAATTGCTATGTGTCTGGGTTTC	123	15:45003754-45007715	Intron-spanning	desalted	98	0.9993	-3.37	35.36	15.41	82.5	SYBR
B2M	Homo sapiens	This gene encodes a serum protein found in association with the major histocompatibility complex (MHC) class I heavy chain on the surface of nearly all nucleated cells. The protein has a predominantly beta-pleated sheet structure that can form amyloid fibrils in some pathological conditions. A mutation in this gene has been shown to result in hypercatabolic hypoproteinemia.[provided by RefSeq Sep…	B2M	NC_000015.9,NG_012920.1,NT_010194.17	Hs.534255	ENSG00000166710	qHsaCID0015347	567	ENST00000349264 ENST00000544417 ENST00000396754	TCGCGCTACTCTCTCTTTCTGGCCTGGAGGCTATCCAGCGTACTCCAAAGATTCAGGTTTACTCACGTCATCCAGCAGAGAATGGAAAGTCAAATTTCCTGAATTGCTATGTGTCTGGGTTTC	123	15:45003754-45007715	Intron-spanning	desalted	98	0.9993	-3.37	35.36	15.41	82.5	SYBR
B2M	Homo sapiens	This gene encodes a serum protein found in association with the major histocompatibility complex (MHC) class I heavy chain on the surface of nearly all nucleated cells. The protein has a predominantly beta-pleated sheet structure that can form amyloid fibrils in some pathological conditions. A mutation in this gene has been shown to result in hypercatabolic hypoproteinemia.[provided by RefSeq Sep…	B2M	NC_000015.9,NG_012920.1,NT_010194.17	Hs.534255	ENSG00000166710	qHsaCID0015347	567	ENST00000349264 ENST00000544417 ENST00000396754	TCGCGCTACTCTCTCTTTCTGGCCTGGAGGCTATCCAGCGTACTCCAAAGATTCAGGTTTACTCACGTCATCCAGCAGAGAATGGAAAGTCAAATTTCCTGAATTGCTATGTGTCTGGGTTTC	123	15:45003754-45007715	Intron-spanning	desalted	98	0.9993	-3.37	35.36	15.41	82.5	SYBR
C4B	Homo sapiens	This gene encodes the basic form of complement factor 4 part of the classical activation pathway. The protein is expressed as a single chain precursor which is proteolytically cleaved into a trimer of alpha beta and gamma chains prior to secretion. The trimer provides a surface for interaction between the antigen-antibody complex and other complement components. The alpha chain may be cleaved to …	C4B	NC_000006.11,NG_000013.3,NG_004658.2,NG_005163.2,NG_007941.2,NG_011639.1,NT_007592.15,NT_113891.2,NT_167245.1,NT_167247.1	Hs.720022	ENSG00000224389	qHsaCED0037421	721	ENST00000375295 ENST00000546746 ENST00000449788 ENST00000546399 ENST00000411583 ENST00000548530 ENST00000383325 ENST00000549812 ENST00000428956 ENST00000498271 ENST00000435363 ENST00000425700 ENST00000435500 ENST00000552464 ENST00000375177 ENST00000548301 ENST00000406575 ENST00000420258 ENST00000421274 ENST00000550297 ENST00000357266 ENST00000536438 ENST00000539068 ENST00000540787 ENST00000542713	CTGTTGCCTTCTCTGTGGTGCCCACGGCAGCCACCGCTGTGTCTCTGAAGGTGGTGGCTCGAGGGTCCTTCGAATTCCCTGTGGGAGATGCGGTGTCCAAGGTTCTGCAGATTGAG	116	6:31995079-31995469	exonic	desalted	94	0.9987	-3.48	36.67	20.39	87.5	SYBR
C4B	Homo sapiens	This gene encodes the basic form of complement factor 4 part of the classical activation pathway. The protein is expressed as a single chain precursor which is proteolytically cleaved into a trimer of alpha beta and gamma chains prior to secretion. The trimer provides a surface for interaction between the antigen-antibody complex and other complement components. The alpha chain may be cleaved to …	C4B	NC_000006.11,NG_000013.3,NG_004658.2,NG_005163.2,NG_007941.2,NG_011639.1,NT_007592.15,NT_113891.2,NT_167245.1,NT_167247.1	Hs.720022	ENSG00000224389	qHsaCED0037421	721	ENST00000375295 ENST00000546746 ENST00000449788 ENST00000546399 ENST00000411583 ENST00000548530 ENST00000383325 ENST00000549812 ENST00000428956 ENST00000498271 ENST00000435363 ENST00000425700 ENST00000435500 ENST00000552464 ENST00000375177 ENST00000548301 ENST00000406575 ENST00000420258 ENST00000421274 ENST00000550297 ENST00000357266 ENST00000536438 ENST00000539068 ENST00000540787 ENST00000542713	CTGTTGCCTTCTCTGTGGTGCCCACGGCAGCCACCGCTGTGTCTCTGAAGGTGGTGGCTCGAGGGTCCTTCGAATTCCCTGTGGGAGATGCGGTGTCCAAGGTTCTGCAGATTGAG	116	6:31995079-31995469	exonic	desalted	94	0.9987	-3.48	36.67	20.39	87.5	SYBR
C4B	Homo sapiens	This gene encodes the basic form of complement factor 4 part of the classical activation pathway. The protein is expressed as a single chain precursor which is proteolytically cleaved into a trimer of alpha beta and gamma chains prior to secretion. The trimer provides a surface for interaction between the antigen-antibody complex and other complement components. The alpha chain may be cleaved to …	C4B	NC_000006.11,NG_000013.3,NG_004658.2,NG_005163.2,NG_007941.2,NG_011639.1,NT_007592.15,NT_113891.2,NT_167245.1,NT_167247.1	Hs.720022	ENSG00000224389	qHsaCED0037421	721	ENST00000375295 ENST00000546746 ENST00000449788 ENST00000546399 ENST00000411583 ENST00000548530 ENST00000383325 ENST00000549812 ENST00000428956 ENST00000498271 ENST00000435363 ENST00000425700 ENST00000435500 ENST00000552464 ENST00000375177 ENST00000548301 ENST00000406575 ENST00000420258 ENST00000421274 ENST00000550297 ENST00000357266 ENST00000536438 ENST00000539068 ENST00000540787 ENST00000542713	CTGTTGCCTTCTCTGTGGTGCCCACGGCAGCCACCGCTGTGTCTCTGAAGGTGGTGGCTCGAGGGTCCTTCGAATTCCCTGTGGGAGATGCGGTGTCCAAGGTTCTGCAGATTGAG	116	6:31995079-31995469	exonic	desalted	94	0.9987	-3.48	36.67	20.39	87.5	SYBR
IL1B	Homo sapiens	The protein encoded by this gene is a member of the interleukin 1 cytokine family. This cytokine is produced by activated macrophages as a proprotein which is proteolytically processed to its active form by caspase 1 (CASP1/ICE). This cytokine is an important mediator of the inflammatory response and is involved in a variety of cellular activities including cell proliferation differentiation and …	IL1B	NC_000002.11,NG_008851.1,NT_022135.16	Hs.126256	ENSG00000125538	qHsaCID0022272	3553	ENST00000263341 ENST00000418817 ENST00000432018 ENST00000416750	TGGCAATGAGGATGACTTGTTCTTTGAAGCTGATGGCCCTAAACAGATGAAGTGCTCCTTCCAGGACCTGGACCTCTGCCCTCTGGATGGCGGCATCCAGCTACGAATCTCCGACCACC	119	2:113591063-113593767	Intron-spanning	desalted	101	0.9999	-3.3	34.44	25.14	85	SYBR
IL1B	Homo sapiens	The protein encoded by this gene is a member of the interleukin 1 cytokine family. This cytokine is produced by activated macrophages as a proprotein which is proteolytically processed to its active form by caspase 1 (CASP1/ICE). This cytokine is an important mediator of the inflammatory response and is involved in a variety of cellular activities including cell proliferation differentiation and …	IL1B	NC_000002.11,NG_008851.1,NT_022135.16	Hs.126256	ENSG00000125538	qHsaCID0022272	3553	ENST00000263341 ENST00000418817 ENST00000432018 ENST00000416750	TGGCAATGAGGATGACTTGTTCTTTGAAGCTGATGGCCCTAAACAGATGAAGTGCTCCTTCCAGGACCTGGACCTCTGCCCTCTGGATGGCGGCATCCAGCTACGAATCTCCGACCACC	119	2:113591063-113593767	Intron-spanning	desalted	101	0.9999	-3.3	34.44	25.14	85	SYBR
IL1B	Homo sapiens	The protein encoded by this gene is a member of the interleukin 1 cytokine family. This cytokine is produced by activated macrophages as a proprotein which is proteolytically processed to its active form by caspase 1 (CASP1/ICE). This cytokine is an important mediator of the inflammatory response and is involved in a variety of cellular activities including cell proliferation differentiation and …	IL1B	NC_000002.11,NG_008851.1,NT_022135.16	Hs.126256	ENSG00000125538	qHsaCID0022272	3553	ENST00000263341 ENST00000418817 ENST00000432018 ENST00000416750	TGGCAATGAGGATGACTTGTTCTTTGAAGCTGATGGCCCTAAACAGATGAAGTGCTCCTTCCAGGACCTGGACCTCTGCCCTCTGGATGGCGGCATCCAGCTACGAATCTCCGACCACC	119	2:113591063-113593767	Intron-spanning	desalted	101	0.9999	-3.3	34.44	25.14	85	SYBR
RSPO1	Homo sapiens	This gene is a member of the R-spondin family and encodes a secreted activator protein with two cystein-rich furin-like domains and one thrombospondin type 1 domain. In mice the protein induces the rapid onset of crypt cell proliferation and increases intestinal epithelial healing providing a protective effect against chemotherapy-induced adverse effects. [provided by RefSeq Jul 2008]	RSPO1	NC_000001.10,NG_012239.1,NT_032977.9	Hs.135015	ENSG00000169218	qHsaCID0022580	284654	ENST00000373059 ENST00000401070 ENST00000401069 ENST00000401068 ENST00000356545 ENST00000401071	CTGCTGGAGAGGAACGACATCCGCCAGGTGGGCGTCTGCTTGCCGTCCTGCCCACCTGGATACTTCGACGCCCGCAACCCCGACATGAACAAGTGCATCAAATGCAAGATCGAGCACTGTGAGGCCTGCTT	131	1:38079975-38082285	Intron-spanning	desalted	97	0.9996	-3.4	35.34	31.1	88	SYBR
RSPO1	Homo sapiens	This gene is a member of the R-spondin family and encodes a secreted activator protein with two cystein-rich furin-like domains and one thrombospondin type 1 domain. In mice the protein induces the rapid onset of crypt cell proliferation and increases intestinal epithelial healing providing a protective effect against chemotherapy-induced adverse effects. [provided by RefSeq Jul 2008]	RSPO1	NC_000001.10,NG_012239.1,NT_032977.9	Hs.135015	ENSG00000169218	qHsaCID0022580	284654	ENST00000373059 ENST00000401070 ENST00000401069 ENST00000401068 ENST00000356545 ENST00000401071	CTGCTGGAGAGGAACGACATCCGCCAGGTGGGCGTCTGCTTGCCGTCCTGCCCACCTGGATACTTCGACGCCCGCAACCCCGACATGAACAAGTGCATCAAATGCAAGATCGAGCACTGTGAGGCCTGCTT	131	1:38079975-38082285	Intron-spanning	desalted	97	0.9996	-3.4	35.34	31.1	88	SYBR
RSPO1	Homo sapiens	This gene is a member of the R-spondin family and encodes a secreted activator protein with two cystein-rich furin-like domains and one thrombospondin type 1 domain. In mice the protein induces the rapid onset of crypt cell proliferation and increases intestinal epithelial healing providing a protective effect against chemotherapy-induced adverse effects. [provided by RefSeq Jul 2008]	RSPO1	NC_000001.10,NG_012239.1,NT_032977.9	Hs.135015	ENSG00000169218	qHsaCID0022580	284654	ENST00000373059 ENST00000401070 ENST00000401069 ENST00000401068 ENST00000356545 ENST00000401071	CTGCTGGAGAGGAACGACATCCGCCAGGTGGGCGTCTGCTTGCCGTCCTGCCCACCTGGATACTTCGACGCCCGCAACCCCGACATGAACAAGTGCATCAAATGCAAGATCGAGCACTGTGAGGCCTGCTT	131	1:38079975-38082285	Intron-spanning	desalted	97	0.9996	-3.4	35.34	31.1	88	SYBR
GAPDH	Homo sapiens	The product of this gene catalyzes an important energy-yielding step in carbohydrate metabolism the reversible oxidative phosphorylation of glyceraldehyde-3-phosphate in the presence of inorganic phosphate and nicotinamide adenine dinucleotide (NAD). The enzyme exists as a tetramer of identical chains. Many pseudogenes similar to this locus are present in the human genome. Two transcript variants…	GAPDH	NC_000012.11,NG_007073.2,NT_009759.16	Hs.544577	ENSG00000111640	qHsaCED0038674	2597	ENST00000229239 ENST00000396856 ENST00000396861 ENST00000396859 ENST00000396858	TGACAACGAATTTGGCTACAGCAACAGGGTGGTGGACCTCATGGCCCACATGGCCTCCAAGGAGTAAGACCCCTGGACCACCAGCCCCAGCAAGAGCACAAGAGGAAGAGAGAGACC	117	12:6647267-6647413	exonic	desalted	97	0.999	-3.39	36.05	13.2	86	SYBR
GAPDH	Homo sapiens	The product of this gene catalyzes an important energy-yielding step in carbohydrate metabolism the reversible oxidative phosphorylation of glyceraldehyde-3-phosphate in the presence of inorganic phosphate and nicotinamide adenine dinucleotide (NAD). The enzyme exists as a tetramer of identical chains. Many pseudogenes similar to this locus are present in the human genome. Two transcript variants…	GAPDH	NC_000012.11,NG_007073.2,NT_009759.16	Hs.544577	ENSG00000111640	qHsaCED0038674	2597	ENST00000229239 ENST00000396856 ENST00000396861 ENST00000396859 ENST00000396858	TGACAACGAATTTGGCTACAGCAACAGGGTGGTGGACCTCATGGCCCACATGGCCTCCAAGGAGTAAGACCCCTGGACCACCAGCCCCAGCAAGAGCACAAGAGGAAGAGAGAGACC	117	12:6647267-6647413	exonic	desalted	97	0.999	-3.39	36.05	13.2	86	SYBR
GAPDH	Homo sapiens	The product of this gene catalyzes an important energy-yielding step in carbohydrate metabolism the reversible oxidative phosphorylation of glyceraldehyde-3-phosphate in the presence of inorganic phosphate and nicotinamide adenine dinucleotide (NAD). The enzyme exists as a tetramer of identical chains. Many pseudogenes similar to this locus are present in the human genome. Two transcript variants…	GAPDH	NC_000012.11,NG_007073.2,NT_009759.16	Hs.544577	ENSG00000111640	qHsaCED0038674	2597	ENST00000229239 ENST00000396856 ENST00000396861 ENST00000396859 ENST00000396858	TGACAACGAATTTGGCTACAGCAACAGGGTGGTGGACCTCATGGCCCACATGGCCTCCAAGGAGTAAGACCCCTGGACCACCAGCCCCAGCAAGAGCACAAGAGGAAGAGAGAGACC	117	12:6647267-6647413	exonic	desalted	97	0.999	-3.39	36.05	13.2	86	SYBR
C4B	Homo sapiens	This gene encodes the basic form of complement factor 4 part of the classical activation pathway. The protein is expressed as a single chain precursor which is proteolytically cleaved into a trimer of alpha beta and gamma chains prior to secretion. The trimer provides a surface for interaction between the antigen-antibody complex and other complement components. The alpha chain may be cleaved to …	C4B	NC_000006.11,NG_000013.3,NG_004658.2,NG_005163.2,NG_007941.2,NG_011639.1,NT_007592.15,NT_113891.2,NT_167245.1,NT_167247.1	Hs.720022	ENSG00000224389	qHsaCED0037421	721	ENST00000375295 ENST00000546746 ENST00000449788 ENST00000546399 ENST00000411583 ENST00000548530 ENST00000383325 ENST00000549812 ENST00000428956 ENST00000498271 ENST00000435363 ENST00000425700 ENST00000435500 ENST00000552464 ENST00000375177 ENST00000548301 ENST00000406575 ENST00000420258 ENST00000421274 ENST00000550297 ENST00000357266 ENST00000536438 ENST00000539068 ENST00000540787 ENST00000542713	CTGTTGCCTTCTCTGTGGTGCCCACGGCAGCCACCGCTGTGTCTCTGAAGGTGGTGGCTCGAGGGTCCTTCGAATTCCCTGTGGGAGATGCGGTGTCCAAGGTTCTGCAGATTGAG	116	6:31995079-31995469	exonic	desalted	94	0.9987	-3.48	36.67	20.39	87.5	SYBR
C4B	Homo sapiens	This gene encodes the basic form of complement factor 4 part of the classical activation pathway. The protein is expressed as a single chain precursor which is proteolytically cleaved into a trimer of alpha beta and gamma chains prior to secretion. The trimer provides a surface for interaction between the antigen-antibody complex and other complement components. The alpha chain may be cleaved to …	C4B	NC_000006.11,NG_000013.3,NG_004658.2,NG_005163.2,NG_007941.2,NG_011639.1,NT_007592.15,NT_113891.2,NT_167245.1,NT_167247.1	Hs.720022	ENSG00000224389	qHsaCED0037421	721	ENST00000375295 ENST00000546746 ENST00000449788 ENST00000546399 ENST00000411583 ENST00000548530 ENST00000383325 ENST00000549812 ENST00000428956 ENST00000498271 ENST00000435363 ENST00000425700 ENST00000435500 ENST00000552464 ENST00000375177 ENST00000548301 ENST00000406575 ENST00000420258 ENST00000421274 ENST00000550297 ENST00000357266 ENST00000536438 ENST00000539068 ENST00000540787 ENST00000542713	CTGTTGCCTTCTCTGTGGTGCCCACGGCAGCCACCGCTGTGTCTCTGAAGGTGGTGGCTCGAGGGTCCTTCGAATTCCCTGTGGGAGATGCGGTGTCCAAGGTTCTGCAGATTGAG	116	6:31995079-31995469	exonic	desalted	94	0.9987	-3.48	36.67	20.39	87.5	SYBR
C4B	Homo sapiens	This gene encodes the basic form of complement factor 4 part of the classical activation pathway. The protein is expressed as a single chain precursor which is proteolytically cleaved into a trimer of alpha beta and gamma chains prior to secretion. The trimer provides a surface for interaction between the antigen-antibody complex and other complement components. The alpha chain may be cleaved to …	C4B	NC_000006.11,NG_000013.3,NG_004658.2,NG_005163.2,NG_007941.2,NG_011639.1,NT_007592.15,NT_113891.2,NT_167245.1,NT_167247.1	Hs.720022	ENSG00000224389	qHsaCED0037421	721	ENST00000375295 ENST00000546746 ENST00000449788 ENST00000546399 ENST00000411583 ENST00000548530 ENST00000383325 ENST00000549812 ENST00000428956 ENST00000498271 ENST00000435363 ENST00000425700 ENST00000435500 ENST00000552464 ENST00000375177 ENST00000548301 ENST00000406575 ENST00000420258 ENST00000421274 ENST00000550297 ENST00000357266 ENST00000536438 ENST00000539068 ENST00000540787 ENST00000542713	CTGTTGCCTTCTCTGTGGTGCCCACGGCAGCCACCGCTGTGTCTCTGAAGGTGGTGGCTCGAGGGTCCTTCGAATTCCCTGTGGGAGATGCGGTGTCCAAGGTTCTGCAGATTGAG	116	6:31995079-31995469	exonic	desalted	94	0.9987	-3.48	36.67	20.39	87.5	SYBR
IL1B	Homo sapiens	The protein encoded by this gene is a member of the interleukin 1 cytokine family. This cytokine is produced by activated macrophages as a proprotein which is proteolytically processed to its active form by caspase 1 (CASP1/ICE). This cytokine is an important mediator of the inflammatory response and is involved in a variety of cellular activities including cell proliferation differentiation and …	IL1B	NC_000002.11,NG_008851.1,NT_022135.16	Hs.126256	ENSG00000125538	qHsaCID0022272	3553	ENST00000263341 ENST00000418817 ENST00000432018 ENST00000416750	TGGCAATGAGGATGACTTGTTCTTTGAAGCTGATGGCCCTAAACAGATGAAGTGCTCCTTCCAGGACCTGGACCTCTGCCCTCTGGATGGCGGCATCCAGCTACGAATCTCCGACCACC	119	2:113591063-113593767	Intron-spanning	desalted	101	0.9999	-3.3	34.44	25.14	85	SYBR
IL1B	Homo sapiens	The protein encoded by this gene is a member of the interleukin 1 cytokine family. This cytokine is produced by activated macrophages as a proprotein which is proteolytically processed to its active form by caspase 1 (CASP1/ICE). This cytokine is an important mediator of the inflammatory response and is involved in a variety of cellular activities including cell proliferation differentiation and …	IL1B	NC_000002.11,NG_008851.1,NT_022135.16	Hs.126256	ENSG00000125538	qHsaCID0022272	3553	ENST00000263341 ENST00000418817 ENST00000432018 ENST00000416750	TGGCAATGAGGATGACTTGTTCTTTGAAGCTGATGGCCCTAAACAGATGAAGTGCTCCTTCCAGGACCTGGACCTCTGCCCTCTGGATGGCGGCATCCAGCTACGAATCTCCGACCACC	119	2:113591063-113593767	Intron-spanning	desalted	101	0.9999	-3.3	34.44	25.14	85	SYBR
IL1B	Homo sapiens	The protein encoded by this gene is a member of the interleukin 1 cytokine family. This cytokine is produced by activated macrophages as a proprotein which is proteolytically processed to its active form by caspase 1 (CASP1/ICE). This cytokine is an important mediator of the inflammatory response and is involved in a variety of cellular activities including cell proliferation differentiation and …	IL1B	NC_000002.11,NG_008851.1,NT_022135.16	Hs.126256	ENSG00000125538	qHsaCID0022272	3553	ENST00000263341 ENST00000418817 ENST00000432018 ENST00000416750	TGGCAATGAGGATGACTTGTTCTTTGAAGCTGATGGCCCTAAACAGATGAAGTGCTCCTTCCAGGACCTGGACCTCTGCCCTCTGGATGGCGGCATCCAGCTACGAATCTCCGACCACC	119	2:113591063-113593767	Intron-spanning	desalted	101	0.9999	-3.3	34.44	25.14	85	SYBR
RSPO1	Homo sapiens	This gene is a member of the R-spondin family and encodes a secreted activator protein with two cystein-rich furin-like domains and one thrombospondin type 1 domain. In mice the protein induces the rapid onset of crypt cell proliferation and increases intestinal epithelial healing providing a protective effect against chemotherapy-induced adverse effects. [provided by RefSeq Jul 2008]	RSPO1	NC_000001.10,NG_012239.1,NT_032977.9	Hs.135015	ENSG00000169218	qHsaCID0022580	284654	ENST00000373059 ENST00000401070 ENST00000401069 ENST00000401068 ENST00000356545 ENST00000401071	CTGCTGGAGAGGAACGACATCCGCCAGGTGGGCGTCTGCTTGCCGTCCTGCCCACCTGGATACTTCGACGCCCGCAACCCCGACATGAACAAGTGCATCAAATGCAAGATCGAGCACTGTGAGGCCTGCTT	131	1:38079975-38082285	Intron-spanning	desalted	97	0.9996	-3.4	35.34	31.1	88	SYBR
RSPO1	Homo sapiens	This gene is a member of the R-spondin family and encodes a secreted activator protein with two cystein-rich furin-like domains and one thrombospondin type 1 domain. In mice the protein induces the rapid onset of crypt cell proliferation and increases intestinal epithelial healing providing a protective effect against chemotherapy-induced adverse effects. [provided by RefSeq Jul 2008]	RSPO1	NC_000001.10,NG_012239.1,NT_032977.9	Hs.135015	ENSG00000169218	qHsaCID0022580	284654	ENST00000373059 ENST00000401070 ENST00000401069 ENST00000401068 ENST00000356545 ENST00000401071	CTGCTGGAGAGGAACGACATCCGCCAGGTGGGCGTCTGCTTGCCGTCCTGCCCACCTGGATACTTCGACGCCCGCAACCCCGACATGAACAAGTGCATCAAATGCAAGATCGAGCACTGTGAGGCCTGCTT	131	1:38079975-38082285	Intron-spanning	desalted	97	0.9996	-3.4	35.34	31.1	88	SYBR
RSPO1	Homo sapiens	This gene is a member of the R-spondin family and encodes a secreted activator protein with two cystein-rich furin-like domains and one thrombospondin type 1 domain. In mice the protein induces the rapid onset of crypt cell proliferation and increases intestinal epithelial healing providing a protective effect against chemotherapy-induced adverse effects. [provided by RefSeq Jul 2008]	RSPO1	NC_000001.10,NG_012239.1,NT_032977.9	Hs.135015	ENSG00000169218	qHsaCID0022580	284654	ENST00000373059 ENST00000401070 ENST00000401069 ENST00000401068 ENST00000356545 ENST00000401071	CTGCTGGAGAGGAACGACATCCGCCAGGTGGGCGTCTGCTTGCCGTCCTGCCCACCTGGATACTTCGACGCCCGCAACCCCGACATGAACAAGTGCATCAAATGCAAGATCGAGCACTGTGAGGCCTGCTT	131	1:38079975-38082285	Intron-spanning	desalted	97	0.9996	-3.4	35.34	31.1	88	SYBR
